# Supplementary material for: Evaluating the Genome-Based Average Nucleotide Identity Calculation for Identification of Twelve Yeast Species
Source: J Fungi (Basel). 2024 Sep 11;10(9):646. doi: 10.3390/jof10090646 (PMC11433037; doi:10.3390/jof10090646)
Supplement: Supplementary file 1 [file jof-10-00646-s001.zip]

Archive with 8 entries (8 files):
- Supplementary Figures.pdf
- Supplementary Table S1_new.xlsx
- Supplementary Table S2_hybrids.xls
- Supplementary Table S3 FastANI.xlsx
- Supplementary Table S4 pairwise ANI identity and ocverage.xlsx
- Supplementary Table S5 D1D2.xlsx
- Supplementary Table S6 BUSCO.xlsx
- Supplementary Table S7.xlsx
