# Supplementary material for: Evaluating the Genome-Based Average Nucleotide Identity Calculation for Identification of Twelve Yeast Species
Source: J Fungi (Basel). 2024 Sep 11;10(9):646. doi: 10.3390/jof10090646 (PMC11433037; doi:10.3390/jof10090646)
Supplement: Supplementary file 1 [file jof-10-00646-s001.zip › Supplementary Table S1_new.xlsx]

## Sheet: Saccharomyces
Species	Accession number	Reference strains	Sequencing technology	Coverage	BUSCO Complete	BUSCO Duplicated	BUSCO Fragmented	BUSCO Missing
Saccharomyces cerevisiae	GCA_000146045.2	S288C	Sanger	n.d.	86.8	1.8	1.1	12.1
Saccharomyces paradoxus	GCA_000166955.1		whole genome shotgun	n.d.	85.3	1.8	1.2	13.5
Saccharomyces mikatae	GCA_000166975.1	IFO 1815	whole genome shotgun	n.d.	73.2	1.3	5.0	21.8
Saccharomyces uvarum	GCA_000166995.1		whole genome shotgun	n.d.	76.9	1.6	5.1	18
Saccharomyces uvarum	GCA_000167035.1		whole genome shotgun	n.d.	83.3	1.8	2.9	13.8
Saccharomyces mikatae	GCA_000167055.1		whole genome shotgun	n.d.	49.9	0.7	12.8	37.3
Saccharomyces kudriavzevii	GCA_000167075.2		Sanger	3.4x	27.3	0.0	8	64.7
Saccharomyces kudriavzevii	GCA_000256055.1		Illumina GA	9.0x	2.1	0.0	2.4	95.5
Saccharomyces kudriavzevii	GCA_000256745.1		Illumina GA	9.0x	0.3	0.0	0	99.7
Saccharomyces kudriavzevii	GCA_000256765.1		Illumina GA	8.0x	1.2	0.0	0.9	97.9
Saccharomyces kudriavzevii	GCA_000256785.1		Illumina GA	8.0x	3.2	0.0	2.6	94.2
Saccharomyces kudriavzevii	GCA_000256805.1		Illumina GA	11.0x	12.0	0.0	9.9	78.1
Saccharomyces kudriavzevii	GCA_000256825.1		Illumina GA	13.0x	18.7	0.0	9.6	71.7
Saccharomyces kudriavzevii	GCA_000256845.1		Illumina GA	9.0x	29.0	0.1	12.1	58.9
Saccharomyces kudriavzevii	GCA_000256865.1		Illumina GA	20.3x	19.0	0.0	9.1	71.9
Saccharomyces kudriavzevii	GCA_000256885.1		Illumina GA	8.0x	4.7	0.0	3.7	91.6
Saccharomyces kudriavzevii	GCA_000256905.1		Illumina GA	9.0x	4.6	0.0	4.9	90.5
Saccharomyces kudriavzevii	GCA_000256925.1		Illumina GA	16.0x	0.8	0.0	0.3	98.9
Saccharomyces kudriavzevii	GCA_000256965.1		Illumina GA	8.0x	22.4	0.0	10.4	67.2
Saccharomyces kudriavzevii	GCA_000256985.1		Illumina GA	13.0x	21.4	0.0	12.4	66.2
Saccharomyces kudriavzevii	GCA_000257005.1		Illumina GA	9.0x	9.0	0.0	6.2	84.8
Saccharomyces kudriavzevii	GCA_000257025.1		Illumina GA	15.0X	59.6	1.2	10.7	29.7
Saccharomyces kudriavzevii	GCA_000257045.1		Illumina GA	36.0x	55.6	1.1	12.4	32
Saccharomyces kudriavzevii	GCA_000257065.1		Illumina GA	24.0x	35.1	0.7	13.1	51.8
Saccharomyces kudriavzevii	GCA_000257085.1		Illumina GA	9.0x	40.5	0.9	14.0	45.5
Saccharomyces kudriavzevii	GCA_000257105.1		Illumina GA	9.0x	84.8	2.1	1.2	14
Saccharomyces arboricola	GCA_000292725.1	H-6	454	50.0x	84.4	1.3	1.3	14.3
Saccharomyces uvarum	GCA_000732305.1		IonTorrent	30.0x	64.7	0.8	7.8	27.5
Saccharomyces eubayanus	GCA_001298625.1	FM1318	Illumina HiSeq	681.6x	85.8	2.2	1.5	12.7
Saccharomyces eubayanus	GCA_001515405.2	CBS12357	Illumina MiSeq	360.0x	86.2	2.2	1.2	12.6
Saccharomyces paradoxus	GCA_002079055.1	CBS432	PacBio	112.0x	84.2	1.7	2.2	13.6
Saccharomyces paradoxus	GCA_002079085.1		PacBio	125.0x	86.1	1.8	1.5	12.4
Saccharomyces paradoxus	GCA_002079115.1		PacBio	117.0x	86.8	1.8	0.8	12.4
Saccharomyces paradoxus	GCA_002079145.1		PacBio	110.0x	86.2	1.8	1.3	12.5
Saccharomyces paradoxus	GCA_002079175.1		PacBio	105.0x	86.4	2.0	1.5	12.1
Saccharomyces uvarum	GCA_002242635.1		Oxford Minion Nanopore	100.5x	86.1	2.1	1.8	12.1
Saccharomyces uvarum	GCA_002242645.1		Illumina GAIIx	99.5x	85	1.8	1.8	13.2
Saccharomyces uvarum	GCA_002242675.1		Illumina GAIIx	97.5x	84.6	1.5	1.5	13.9
Saccharomyces uvarum	GCA_002242715.1		Illumina GAIIx	100.5x	84.4	1.7	2.1	13.5
Saccharomyces eubayanus	GCA_003327605.1		other	135.0x	86.1	2.2	1.2	12.7
Saccharomyces kudriavzevii	GCA_003327635.1	CR85	other	346.0x	59.7	1.5	11.9	28.4
Saccharomyces paradoxus	GCA_004352945.1		Oxford Nanopore MiniION	60.0x	84.4	1.8	2.0	13.6
Saccharomyces paradoxus	GCA_004352955.1		Oxford Nanopore MiniION	40.0x	84.7	1.7	1.5	13.8
Saccharomyces paradoxus	GCA_004352965.1		Oxford Nanopore MiniION	40.0x	85.3	1.8	1.2	13.5
Saccharomyces paradoxus	GCA_004353035.1		Oxford Nanopore MiniION	50.0x	85.4	2.0	1.5	13.1
Saccharomyces paradoxus	GCA_004353095.1		Oxford Nanopore MiniION	40.0x	85.4	2.0	1.3	13.3
Saccharomyces paradoxus	GCA_004353105.1		Oxford Nanopore MiniION	60.0x	86.0	1.8	0.8	13.2
Saccharomyces paradoxus	GCA_009805645.1		PacBio	n.d.	85.3	2.1	1.6	13.1
Saccharomyces uvarum	GCA_013179785.1		Illumina	13.3x	64.6	0.4	11.7	23.7
Saccharomyces uvarum	GCA_013179815.1		Illumina	98.2x	86.0	1.3	1.8	12.2
Saccharomyces uvarum	GCA_013179855.1		Illumina	141.7x	79.3	1.1	4.1	16.6
Saccharomyces uvarum	GCA_013179935.1		Illumina	125.7x	77.1	1.2	5.1	17.8
Saccharomyces uvarum	GCA_013179955.1		Illumina	43.4x	86.3	1.2	1.7	12.0
Saccharomyces uvarum	GCA_013179965.1		Illumina	21.5x	82.9	0.7	3.2	13.9
Saccharomyces uvarum	GCA_013180005.1		Illumina	201.5x	85.7	2.1	1.6	12.7
Saccharomyces uvarum	GCA_013180055.1		Illumina	42.9x	86.0	1.2	1.5	12.5
Saccharomyces uvarum	GCA_013180195.1		Illumina	53.3x	85.4	1.2	1.7	12.9
Saccharomyces uvarum	GCA_013180235.1		Illumina	167.6x	85.8	1.6	2.0	12.2
Saccharomyces uvarum	GCA_013180255.1		Illumina	123.1x	86.0	1.6	2.1	11.9
Saccharomyces uvarum	GCA_013180345.1		Illumina	34.7x	85.8	1.2	2.2	12.0
Saccharomyces eubayanus	GCA_013181345.1		Illumina	110.4x	87.6	36.5	1.6	10.8
Saccharomyces uvarum	GCA_013181555.1		Illumina	188.8x	81.2	1.5	4.4	14.4
Saccharomyces uvarum	GCA_013183795.1		Illumina	9.8x	74.6	18.1	9.5	15.9
Saccharomyces uvarum	GCA_013265705.1		Illumina	51.1x	82.0	1.1	3.0	15.0
Saccharomyces uvarum	GCA_013265745.1		Illumina	35.1x	83.4	1.3	3.6	130
Saccharomyces uvarum	GCA_013265775.1		Illumina	63.8x	86.3	1.2	1.6	12.1
Saccharomyces eubayanus	GCA_015353015.1		Oxford Nanopore MiniION	40.0x	86.0	2.0	1.2	12.8
Saccharomyces eubayanus	GCA_015353045.1		Oxford Nanopore MiniION	40.0x	85.7	2.1	1.5	12.8
Saccharomyces cerevisiae	GCA_900099155.1		Illumina HiSeq 2000	100.0x	85.5	1.1	1.8	12.7
Saccharomyces cerevisiae	GCA_900099165.1		Illumina HiSeq 2000	100.0x	86.1	1.1	1.5	12.4
Saccharomyces cerevisiae	GCA_900099195.1		Illumina HiSeq 2000	100.0x	86.5	0.7	1.2	12.3
Saccharomyces cerevisiae	GCA_900099225.1		Illumina HiSeq 2000	100.0x	85.2	0.8	1.6	13.2
Saccharomyces cerevisiae	GCA_900099235.1		Illumina HiSeq 2000	100.0x	85.6	0.9	1.5	12.9
Saccharomyces cerevisiae	GCA_900099255.1		Illumina HiSeq 2000	100.0x	85.7	0.9	1.7	12.6
Saccharomyces cerevisiae	GCA_900099265.1		Illumina HiSeq 2000	100.0x	85.7	0.9	1.6	12.7
Saccharomyces cerevisiae	GCA_900099275.1		Illumina HiSeq 2000	100.0x	86.3	0.8	1.5	12.2
Saccharomyces cerevisiae	GCA_900099285.1		Illumina HiSeq 2000	100.0x	86.5	0.7	1.6	11.9
Saccharomyces cerevisiae	GCA_900099305.1		Illumina HiSeq 2000	100.0x	86	0.8	1.5	12.5
Saccharomyces cerevisiae	GCA_900099345.1		Illumina HiSeq 2000	100.0x	85.5	0.8	1.7	12.8
Saccharomyces cerevisiae	GCA_900099355.1		Illumina HiSeq 2000	100.0x	85.9	0.9	1.2	12.9
Saccharomyces cerevisiae	GCA_900099375.1		Illumina HiSeq 2000	100.0x	86.5	1.1	1.7	11.8
Saccharomyces cerevisiae	GCA_900099395.1		Illumina HiSeq 2000	100.0x	86.4	1.2	1.2	12.4
Saccharomyces cerevisiae	GCA_900099425.1		Illumina HiSeq 2000	100.0x	86	0.8	1.5	12.5
Saccharomyces cerevisiae	GCA_900099445.1		Illumina HiSeq 2000	100.0x	86.7	0.9	1.1	12.2
Saccharomyces cerevisiae	GCA_900177835.1		Illumina HiSeq 2000	50.0x	81.5	1.2	3.7	14.8
Saccharomyces cerevisiae	GCA_900177845.1		Illumina HiSeq 2000	50.0x	86.5	1.5	2.1	11.4
Saccharomyces cerevisiae	GCA_900177855.1		Illumina HiSeq 2000	50.0x	82.4	1.1	3.2	14.4
Saccharomyces cerevisiae	GCA_900177865.1		Illumina HiSeq 2000	50.0x	87.6	1.5	1.5	10.9
Saccharomyces cerevisiae	GCA_900177875.1		Illumina HiSeq 2000	50.0x	62.9	0.5	12.4	24.7
Saccharomyces cerevisiae	GCA_900177885.1		Illumina HiSeq 2000	50.0x	83.0	1.6	4.4	12.6
Saccharomyces cerevisiae	GCA_900177905.1		Illumina HiSeq 2000	50.0x	83.6	1.3	2.6	13.8
Saccharomyces cerevisiae	GCA_900177915.1		Illumina HiSeq 2000	50.0x	87.0	1.5	1.7	11.3
Saccharomyces cerevisiae	GCA_900177925.1		Illumina HiSeq 2000	50.0x	83.9	1.3	2.5	13.6
Saccharomyces cerevisiae	GCA_900177935.1		Illumina HiSeq 2000	50.0x	86.7	1.3	1.8	11.5
Saccharomyces cerevisiae	GCA_900177945.1		Illumina HiSeq 2000	50.0x	59.2	0.9	14.2	26.6
Saccharomyces cerevisiae	GCA_900177955.1		Illumina HiSeq 2000	50.0x	14.9	0.0	16.6	68.5
Saccharomyces cerevisiae	GCA_900177965.1		Illumina HiSeq 2000	50.0x	83.4	1.2	2.6	14.0
Saccharomyces cerevisiae	GCA_900177975.1		Illumina HiSeq 2000	50.0x	86.4	1.6	1.7	11.9
Saccharomyces cerevisiae	GCA_900177985.1		Illumina HiSeq 2000	50.0x	85.9	1.5	2.0	12.1
Saccharomyces cerevisiae	GCA_900177995.1		Illumina HiSeq 2000	50.0x	86.7	1.5	1.8	11.5
Saccharomyces cerevisiae	GCA_900178015.1		Illumina HiSeq 2000	50.0x	86.6	1.5	1.6	11.8
Saccharomyces cerevisiae	GCA_900178025.1		Illumina HiSeq 2000	50.0x	85.2	1.3	2.1	12.7
Saccharomyces cerevisiae	GCA_900178035.1		Illumina HiSeq 2000	50.0x	86.6	1.5	1.7	11.7
Saccharomyces cerevisiae	GCA_900178045.1		Illumina HiSeq 2000	50.0x	87.0	1.5	1.5	11.5
Saccharomyces cerevisiae	GCA_900178065.1		Illumina HiSeq 2000	50.0x	86.6	1.5	1.6	11.8
Saccharomyces cerevisiae	GCA_900178075.1		Illumina HiSeq 2000	50.0x	86.7	1.3	1.8	11.5
Saccharomyces cerevisiae	GCA_900178105.1		Illumina HiSeq 2000	100.0x	87.0	1.6	1.2	11.8
Saccharomyces cerevisiae	GCA_900178125.1		Illumina HiSeq 2000	100.0x	87.2	1.3	1.5	11.3
Saccharomyces cerevisiae	GCA_900178135.1		Illumina HiSeq 2000	100.0x	87.1	1.2	1.3	11.6
Saccharomyces cerevisiae	GCA_900178145.1		Illumina HiSeq 2000	100.0x	86.0	1.3	1.8	12.2
Saccharomyces cerevisiae	GCA_900178155.1		Illumina HiSeq 2000	100.0x	86.7	1.5	1.5	11.8
Saccharomyces cerevisiae	GCA_900178165.1		Illumina HiSeq 2000	100.0x	86.7	1.6	1.6	11.7
Saccharomyces cerevisiae	GCA_900178175.1		Illumina HiSeq 2000	100.0x	86.3	1.6	1.5	12.2
Saccharomyces cerevisiae	GCA_900178185.1		Illumina HiSeq 2000	100.0x	84.5	1.3	2.2	13.3
Saccharomyces cerevisiae	GCA_900178195.1		Illumina HiSeq 2000	100.0x	86.0	1.3	1.3	12.7
Saccharomyces cerevisiae	GCA_900178205.1		Illumina HiSeq 2000	100.0x	86.5	1.5	1.3	12.2
Saccharomyces cerevisiae	GCA_900178215.1		Illumina HiSeq 2000	100.0x	86.4	1.6	1.5	12.1
Saccharomyces cerevisiae	GCA_900178225.1		Illumina HiSeq 2000	100.0x	86.8	1.6	1.7	11.5
Saccharomyces cerevisiae	GCA_900178235.1		Illumina HiSeq 2000	100.0x	87.3	1.3	0.8	11.9
Saccharomyces cerevisiae	GCA_900178245.1		Illumina HiSeq 2000	100.0x	87.5	1.6	1.2	11.3
Saccharomyces cerevisiae	GCA_900178255.1		Illumina HiSeq 2000	100.0x	86.6	1.2	1.2	12.2
Saccharomyces cerevisiae	GCA_900178265.1		Illumina HiSeq 2000	100.0x	86.4	1.3	1.6	12.0
Saccharomyces cerevisiae	GCA_900178275.1		Illumina HiSeq 2000	100.0x	85.9	1.5	1.7	12.4
Saccharomyces cerevisiae	GCA_900178285.1		Illumina HiSeq 2000	100.0x	86.8	1.6	1.3	11.9
Saccharomyces cerevisiae	GCA_900178295.1		Illumina HiSeq 2000	100.0x	86.5	1.5	1.8	11.7
Saccharomyces cerevisiae	GCA_900178305.1		Illumina HiSeq 2000	100.0x	86.5	1.3	1.7	11.8
Saccharomyces cerevisiae	GCA_900178315.1		Illumina HiSeq 2000	100.0x	86.6	1.5	1.5	11.9
Saccharomyces cerevisiae	GCA_900178325.1		Illumina HiSeq 2000	100.0x	87.1	1.6	1.1	11.8
Saccharomyces cerevisiae	GCA_900178335.1		Illumina HiSeq 2000	100.0x	87.2	1.7	1.2	11.6
Saccharomyces cerevisiae	GCA_900178345.1		Illumina HiSeq 2000	100.0x	87.4	1.5	1.1	11.5
Saccharomyces cerevisiae	GCA_900178355.1		Illumina HiSeq 2000	100.0x	86.2	1.6	1.6	12.2
Saccharomyces cerevisiae	GCA_900178365.1		Illumina HiSeq 2000	100.0x	80.5	1.5	4.5	15.0
Saccharomyces cerevisiae	GCA_900178375.1		Illumina HiSeq 2000	100.0x	87.0	1.6	0.9	12.1
Saccharomyces cerevisiae	GCA_900178385.1		Illumina HiSeq 2000	100.0x	86.7	1.6	1.5	11.8
Saccharomyces cerevisiae	GCA_900178395.1		Illumina HiSeq 2000	100.0x	87.1	1.3	1.5	11.4
Saccharomyces cerevisiae	GCA_900178405.1		Illumina HiSeq 2000	100.0x	86.4	1.6	1.6	12.0
Saccharomyces cerevisiae	GCA_900178415.1		Illumina HiSeq 2000	100.0x	86.3	1.6	1.8	11.9
Saccharomyces cerevisiae	GCA_900178425.1		Illumina HiSeq 2000	100.0x	85.7	1.5	1.6	12.7
Saccharomyces cerevisiae	GCA_900178435.1		Illumina HiSeq 2000	100.0x	85.6	1.3	1.6	12.8
Saccharomyces cerevisiae	GCA_900178445.1		Illumina HiSeq 2000	100.0x	87.5	1.7	0.7	11.8
Saccharomyces cerevisiae	GCA_900178455.1		Illumina HiSeq 2000	100.0x	86.3	1.3	1.6	12.1
Saccharomyces cerevisiae	GCA_900178465.1		Illumina HiSeq 2000	100.0x	85.9	1.5	2.0	12.1
Saccharomyces cerevisiae	GCA_900178475.1		Illumina HiSeq 2000	100.0x	86.6	1.6	1.5	11.9
Saccharomyces cerevisiae	GCA_900178485.1		Illumina HiSeq 2000	100.0x	86.0	1.3	1.6	12.4
Saccharomyces cerevisiae	GCA_900178495.1		Illumina HiSeq 2000	100.0x	87.2	1.6	1.6	11.2
Saccharomyces cerevisiae	GCA_900178505.1		Illumina HiSeq 2000	100.0x	86.5	1.5	1.5	12
Saccharomyces kudriavzevii	GCA_900682665.1		Illumina MiSeq paired	80.0x	83.8	1.6	1.5	14.7
Saccharomyces kudriavzevii	GCA_900682665.1		Illumina MiSeq paired	80.0x	84.6	1.8	1.3	14.1

## Sheet: Candida
Species	Accession number	Reference strains	Sequencing technology	Coverage	BUSCO Complete	BUSCO Duplicated	BUSCO Fragmented	BUSCO Missing
Candida tropicalis	GCA_000006335.3	MYA-3404	ABI	8.9x	81.6	0.7	2.2	16.2
Candida dubliniensis	GCA_000026945.1	CD36	n.d.	nd	82.5	0.4	1.7	15.8
Candida albicans	GCA_000149445.2		n.d.	nd	80.6	0.5	2.4	17.0
Candida parapsilosis	GCA_000182765.2	CDC317	n.d.	nd	83.1	0.3	0.9	16.0
Candida albicans	GCA_000182965.3		Illumina GAIIx	700.0x	82.5	0.4	2.2	15.3
Candida orthopsilosis	GCA_000304155.1		Illumina GAIIx	67.0x	81.8	0.0	1.5	16.7
Candida orthopsilosis	GCA_000315875.1	Co90-125	n.d.	nd	69.2	2.4	7.4	23.4
Candida maltosa	GCA_000344705.1	Xu316	Illumina HiSeq	130.0x	82.6	0.0	1.5	15.9
Candida albicans	GCA_000447455.1		Illumina	144.0x	82.6	1.3	2.2	15.2
Candida albicans	GCA_000447475.1		Illumina	161.0x	82.7	0.9	2.0	15.3
Candida albicans	GCA_000447495.1		Illumina	161.0x	82.3	1.2	2.1	15.6
Candida albicans	GCA_000447515.1		Illumina	95.0x	82.2	0.8	2.0	15.8
Candida albicans	GCA_000447535.1		Illumina	159.0x	82.1	1.2	2.2	15.7
Candida albicans	GCA_000447555.1		Illumina	157.0x	82.1	1.1	2.2	15.7
Candida albicans	GCA_000447575.1		Illumina	131.0x	82.2	1.1	2.0	15.8
Candida albicans	GCA_000447595.1		Illumina	156.0x	82.6	1.2	1.8	15.6
Candida albicans	GCA_000447615.1		Illumina	161.0x	82.9	0.8	1.8	15.3
Candida albicans	GCA_000447635.1		Illumina	150.0x	82.3	0.9	2.1	15.6
Candida tropicalis	GCA_000633855.1		Illumina HiSeq	50.0x	80.8	1.8	2.5	16.7
Candida dubliniensis	GCA_000647555.1		Illumina HiSeq	112.0x	82.6	0.4	2.1	15.3
Candida dubliniensis	GCA_000647575.1		Illumina HiSeq	50.0x	82.4	0.3	2.0	15.6
Candida albicans	GCA_000691765.1		Illumina	176.0x	81.6	0.3	2.2	16.2
Candida albicans	GCA_000691765.2		Illumina	176.0x	81.6	0.3	2.2	16.2
Candida albicans	GCA_000773725.1		Illumina	176.0x	81.4	0.5	2.6	16.0
Candida albicans	GCA_000773735.1		Illumina	167.0x	82.2	0.9	2.4	15.4
Candida albicans	GCA_000773745.1		Illumina	85.0x	81.7	0.8	1.8	16.5
Candida albicans	GCA_000773755.1		Illumina	176.0x	82.8	0.3	1.7	15.5
Candida albicans	GCA_000773805.1		Illumina	198.0x	82.2	0.4	1.7	16.1
Candida albicans	GCA_000773825.1		Illumina	179.0x	82.3	0.8	2.0	15.7
Candida albicans	GCA_000773845.1		Illumina	121.0x	81.9	0.5	2.4	15.7
Candida albicans	GCA_000774085.1		Illumina	103.0x	81.9	0.4	1.8	16.3
Candida albicans	GCA_000775445.1		Illumina	167.0x	82.2	1.1	2.4	15.4
Candida albicans	GCA_000775455.1		Illumina	139.0x	82.7	0.8	2.4	14.9
Candida albicans	GCA_000775465.1		Illumina	160.0x	81.8	0.5	2.4	15.8
Candida albicans	GCA_000775505.1		Illumina	162.0x	82.4	0.3	2.0	15.6
Candida albicans	GCA_000775525.1		Illumina	152.0x	81.9	0.1	2.1	16.0
Candida albicans	GCA_000784495.1		Illumina	163.0x	82.4	0.1	2.0	15.6
Candida albicans	GCA_000784505.1		Illumina	161.0x	81.9	0.1	1.7	16.4
Candida albicans	GCA_000784515.1		Illumina	122.0x	81.8	0.8	2.5	15.7
Candida albicans	GCA_000784525.1		Illumina	131.0x	82.2	0.5	2.0	15.8
Candida albicans	GCA_000784575.1		Illumina	154.0x	81.6	0.3	2.0	16.4
Candida albicans	GCA_000784595.1		Illumina	138.0x	81.7	0.8	2.2	16.1
Candida albicans	GCA_000784615.1		Illumina	163.0x	82.4	0.9	2.1	15.5
Candida albicans	GCA_000784635.1		Illumina	210.0x	81.8	2.2	2.5	15.7
Candida albicans	GCA_000784655.1		Illumina	119.0x	82.2	2.0	2.2	15.6
Candida albicans	GCA_000784695.1		Illumina	179.0x	82.1	1.1	2.1	15.8
Candida parapsilosis	GCA_000982555.2		n.d.	248.0x	83.2	0.0	0.9	15.9
Candida parapsilosis	GCA_000982675.1		n.d.	269.0x	83.5	0.0	0.9	15.6
Candida sojae	GCA_001442715.1		Illumina HiSeq	48.0x	62.7	1.1	2.9	34.4
Candida albicans	GCA_002259805.1		Illumina HiSeq2000	250.0x	73.6	2.4	4.9	21.5
Candida albicans	GCA_002259865.1		Illumina HiSeq	195.0x	74.6	3.8	4.4	21.0
Candida albicans	GCA_002259875.1		Illumina HiSeq	243.0x	77.5	3.6	3.6	18.9
Candida albicans	GCA_002259885.1		Illumina HiSeq	241.0x	77.4	2.6	2.9	19.7
Candida albicans	GCA_002276455.1		Illumina HiSeq	95.0x	81.6	7.1	2.1	16.3
Candida albicans	GCA_002835845.1		Illumina MiSeq	18.0x	80.1	72.6	2.9	17.0
Candida albicans	GCA_002837675.1		Illumina MiSeq	24.0x	79.8	74.4	3.4	16.8
Candida tropicalis	GCA_002864075.1		Illumina HiSeq	296.0x	72.7	0.4	4.5	22.8
Candida_viswanathii	GCA_003327735.1	ATCC 20962	PacBio	67.9x	87.2	54.2	1.5	11.3
Candida albicans	GCA_003454735.1		IonTorrent; MinION	241.0x	78.6	0.5	2.8	18.6
Candida corydali	GCA_003706475.2	NRRL Y-27910	Illumina HiSeq	61.0x	73.6	0.0	4.5	21.9
Candida albicans	GCA_004026255.1		Illumina HiSeq	30.5x	74.9	0.1	2.8	22.3
Candida parapsilosis	GCA_004026285.1		Illumina HiSeq	9.8x	73.2	0.1	3.4	23.4
Candida parapsilosis	GCA_004026445.1		Illumina HiSeq	182.6x	83.3	0.1	0.9	15.8
Candida orthopsilosis	GCA_004334915.1		Illumina MiSeq; Oxford nanopore MinION	80.0x	78.0	0.3	2.1	19.9
Candida albicans	GCA_005890685.1		PacBio Sequel	415.0x	72.8	0.4	4.0	23.2
Candida albicans	GCA_005890695.1		PacBio Sequel	432.0x	65.7	0.4	3.0	31.3
Candida albicans	GCA_005890705.1		PacBio Sequel	200.0x	71.5	0.1	2.8	25.7
Candida albicans	GCA_005890745.1		PacBio Sequel	nd	81.5	0.8	2.2	16.3
Candida albicans	GCA_005890765.1		PacBio Sequel	nd	82.4	0.3	2.4	15.2
Candida albicans	GCA_005890775.1		PacBio Sequel	nd	80.8	0.5	2.4	16.8
Candida tropicalis	GCA_006942135.1		Illumina MiSeq; Oxford Nanopore	105.0x	75.0	0.5	3.3	21.7
Candida parapsilosis	GCA_008764215.1		BGISEQ	100.0x	83.4	0.3	0.7	15.9
Candida metapsilosis	GCA_008904905.1		Oxford Nanopore MiniION; Illumina MiSeq	90.0x	64.1	2.1	7.0	28.9
Candida albicans	GCA_011037055.1		PacBio	173.0x	82.0	0.7	2.5	15.5
Candida parapsilosis	GCA_011316035.2		Oxford Nanopore MinION	30.0x	77.8	0.0	2.6	19.6
Candida tropicalis	GCA_013177555.1		PacBio Sequel; Illumina HiSeq	1435.0x	80.4	0.7	2.5	17.1
Candida sojae	GCA_013177575.1	NCYC-2607	Oxford Nanopore MinION; Illumina HiSeq	104.0x	77.3	1.3	2.9	19.8
Candida theae	GCA_013368535.1		Oxford Nanopore; Illumina HiSeq	40.0x	83.2	0.7	1.6	15.2
Candida parapsilosis	GCA_014049445.1		PacBio; Illumina	464.4x	83.2	0.5	0.9	15.9
Candida parapsilosis	GCA_014049455.1		PacBio; Illumina	520.2x	83.3	0.8	0.7	16.0
Candida albicans	GCA_014049485.1		PacBio; Illumina	1085.0x	68.1	7.4	6.6	25.3
Candida parapsilosis	GCA_014049495.1		PacBio; Illumina	460.7x	83.0	0.3	0.9	16.1
Candida parapsilosis	GCA_014049585.1		PacBio; Illumina	2285.3x	83.0	0.3	0.9	16.1
Candida albicans	GCA_014825715.1		Illumina HiSeq; Oxford Nanopore MinION	80.0x	8.3	0.1	9.0	82.7
Candida albicans	GCA_015227795.1		Illumina NovaSeq	16.0x	76.1	0.1	4.1	19.8
Candida albicans	GCA_015344825.1		Illumina NovaSeq	36.0x	74.1	0.1	5.7	20.2
Candida albicans	GCA_015344855.1		Illumina NovaSeq	26.0x	76.5	0.1	4.4	19.1
Candida parapsilosis	GCA_015344875.1		Illumina NovaSeq	28.0x	82.9	0.1	0.9	16.2
Candida albicans	GCA_015344895.1		Illumina NovaSeq	35.0x	75.3	0.1	5.5	19.2
Candida albicans	GCA_015345605.1		Illumina NovaSeq	24.0x	72.2	0.3	5.8	22.0
Candida albicans	GCA_015345625.1		Illumina NovaSeq	16.0x	75.7	0.1	4.1	20.2
Candida albicans	GCA_015345665.1		Illumina NovaSeq	29.0x	73.4	0.0	6.3	20.3
Candida albicans	GCA_015345685.1		Illumina NovaSeq	28.0x	73.5	0.4	4.7	21.8
Candida albicans	GCA_015345725.1		Illumina NovaSeq	29.0x	76.9	0.1	4.9	18.2
Candida albicans	GCA_015345745.1		Illumina NovaSeq	27.0x	73.9	0.3	5.8	20.3
Candida albicans	GCA_015345785.1		Illumina NovaSeq	32.0x	78.5	0.1	4.2	17.3
Candida albicans	GCA_015345795.1		Illumina NovaSeq	35.0x	73.8	0.3	5.0	21.2
Candida albicans	GCA_015345815.1		Illumina NovaSeq	37.0x	72.1	0.3	6.9	21.0
Candida albicans	GCA_015345835.1		Illumina NovaSeq	30.0x	73.7	0.3	6.7	19.6
Candida parapsilosis	GCA_016735785.1		Illumina NovaSeq6000	224.0x	83.1	0.1	0.8	16.1
Candida parapsilosis	GCA_016735825.1		Illumina NovaSeq6000	222.0x	83.7	0.3	0.8	15.5
Candida albicans	GCA_016906495.1		PacBio Sequel	200.0x	77.5	0.7	2.6	19.9
Candida albicans	GCA_017309835.1		Oxford Nanopore MinION; Illumina MiSeq	329.3x	81.8	0.9	2.0	16.2
Candida tropicalis	GCA_017315405.1		Illumina HiSeq	129.0x	81.6	0.7	2.2	16.2
Candida metapsilosis	GCA_017655625.1	BP57	Oxford Nanopore MinION; Illumina	150.0x	83.6	0.4	1.6	14.8
Candida metapsilosis	GCA_019178775.1		Oxford Nanopore MinION; Illumina HiSeq	360.0x	84.7	73.6	1.3	14.0
Candida tropicalis	GCA_019239295.1		PacBio RSII	196.0x	73.9	0.5	4.1	22.0
Candida parapsilosis	GCA_020027075.1		Illumina HiSeq	9.4x	46.2	0.3	5.4	48.4
Candida parapsilosis	GCA_020027125.1		Illumina HiSeq	763.8x	80.2	0.1	1.1	18.7
Candida orthopsilosis	GCA_900002835.1		n.d.	544.0x	70.7	0.3	4.4	24.9
Candida orthopsilosis	GCA_900002835.2		n.d.	544.0x	70.7	0.3	4.4	24.9
Candida parapsilosis	GCA_900004165.1		n.d.	510.0x	83.1	0.1	0.8	16.1
Candida metapsilosis	GCA_900069165.1		n.d.	1308.0x	82.6	0.4	2.0	15.4
Candida sanyaensis	GCA_911254575.1	UCD423	n.d.	100.0x	80.2	59.2	2.8	17.0

## Sheet: Rhodotorula
Species	Accession number	Reference strains	Sequencing technology	Coverage	BUSCO Complete	BUSCO Duplicated	BUSCO Fragmented	BUSCO Missing
Rhodotorula toruloides	GCA_000222205.2		Sanger	40.0x	n.d.	n.d.	n.d.	n.d.
Rhodotorula toruloides	GCA_000258745.1		Illumina GAIIx	121.3x	n.d.	n.d.	n.d.	n.d.
Rhodotorula toruloides	GCA_000320785.2	NP11	Illumina GAII	200.0x	92.5	0.3	0.4	7.1
Rhodotorula mucilaginosa	GCA_000931965.1		Illumina	70.0x	n.d.	n.d.	n.d.	n.d.
Rhodotorula toruloides	GCA_000988805.1		Illumina HiSeq	170.0x	n.d.	n.d.	n.d.	n.d.
Rhodotorula toruloides	GCA_000988875.1		Illumina HiSeq	131.0x	91.7	0.4	0.5	7.8
Rhodotorula toruloides	GCA_000988875.2		PacBio	131.0x	92	0.4	0.4	7.6
Rhodotorula toruloides	GCA_001255795.1		Pacbio	150.0x	91.3	0.4	0.5	8.2
Rhodotorula graminis	GCA_001329695.1	WP1	Sanger dideoxy sequencing	8.6x	93.0	0.3	0.8	6.2
Rhodotorula toruloides	GCA_001456015.1		454	13.0x	90.8	46.3	1.1	8.1
Rhodotorula toruloides	GCA_001542265.1		Illumina HiSeq	100.0x	92.2	0.8	0.3	7.5
Rhodotorula toruloides	GCA_001542305.1		Illumina HiSeq	100.0x	n.d.	n.d.	n.d.	n.d.
Rhodotorula toruloides	GCA_001600115.1		HiSeq 2500	143.0x	92.7	1.1	0.5	6.8
Rhodotorula toruloides	GCA_001600135.1		HiSeq 2500	262.0x	91.8	0.5	0.8	7.4
Rhodotorula toruloides	GCA_001600155.1		HiSeq 2500	238.0x	92.5	0.5	0.4	7.1
Rhodotorula toruloides	GCA_001600215.1		HiSeq 2500	231.0x	92.7	0.4	0.3	7
Rhodotorula mucilaginosa	GCA_002250355.1		Illumina MiSeq	70.0x	n.d.	n.d.	n.d.	n.d.
Rhodotorula mucilaginosa	GCA_002806785.1		Illumina NextSeq	242.0x	n.d.	n.d.	n.d.	n.d.
Rhodotorula kratochvilovae	GCA_002917965.1		PacBio	26.0x	n.d.	n.d.	n.d.	n.d.
Rhodotorula taiwanensis	GCA_002922495.1	MD1149	Illumina MiSeq	229.0x	n.d.	n.d.	n.d.	n.d.
Rhodotorula mucilaginosa	GCA_003055205.1		Illumina MiSeq	150.0x	n.d.	n.d.	n.d.	n.d.
Rhodotorula toruloides	GCA_003234015.1			n.d.	92.6	0.4	0.4	7
Rhodotorula mucilaginosa	GCA_004143675.1		PacBio Sequel	66.2x	n.d.	n.d.	n.d.	n.d.
Rhodotorula paludigena	GCA_005281665.1	CM33	Illumina	20.0x	92.2	0.0	0.8	7.0
Rhodotorula toruloides	GCA_005387725.1		Illumina HiSeq	120.0x	91.7	0.1	0.7	7.6
Rhodotorula diobovata	GCA_006352295.1	UCD-FST 08-225	Illumina MiSeq	31.0x	n.d.	n.d.	n.d.	n.d.
Rhodotorula toruloides	GCA_007990605.1		PacBio RS II	82.0x	91.6	0.7	0.5	7.9
Rhodotorula mucilaginosa	GCA_012922695.1		Illumina NovaSeq 6000	77.1x	n.d.	n.d.	n.d.	n.d.
Rhodotorula mucilaginosa	GCA_012922725.1		Illumina NovaSeq 6000	76.2x	n.d.	n.d.	n.d.	n.d.
Rhodotorula mucilaginosa	GCA_012922765.1		Illumina NovaSeq 6000	76.8x	n.d.	n.d.	n.d.	n.d.
Rhodotorula mucilaginosa	GCA_012922805.1		Illumina NovaSeq 6000	73.7x	n.d.	n.d.	n.d.	n.d.
Rhodotorula mucilaginosa	GCA_012922825.1		Illumina NovaSeq 6000	75.3x	n.d.	n.d.	n.d.	n.d.
Rhodotorula mucilaginosa	GCA_012922835.1		Illumina NovaSeq 6000	72.7x	n.d.	n.d.	n.d.	n.d.
Rhodotorula mucilaginosa	GCA_013030385.1		Illumina NovaSeq	242.0x	n.d.	n.d.	n.d.	n.d.
Rhodotorula mucilaginosa	GCA_013030395.1		Illumina NovaSeq	304.0x	91.8	0	0.9	7.3
Rhodotorula mucilaginosa	GCA_013030405.1		Illumina NovaSeq	237.0x	n.d.	n.d.	n.d.	n.d.
Rhodotorula mucilaginosa	GCA_013030415.1		Illumina NovaSeq	235.0x	91.6	0.0	1.1	7.3
Rhodotorula mucilaginosa	GCA_013036305.1		Illumina NovaSeq 6000	72.7x	91.6	0.0	1.1	7.3
Rhodotorula mucilaginosa	GCA_013036355.1		Illumina NovaSeq 6000	73.7x	n.d.	n.d.	n.d.	n.d.
Rhodotorula mucilaginosa	GCA_013036365.1		Illumina NovaSeq 6000	74.7x	n.d.	n.d.	n.d.	n.d.
Rhodotorula mucilaginosa	GCA_013036385.1		Illumina NovaSeq 6000	71.5x	92	0.0	0.9	7.1
Rhodotorula mucilaginosa	GCA_013036445.1		Illumina NovaSeq 6000	74.7x	n.d.	n.d.	n.d.	n.d.
Rhodotorula mucilaginosa	GCA_013036475.1		Illumina NovaSeq 6000	71.1x	n.d.	n.d.	n.d.	n.d.
Rhodotorula mucilaginosa	GCA_013036505.1		Illumina NovaSeq 6000	73.5x	n.d.	n.d.	n.d.	n.d.
Rhodotorula mucilaginosa	GCA_013036515.1		Illumina NovaSeq 6000	73.9x	91.7	0.1	1.2	7.1
Rhodotorula mucilaginosa	GCA_013036525.1		Illumina NovaSeq 6000	73.4x	n.d.	n.d.	n.d.	n.d.
Rhodotorula mucilaginosa	GCA_013036595.1		Illumina NovaSeq 6000	72.0x	91.4	0	1.2	7.4
Rhodotorula mucilaginosa	GCA_013036615.1		Illumina NovaSeq 6000	75.4x	91.9	0.1	0.9	7.2
Rhodotorula mucilaginosa	GCA_013036655.1		Illumina NovaSeq 6000	74.6x	92.6	0.1	0.8	6.6
Rhodotorula mucilaginosa	GCA_013036665.1		Illumina NovaSeq 6000	74.3x	n.d.	n.d.	n.d.	n.d.
Rhodotorula mucilaginosa	GCA_013036715.1		Illumina NovaSeq 6000	73.0x	n.d.	n.d.	n.d.	n.d.
Rhodotorula mucilaginosa	GCA_013036735.1		Illumina NovaSeq 6000	72.1x	n.d.	n.d.	n.d.	n.d.
Rhodotorula mucilaginosa	GCA_013036755.1		Illumina NovaSeq 6000	72.8x	n.d.	n.d.	n.d.	n.d.
Rhodotorula mucilaginosa	GCA_013036805.1		Illumina NovaSeq 6000	76.3x	n.d.	n.d.	n.d.	n.d.
Rhodotorula mucilaginosa	GCA_013036825.1		Illumina NovaSeq 6000	72.8x	n.d.	n.d.	n.d.	n.d.
Rhodotorula mucilaginosa	GCA_013036835.1		Illumina NovaSeq 6000	73.0x	n.d.	n.d.	n.d.	n.d.
Rhodotorula mucilaginosa	GCA_013036895.1		Illumina NovaSeq 6000	74.1x	92.1	0.1	0.8	7.1
Rhodotorula mucilaginosa	GCA_013036905.1		Illumina NovaSeq 6000	74.2x	n.d.	n.d.	n.d.	n.d.
Rhodotorula mucilaginosa	GCA_013036955.1		Illumina NovaSeq 6000	74.3x	n.d.	n.d.	n.d.	n.d.
Rhodotorula glutinis	GCA_015501985.1		PacBio Sequel	95.3x	91.5	0.7	0.4	8.1
Rhodotorula mucilaginosa	GCA_016584205.1		Illumina HiSeq	89.0x	91.3	0.3	1.1	7.6
Rhodotorula toruloides	GCA_016808315.1		Illumina MiSeq	19.0x	91.7	71.5	1.6	6.7
Rhodotorula mucilaginosa	GCA_018687845.1		Illumina NovaSeq	27.9x	92.3	0	0.3	7.4
Rhodotorula mucilaginosa	GCA_019189345.1		Illumina NovaSeq	103.2x	91.8	0.1	0.9	7.3
Rhodotorula mucilaginosa	GCA_019189395.1		Illumina NovaSeq	111.5x	n.d.	n.d.	n.d.	n.d.
Rhodotorula mucilaginosa	GCA_019189415.1		Illumina NovaSeq	137.0x	n.d.	n.d.	n.d.	n.d.
Rhodotorula mucilaginosa	GCA_019189475.1		Illumina NovaSeq	117.2x	n.d.	n.d.	n.d.	n.d.
Rhodotorula mucilaginosa	GCA_019189485.1		Illumina NovaSeq	128.8x	91.8	0.1	1.2	7.0
Rhodotorula mucilaginosa	GCA_019189525.1		Illumina NovaSeq	110.6x	n.d.	n.d.	n.d.	n.d.
Rhodotorula mucilaginosa	GCA_019189545.1		Illumina NovaSeq	122.1x	n.d.	n.d.	n.d.	n.d.
Rhodotorula mucilaginosa	GCA_019189595.1		Illumina NovaSeq	109.6x	n.d.	n.d.	n.d.	n.d.
Rhodotorula mucilaginosa	GCA_019189665.1		Illumina NovaSeq	122.9x	91.8	0.1	1.1	7.1
Rhodotorula mucilaginosa	GCA_019189675.1		Illumina NovaSeq	143.4x	91.9	0.1	0.9	7.2
Rhodotorula mucilaginosa	GCA_019189755.1		Illumina NovaSeq	104.1x	n.d.	n.d.	n.d.	n.d.
Rhodotorula mucilaginosa	GCA_019189785.1		Illumina NovaSeq	109.2x	n.d.	n.d.	n.d.	n.d.
Rhodotorula mucilaginosa	GCA_019189795.1		Illumina NovaSeq	107.0x	n.d.	n.d.	n.d.	n.d.
Rhodotorula mucilaginosa	GCA_019189885.1		Illumina NovaSeq	64.0x	n.d.	n.d.	n.d.	n.d.
Rhodotorula mucilaginosa	GCA_019189905.1		Illumina NovaSeq	105.7x	n.d.	n.d.	n.d.	n.d.
Rhodotorula mucilaginosa	GCA_019189915.1		Illumina NovaSeq	98.2x	n.d.	n.d.	n.d.	n.d.
Rhodotorula mucilaginosa	GCA_019189975.1		Illumina NovaSeq	107.8x	n.d.	n.d.	n.d.	n.d.
Rhodotorula mucilaginosa	GCA_019189985.1		Illumina NovaSeq	113.0x	92.1	0.1	0.9	7
Rhodotorula mucilaginosa	GCA_019189995.1		Illumina NovaSeq	121.2x	n.d.	n.d.	n.d.	n.d.
Rhodotorula mucilaginosa	GCA_019190015.1		Illumina NovaSeq	31.4x	n.d.	n.d.	n.d.	n.d.
Rhodotorula mucilaginosa	GCA_019190035.1		Illumina NovaSeq	134.6x	n.d.	n.d.	n.d.	n.d.
Rhodotorula mucilaginosa	GCA_019190125.1		Illumina NovaSeq	125.1x	n.d.	n.d.	n.d.	n.d.
Rhodotorula mucilaginosa	GCA_019190135.1		Illumina NovaSeq	126.7x	92.3	0.0	0.9	6.8
Rhodotorula mucilaginosa	GCA_019190145.1		Illumina NovaSeq	147.2x	n.d.	n.d.	n.d.	n.d.
Rhodotorula mucilaginosa	GCA_019190235.1		Illumina NovaSeq	88.3x	92	0.0	0.7	7.3
Rhodotorula mucilaginosa	GCA_019190245.1		Illumina NovaSeq	122.7x	n.d.	n.d.	n.d.	n.d.
Rhodotorula mucilaginosa	GCA_019190265.1		Illumina NovaSeq	108.0x	n.d.	n.d.	n.d.	n.d.
Rhodotorula mucilaginosa	GCA_019190345.1		Illumina NovaSeq	120.8x	n.d.	n.d.	n.d.	n.d.
Rhodotorula mucilaginosa	GCA_019190365.1		Illumina NovaSeq	79.2x	n.d.	n.d.	n.d.	n.d.
Rhodotorula mucilaginosa	GCA_019190375.1		Illumina NovaSeq	140.1x	91.3	0.0	0.8	7.9
Rhodotorula mucilaginosa	GCA_019190385.1		Illumina NovaSeq	63.3x	91.3	0.0	0.7	8.0
Rhodotorula mucilaginosa	GCA_019190495.1		Illumina NovaSeq	85.2x	92.3	0.1	0.9	6.8
Rhodotorula mucilaginosa	GCA_019190505.1		Illumina NovaSeq	140.2x	n.d.	n.d.	n.d.	n.d.
Rhodotorula mucilaginosa	GCA_019190525.1		Illumina NovaSeq	119.0x	n.d.	n.d.	n.d.	n.d.
Rhodotorula mucilaginosa	GCA_019190585.1		Illumina NovaSeq	134.2x	n.d.	n.d.	n.d.	n.d.
Rhodotorula mucilaginosa	GCA_019190605.1		Illumina NovaSeq	71.6x	92.2	0.1	1.1	6.7
Rhodotorula mucilaginosa	GCA_019190625.1		Illumina NovaSeq	86.3x	n.d.	n.d.	n.d.	n.d.
Rhodotorula mucilaginosa	GCA_019190635.1		Illumina NovaSeq	90.3x	n.d.	n.d.	n.d.	n.d.
Rhodotorula mucilaginosa	GCA_019190705.1		Illumina NovaSeq	116.7x	n.d.	n.d.	n.d.	n.d.
Rhodotorula mucilaginosa	GCA_019190745.1		Illumina NovaSeq	83.2x	92.1	0.1	0.9	7
Rhodotorula mucilaginosa	GCA_019190765.1		Illumina NovaSeq	126.9x	n.d.	n.d.	n.d.	n.d.
Rhodotorula mucilaginosa	GCA_019190795.1		Illumina NovaSeq	132.5x	n.d.	n.d.	n.d.	n.d.
Rhodotorula mucilaginosa	GCA_019190805.1		Illumina NovaSeq	69.5x	92.3	0.1	0.8	6.9
Rhodotorula mucilaginosa	GCA_019190885.1		Illumina NovaSeq	91.1x	n.d.	n.d.	n.d.	n.d.
Rhodotorula mucilaginosa	GCA_019190895.1		Illumina NovaSeq	65.0x	n.d.	n.d.	n.d.	n.d.
Rhodotorula mucilaginosa	GCA_019190905.1		Illumina NovaSeq	121.1x	n.d.	n.d.	n.d.	n.d.
Rhodotorula mucilaginosa	GCA_019190935.1		Illumina NovaSeq	80.9x	n.d.	n.d.	n.d.	n.d.
Rhodotorula mucilaginosa	GCA_019190965.1		Illumina NovaSeq	121.5x	92.1	0.1	1.1	6.8
Rhodotorula mucilaginosa	GCA_019191065.1		Illumina NovaSeq	127.7x	n.d.	n.d.	n.d.	n.d.
Rhodotorula mucilaginosa	GCA_019191075.1		Illumina NovaSeq	136.0x	n.d.	n.d.	n.d.	n.d.
Rhodotorula mucilaginosa	GCA_019191155.1		Illumina NovaSeq	114.1x	n.d.	n.d.	n.d.	n.d.
Rhodotorula mucilaginosa	GCA_019303655.1		Illumina NextSeq	70.0x	n.d.	n.d.	n.d.	n.d.
Rhodotorula mucilaginosa	GCA_019671035.1		Illumina NovaSeq	27.9x	n.d.	n.d.	n.d.	n.d.
Rhodotorula paludigena	GCA_019671115.1		Illumina HiSeq	100.0x	93.4	0.0	0.8	5.8
Rhodotorula kratochvilovae	GCA_019775375.1		Illumina	100.0x	93	0.1	1.3	5.7
Rhodotorula kratochvilovae	GCA_019775385.1		Illumina	100.0x	93.4	0.1	1.1	5.5
Rhodotorula kratochvilovae	GCA_019775595.1		Illumina	100.0x	93.8	0.4	1.1	5.1
Rhodotorula kratochvilovae	GCA_019775605.1		Illumina	100.0x	n.d.	n.d.	n.d.	n.d.
Rhodotorula mucilaginosa	GCA_019802805.1		Illumina NovaSeq	151.0x	n.d.	n.d.	n.d.	n.d.
Rhodotorula mucilaginosa	GCA_019802815.1		Illumina NovaSeq	40.0x	n.d.	n.d.	n.d.	n.d.
Rhodotorula mucilaginosa	GCA_019802825.1		Illumina NovaSeq	120.0x	n.d.	n.d.	n.d.	n.d.
Rhodotorula mucilaginosa	GCA_019802895.1		Illumina NovaSeq	97.0x	n.d.	n.d.	n.d.	n.d.
Rhodotorula mucilaginosa	GCA_019802905.1		Illumina NovaSeq	105.0x	n.d.	n.d.	n.d.	n.d.
Rhodotorula mucilaginosa	GCA_019802915.1		Illumina NovaSeq	84.0x	n.d.	n.d.	n.d.	n.d.
Rhodotorula mucilaginosa	GCA_019802925.1		Illumina NovaSeq	58.0x	n.d.	n.d.	n.d.	n.d.
Rhodotorula mucilaginosa	GCA_019803015.1		Illumina NovaSeq	68.0x	n.d.	n.d.	n.d.	n.d.
Rhodotorula mucilaginosa	GCA_019805405.1		Illumina	100.0x	n.d.	n.d.	n.d.	n.d.
Rhodotorula kratochvilovae	GCA_019923515.1		Illumina	100.0x	93.5	0.1	1.2	5.3
Rhodotorula kratochvilovae	GCA_019926025.1	YM25235	Oxford Nanopore PromethION	193.0x	n.d.	n.d.	n.d.	n.d.

## Sheet: Debaryomyces
Species	Accession number	Reference strains	Sequencing technology	Coverage	BUSCO Complete	BUSCO Duplicated	BUSCO Fragmented	BUSCO Missing
Debaryomyces hansenii	GCA_000006445.2	CBS 767	n.d.	n.d.	82.6	0.0	2.8	14.6
Debaryomyces hansenii	GCA_000239015.2		Illumina GA IIX	152.0x	83.5	0.0	2.2	14.3
Debaryomyces fabryi	GCA_001447935.2	CBS 789	IonTorrent	1000.0x	83.7	0.1	1.8	14.5
Debaryomyces hansenii	GCA_001682995.1		Illumina MiSeq	104.0x	83.2	0.0	2.4	14.4
Debaryomyces hansenii	GCA_003349505.1		Illumina	95.0x	84.0	0.1	1.6	14.4
Debaryomyces nepalensis	GCA_003708585.1	NRRL Y-7108	Illumina HiSeq 2500	30.0x	n.d.	n.d.	n.d.	n.d.
Debaryomyces maramus	GCA_003708605.2	NRRL Y-2171	Illumina HiSeq 2500	86.0x	83.2	0.1	2.5	14.3
Debaryomyces fabryi	GCA_003708665.2		Illumina HiSeq 2500	31.0x	84.0	0.0	1.5	14.5
Debaryomyces prosopidis	GCA_003708935.1	NRRL Y-27369	Illumina HiSeq 2500	152.0x	82.4	0.3	2.2	15.4
Debaryomyces subglobosus	GCA_003708965.2	NRRL Y-6666	Illumina HiSeq	27.0x	83.0	0.1	1.8	15.2
Debaryomyces hansenii	GCA_006942205.1		Illumina HiSeq	138.0x	83.6	0	1.7	14.7
Debaryomyces hansenii	GCA_006942215.1		Illumina HiSeq	130.0x	n.d.	n.d.	n.d.	n.d.
Debaryomyces hansenii	GCA_006942225.1		Illumina HiSeq	121.0x	83.2	0.1	2.0	14.8
Debaryomyces hansenii	GCA_006942235.1		Illumina HiSeq	129.0x	n.d.	n.d.	n.d.	n.d.
Debaryomyces hansenii	GCA_006942305.1		Illumina HiSeq	146.0x	83.5	0.1	2.0	14.5
Debaryomyces hansenii	GCA_006942325.1		Illumina HiSeq	142.0x	83.9	0.1	2.1	14
Debaryomyces hansenii	GCA_016097515.1		PacBio Sequel	122.0x	82.9	0.7	2.4	14.7
Debaryomyces hansenii	GCA_016097625.1		PacBio Sequel	122.0x	84.4	0.4	1.6	14
Can.d.ida psychrophila	GCA_900186205.1	CANPSY1	n.d.	432.0x	n.d.	n.d.	n.d.	n.d.

## Sheet: Hanseniaspora
Species	Accession number	Sequencing technology	Reference strains	Coverage	BUSCO Complete	BUSCO Duplicated	BUSCO Fragmented	BUSCO Missing
Hanseniaspora vineae	GCA_000585475.3	Illumina HiSeq	T02/19AF	211.0x	70.7	0.1	3.3	26.0
Hanseniaspora uvarum	GCA_000775265.3	Illumina HiSeq		234.0x	51.3	0.1	3.7	45.0
Hanseniaspora uvarum	GCA_000968475.1	454; PacBio		55.0x	51.3	0.5	3.4	45.3
Hanseniaspora valbyensis	GCA_001664025.1	454; Illumina	NRRL Y-1626	53.0x	46.0	0.4	7.4	46.6
Hanseniaspora osmophila	GCA_001747045.1	Illumina	AWRI3579	60.0x	71.1	0.3	2.8	26.1
Hanseniaspora uvarum	GCA_001747055.1	Illumina		60.0x	51.2	0.1	3.0	45.8
Hanseniaspora opuntiae	GCA_001749795.1	Illumina	AWRI3578	60.0x	50.4	0.3	2.6	47.0
Hanseniaspora vineae	GCA_002141495.2	Illumina HiSeq		196.0x	70.1	0.3	3.4	26.5
Hanseniaspora uvarum	GCA_002894425.1	Illumina		60.0x	50.0	0.1	3.8	46.2
Hanseniaspora gamun.d.iae	GCA_003020785.1	Illumina HiSeq	CRUB 1928	29.3x	63.3	0.0	3.4	33.3
Hanseniaspora uvarum	GCA_003243715.1	Sequel; Illumina HiSeq	CBA6001	553.8x	40.3	0.1	6.7	53.0
Hanseniaspora clermontiae	GCA_003706385.1	Illumina HiSeq 2500	NRRL Y-27515	39.0x	54.5	0.3	3.3	42.2
Hanseniaspora osmophila	GCA_003707715.2	Illumina HiSeq		250.0x	71.2	0.4	3.0	25.8
Hanseniaspora pseudoguilliermon.d.ii	GCA_003708335.1	Illumina HiSeq 2500	ZIM213 Neza Cadez	55.0x	52.4	0.3	2.9	44.7
Hanseniaspora lachancei	GCA_004919765.1	Illumina HiSeq 2500	NRRL Y-27514	158.0x	53.1	0.7	3.4	43.5
Hanseniaspora guilliermon.d.ii	GCA_004919775.1	Illumina HiSeq 2500	NRRL Y-1625	60.0x	52.5	0.0	3.8	43.7
Hanseniaspora jakobsenii	GCA_004919785.1	Illumina HiSeq 2500	ZIM 2603	55.0x	50.2	8.2	4.1	45.7
Hanseniaspora meyeri	GCA_004919825.1	Illumina HiSeq 2500	NRRL Y-27513	63.0x	55.2	3.4	4.0	40.8
Hanseniaspora nectarophila	GCA_004919845.1	Illumina HiSeq 2500	CBS 13383	222.0x	52.9	2.8	4.2	42.9
Hanseniaspora occidentalis var. citrica	GCA_004919885.1	Illumina HiSeq 2500	CBS 6783	90.0x	69.4	2.8	2.8	27.8
Hanseniaspora occidentalis var. occidentalis	GCA_004919895.1	Illumina HiSeq 2500		44.0x	69.7	0.3	2.4	27.9
Hanseniaspora thailan.d.ica	GCA_004919915.1	Illumina HiSeq 2500	ZIM 2325	210.0x	51.4	0.7	4.6	44.0
Hanseniaspora uvarum	GCA_004919925.1	Illumina HiSeq 2500		52.0x	52.3	0.1	3.7	44.0
Hanseniaspora vineae	GCA_004919945.1	Illumina HiSeq 2500		20.0x	64.9	0.1	4.7	30.4
Hanseniaspora uvarum	GCA_009805715.1	Illumina MiSeq		44.0x	51.4	0.1	4.0	44.6
Hanseniaspora uvarum	GCA_009805765.1	Illumina MiSeq		42.0x	52.3	0.1	3.7	44.0
Hanseniaspora uvarum	GCA_009805785.1	Illumina NextSeq		35.0x	52.8	0.3	4.1	43.1
Hanseniaspora uvarum	GCA_018105805.1	Illumina MiSeq		70.0x	30.2	0.4	11.9	57.9
Hanseniaspora mollemarum	GCA_019649515.1	Illumina NovaSeq	CBS 15034	156.2x	49.8	0.1	3.3	46.9
Hanseniaspora lin.d.neri	GCA_019649525.1	Illumina NovaSeq	CBS 285	87.6x	53.8	0.0	4.2	42.0
Hanseniaspora guilliermon.d.ii	GCA_900119595.1	n.d.		1400.0x	53.0	0.0	4.0	43.0

## Sheet: Kluyveromyces
Species	Accession number	Reference strains	Sequencing technology	Coverage	BUSCO Complete	BUSCO Duplicated	BUSCO Fragmented	BUSCO Missing
Kluyveromyces lactis	GCA_000002515.1	NRRL Y-1140	n.d.	n.d.	83.6	0.1	1.1	15.3
Kluyveromyces aestuarii	GCA_000179355.1		454	14.0x	n.d.	n.d.	n.d.	n.d.
Kluyveromyces wickerhamii	GCA_000179415.1	UCD 54-210	454	12.0x	n.d.	n.d.	n.d.	n.d.
Kluyveromyces marxianus	GCA_000299195.2		Illumina GAIIx	280.0x	n.d.	n.d.	n.d.	n.d.
Kluyveromyces marxianus	GCA_000747785.1		PacBio RS II	312.0x	85.7	0.1	0.9	13.4
Kluyveromyces dobzhanskii	GCA_000820885.1		n.d.	75.0x	83.4	0.3	0.9	15.7
Kluyveromyces marxianus	GCA_001417835.1		PacBio RS II; Ion Torrent	15.0x	n.d.	n.d.	n.d.	n.d.
Kluyveromyces marxianus	GCA_001417885.1	DMKU3-1042	Sanger ABI3730	8.4x	85.5	0.1	0.9	13.6
Kluyveromyces marxianus	GCA_001466335.1		Illumina NextSeq	1176.0x	82.3	2.0	0.8	16.9
Kluyveromyces marxianus	GCA_001660455.1		Illumina HiSeq	300.0x	85.1	1.3	1.2	13.7
Kluyveromyces marxianus	GCA_001692465.1		Illumina HiSeq	100.0x	85.1	0.1	1.5	13.4
Kluyveromyces marxianus	GCA_001854445.2		Illumina Hiseq 2000	60.0x	n.d.	n.d.	n.d.	n.d.
Kluyveromyces lactis	GCA_002151565.1		PacBio	137.0x	83.6	0.0	1.1	15.3
Kluyveromyces marxianus	GCA_002356615.1		PacBio	75.0x	84.4	0.1	1.6	14.0
Kluyveromyces marxianus	GCA_003046155.1		Illumina MiSeq	812.0x	84.9	0.1	1.5	13.6
Kluyveromyces nonfermentans	GCA_003670155.1	NRRL Y-27343	Illumina HiSeq	63.0x	78.9	5.3	2.6	18.5
Kluyveromyces dobzhanskii	GCA_003705805.2	NRRL Y-1974	Illumina HiSeq	55.0x	82.9	0.1	1.5	15.6
Kluyveromyces aestuarii	GCA_003707555.1	NRRL YB-4510	Illumina HiSeq	72.0x	79.3	0	2.6	18.1
Kluyveromyces lactis	GCA_007993695.1		PacBio RSII	224.0x	n.d.	n.d.	n.d.	n.d.
Kluyveromyces marxianus	GCA_008000265.1		Illumina HiSeq	45.0x	84.9	0.3	1.2	13.9
Kluyveromyces starmeri	GCA_008973615.1	UFMG-CM-Y3682	Illumina MiSeq	289.0x	78.2	0.1	3.6	18.2
Kluyveromyces marxianus	GCA_016584165.1		Illumina HiSeq	36.0x	83.5	0.5	2.0	14.5
Kluyveromyces marxianus	GCA_016584275.1		Illumina HiSeq	280.0x	84.0	0.4	1.7	14.3
Kluyveromyces marxianus	GCA_016625955.1		Oxford Nanopore MinION	556.0x	85.1	0.1	1.1	13.8
Kluyveromyces marxianus	GCA_016626105.1		Oxford Nanopore MinION	83.0x	85.2	0.1	0.9	13.9
Kluyveromyces marxianus	GCA_017309885.1		Oxford Nanopore MinION; Illumina iSeq	73.0x	n.d.	n.d.	n.d.	n.d.
Kluyveromyces marxianus	GCA_902364165.1		n.d.	100.0x	78.9	5.3	2.6	18.5

## Sheet: Schizosaccharomyces
Species	Accession number	Reference strains	Sequencing technology	Coverage	BUSCO Complete	BUSCO Duplicated	BUSCO Fragmented	BUSCO Missing
Schizosaccharomyces pombe	GCA_000002945.2	972h-	Sanger sequencing	n.d.	71.5	0.9	5.0	23.5
Schizosaccharomyces cryophilus	GCA_000004155.2	OY26	454	51.0x	73.1	1.5	3.7	23.2
Schizosaccharomyces japonicus	GCA_000149845.2	yFS275	454	47.0x	79.0	1.3	3.0	18.0
Schizosaccharomyces octosporus	GCA_000150505.2	yFS286	454; Sanger; Illumina	39.0x	74.3	1.2	4.4	21.3
Schizosaccharomyces pombe	GCA_003086255.1		PacBio	200.0x	71.0	1.2	4.9	24.1
Schizosaccharomyces pombe	GCA_006386075.1		PacBio RSII	130.0x	72.3	1.6	4.0	23.7
Schizosaccharomyces pombe	GCA_006386085.1		PacBio RSII	141.0x	71.8	1.6	4.1	24.1
Schizosaccharomyces pombe	GCA_006386095.1		PacBio RSII	128.0x	71.8	1.6	4.5	23.7
Schizosaccharomyces pombe	GCA_006386105.1		PacBio RSII	102.0x	71.3	1.1	5.0	23.7
Schizosaccharomyces pombe	GCA_006386175.1		PacBio RSII	68.0x	71.3	1.2	4.1	24.6
Schizosaccharomyces pombe	GCA_006386185.1		PacBio RSII	111.0x	71.9	1.3	4.0	24.1
Schizosaccharomyces pombe	GCA_006386205.1		PacBio RSII	83.0x	71.3	1.5	4.7	24.0
Schizosaccharomyces pombe	GCA_006386235.1		PacBio RSII	124.0x	71.2	1.7	4.9	23.9
Schizosaccharomyces pombe	GCA_006386245.1		PacBio RSII	102.0x	71.5	1.7	4.6	23.9
Schizosaccharomyces pombe	GCA_006386275.1		PacBio RSII	61.0x	71.4	1.2	5.3	23.3
Schizosaccharomyces pombe	GCA_006386295.1		PacBio RSII	112.0x	71.6	1.5	4.0	24.4
Schizosaccharomyces pombe	GCA_006386305.1		PacBio RSII	34.0x	70.3	1.2	4.6	25.1
Schizosaccharomyces pombe	GCA_006386315.1		PacBio RSII	108.0x	70.6	1.2	4.6	24.8
Schizosaccharomyces pombe	GCA_006386355.1		PacBio RSII	104.0x	71.6	1.3	4.2	24.2
Schizosaccharomyces pombe	GCA_006386365.1		PacBio RSII	100.0x	70.2	1.1	4.5	25.3
Schizosaccharomyces pombe	GCA_006386395.1		PacBio RSII	108.0x	70.6	1.5	5.3	24.1
Schizosaccharomyces pombe	GCA_006386405.1		PacBio RSII	113.0x	71.6	1.8	4.4	24.0
Schizosaccharomyces japonicus	GCA_019702855.1		Oxford Nanopore MinION	180.0x	79.5	1.5	3.0	17.5

## Sheet: Torulaspora
Species	Accession number	Reference strains	Sequencing technology	Coverage	BUSCO Complete	BUSCO Duplicated	BUSCO Fragmented	BUSCO Missing
Torulaspora delbrueckii	GCA_000243375.1	CBS 1146	454	n.d.	86.1	0.1	1.2	12.7
Torulaspora delbrueckii	GCA_001029055.1		Illumina GA	328.0x	68	0.1	3.0	29.0
Torulaspora delbrueckii	GCA_002214845.1		Illumina GA	400.0x	86	0.1	1.6	12.4
Torulaspora delbrueckii	GCA_003013175.1		Illumina GA	130.0x	n.d.	n.d.	n.d.	n.d.
Torulaspora franciscae	GCA_003705175.2	NRRL Y-17532	Illumina GA	36.0x	89.3	0.5	0.7	10
Torulaspora pretoriensis	GCA_003706005.1		Illumina GA	27.0x	90.5	1.1	0.5	9.0
Torulaspora microellipsoides	GCA_003707085.1		Illumina GA	30.0x	83.9	0.0	1.5	14.6
Torulaspora maleea	GCA_003708055.2	CBS 10694	IonTorrent	107.0x	88.9	0.1	1.3	9.8
Torulaspora pretoriensis	GCA_012851005.1		Illumina HiSeq	44.0x	90.7	0.1	0.8	8.5
Torulaspora pretoriensis	GCA_012851035.1		Illumina HiSeq	38.0x	n.d.	n.d.	n.d.	n.d.
Torulaspora pretoriensis	GCA_012851045.1		Illumina HiSeq	33.0x	88.3	0.0	1.1	10.6
Torulaspora pretoriensis	GCA_012851065.1		Illumina MiSeq	39.0x	88.5	0.0	1.1	10.4
Torulaspora pretoriensis	GCA_012851095.1		Illumina MiSeq	33.0x	88.4	0.0	1.1	10.5
Torulaspora pretoriensis	GCA_012851105.1		Illumina MiSeq	30.0x	n.d.	n.d.	n.d.	n.d.
Torulaspora pretoriensis	GCA_012851155.1		Illumina MiSeq	33.0x	n.d.	n.d.	n.d.	n.d.
Torulaspora delbrueckii	GCA_012851165.1		PacBio	32X	86.4	0.0	1.5	12.1
Torulaspora pretoriensis	GCA_012851195.1		PacBio	46.0x	n.d.	n.d.	n.d.	n.d.
Torulaspora pretoriensis	GCA_012851205.1	CBS 2187	PacBio	42.0x	90.1	0.0	0.7	9.2
Torulaspora delbrueckii	GCA_012851235.1		PacBio	30.0x	n.d.	n.d.	n.d.	n.d.
Torulaspora delbrueckii	GCA_012851245.1		PacBio	27.0x	n.d.	n.d.	n.d.	n.d.
Torulaspora delbrueckii	GCA_012851265.1		PacBio	28.0x	86.3	0.0	1.2	12.5
Torulaspora delbrueckii	GCA_012851275.1		PacBio	31.0x	86.5	0.0	1.3	12.2
Torulaspora delbrueckii	GCA_012851295.1		PacBio	21.0x	n.d.	n.d.	n.d.	n.d.
Torulaspora delbrueckii	GCA_012851345.1		Illumina GAIIx	26.0x	85.5	0.0	1.3	13.2
Torulaspora delbrueckii	GCA_012851365.1		Illumina GAIIx	26.0x	85.8	0.0	1.3	12.9
Torulaspora delbrueckii	GCA_012851405.1		Illumina GAIIx	54.0x	86.4	0.0	1.2	12.4
Torulaspora delbrueckii	GCA_012851425.1		Illumina	23.0x	85.4	0.0	0.7	13.9
Torulaspora delbrueckii	GCA_012851435.1		Illumina	24.0x	86.0	0.0	1.5	12.5
Torulaspora franciscae	GCA_013387355.1		Oxford Nanopore MiniION	50.0x	90.0	0.3	0.7	9.3
Torulaspora globosa	GCA_014133895.1	CBS764	Oxford Nanopore MiniION	100.0x	89.8	0.0	0.8	9.4
Torulaspora microellipsoides	GCA_900186055.1	TOMI	Oxford Nanopore MiniION	300.0x	84.5	0.1	1.3	14.2

## Sheet: Yarrowia
Species	Accession number	Reference strains	Sequencing technology	Coverage	BUSCO Complete	BUSCO Duplicated	BUSCO Fragmented	BUSCO Missing
Yarrowia lipolytica	GCA_000002525.1	CLIB122	Shotgun Seq	n.d.	97.4	0.0	0.1	2.5
Yarrowia lipolytica	GCA_000590845.2		Illumina HiSeq	47.0x	96.2	0.0	0.1	3.7
Yarrowia lipolytica	GCA_000613145.2		Illumina HiSeq	70.0x	97.2	0.0	0.1	2.7
Yarrowia lipolytica	GCA_001307795.1		Illumina HiSeq	148.2x	97.4	0.0	0.1	2.5
Yarrowia deformans	GCA_001600075.1		HiSeq 2500	131.0x	97.0	0.0	0.4	2.6
Yarrowia keelungensis	GCA_001600195.1	JCM 14894	HiSeq 2500	203.0x	n.d.	n.d.	n.d.	n.d.
Yarrowia lipolytica	GCA_001761485.1		Illumina HiSeq 2500 DNASeq	n.d.	n.d.	n.d.	n.d.	n.d.
Yarrowia lipolytica	GCA_003054305.1		Illumina MiSeq	42.0x	n.d.	n.d.	n.d.	n.d.
Yarrowia lipolytica	GCA_003054345.1		Illumina MiSeq	37.0x	94.9	0.0	0.8	4.3
Yarrowia lipolytica	GCA_003054365.1		Illumina MiSeq	47.0x	93.8	0.0	1.1	5.1
Yarrowia lipolytica	GCA_003243785.1		Sequel	274.7x	97.0	0.0	0.1	2.9
Yarrowia lipolytica	GCA_003367845.1		Illumina	756.4x	n.d.	n.d.	n.d.	n.d.
Yarrowia lipolytica	GCA_003367865.1		Illumina	734.7x	97.1	0.0	0.1	2.8
Yarrowia lipolytica	GCA_003367925.1		Illumina	740.0x	n.d.	n.d.	n.d.	n.d.
Yarrowia lipolytica	GCA_003367945.1		Illumina	148.1x	97.2	0.0	0.1	2.7
Yarrowia lipolytica	GCA_003367965.1		Illumina	259.1x	n.d.	n.d.	n.d.	n.d.
Yarrowia lipolytica	GCA_003571375.1		Illumina NextSeq 500	600.0x	94.9	0.3	0.5	4.6
Yarrowia lipolytica	GCA_003571385.1		Illumina MiSeq	140.0x	97.3	0.3	0.1	2.6
Yarrowia lipolytica	GCA_003698155.1		PacBio	279.0x	95.5	0.0	0.1	4.4
Yarrowia bubula	GCA_003707035.1	CBS 12934	Illumina HiSeq 2500	116.0x	93.7	0.4	0.7	5.6
Yarrowia divulgata	GCA_003708045.1		Illumina HiSeq 2500	57.0x	96.9	0.1	0.3	2.8
Yarrowia galli	GCA_007844265.1		Illumina	400.0x	95.9	0.1	0.4	3.7
Yarrowia lipolytica	GCA_009194645.1		Illumina	166.5x	97.4	0.0	0.1	2.5
Yarrowia lipolytica	GCA_009372015.1		Illumina	155.4x	97.2	0.0	0.1	2.7
Yarrowia lipolytica	GCA_012654145.1		Illumina MiSeq	63.0x	n.d.	n.d.	n.d.	n.d.
Yarrowia lipolytica	GCA_014490615.1		Oxford Nanopore MiniION	645.0x	97.2	0.1	0.1	2.7
Yarrowia lipolytica	GCA_900087985.1		Illumina	100.0x	97.1	0.3	0.1	2.8
Yarrowia alimentaria	GCA_900518985.1	CBS 10151	454	16.0x	96.9	0.1	0.1	3.0
Yarrowia yakushimensis	GCA_900518995.1	CBS 10253	454	28.0x	n.d.	n.d.	n.d.	n.d.
Yarrowia phangngaensis	GCA_900519005.1	CBS 10407	454	32.0x	n.d.	n.d.	n.d.	n.d.
Yarrowia osloensis	GCA_900519015.1	CBS 10146	Illumina Solexa	50.0x	97.0	0.0	0.3	2.7
Yarrowia porcina	GCA_900519025.1	CBS 12935	Illumina Solexa	50.0x	95.0	0.1	0.5	4.5
Yarrowia keelungensis	GCA_900519035.1		Illumina Solexa	50.0x	n.d.	n.d.	n.d.	n.d.
Yarrowia divulgata	GCA_900519045.1	CBS 11013	Illumina Solexa	50.0x	97.1	0.0	0.3	2.6
Yarrowia galli	GCA_900519055.1	CBS 9722	454	24.0x	96.1	0.1	0.5	3.4
Yarrowia hollan.d.ica	GCA_900519065.1	CBS 4855	Illumina Solexa	50.0x	n.d.	n.d.	n.d.	n.d.
Yarrowia bubula	GCA_900519075.1		Illumina Solexa	50.0x	95.1	0.1	0.4	4.5
Yarrowia deformans	GCA_900519085.1	CBS 2071	Illumina Solexa	50.0x	n.d.	n.d.	n.d.	n.d.
Yarrowia lipolytica	GCA_900537225.1		Illumina Solexa HiSeq2000	320.0x	97.2	0.0	0.1	2.7

## Sheet: Starmerella
Species	Accession number	Reference strains	Sequencing technology	Coverage	BUSCO Complete	BUSCO Duplicated	BUSCO Fragmented	BUSCO Missing
Starmerella bombicola	GCA_000950655.1		Illumina Miseq	305.0x	75.1	0.0	2.0	22.9
Starmerella apicola	GCA_001005415.1	NRRL Y-50540	Illumina GAIIx	211.0x	72.2	0.0	2.6	25.2
Starmerella bombicola	GCA_001599315.1	JCM 9596	HiSeq 2500	299.0x	75.5	0.0	1.7	22.8
Starmerella bacillaris	GCA_002024125.1		Illumina NextSeq 500	44.5x	57.9	0.1	4.5	37.6
Starmerella bacillaris	GCA_002094175.1		Illumina NextSeq 500	146.8x	57.7	0.0	4.2	38.1
Starmerella bacillaris	GCA_002270425.1	NP2	Illumina HiSeq	78.0x	58.7	0.0	4.5	36.8
Starmerella magnoliae	GCA_003033435.1	PYCC 2903	Illumina HiSeq	54.0x	78.8	0.0	2.1	19.1
Starmerella bacillaris	GCA_003033765.1		Illumina HiSeq	224.0x	58.0	0.0	4.7	37.3
Starmerella bombicola	GCA_003033785.1		Illumina HiSeq	71.0x	76.9	0.1	1.5	21.6
Starmerella bacillaris	GCA_003260575.1		IonTorrent	122.0x	56.3	0.0	4.6	39.1
Starmerella bombicola	GCA_004124885.1		Illumina HiSeq 2500	46.0x	75.6	0.0	1.8	22.6
Starmerella kuoi	GCA_004124915.1	NRRL Y-27208	Illumina HiSeq 2500	46.0x	74.5	0.0	2.0	23.5
Starmerella riodocensis	GCA_004124955.1	NRRL Y-27859	Illumina HiSeq 2500	150.0x	77.0	0.0	2.4	20.6
Starmerella apicola	GCA_004124965.1		Illumina HiSeq 2500	27.0x	71.5	0.0	2.8	25.7
Starmerella ratchasimensis	GCA_004124975.1	CBS 10611	Illumina HiSeq 2500	181.0x	75.1	0.0	1.6	23.3
Starmerella davenportii	GCA_004124985.1	CBS 9069	Illumina HiSeq 2500	64.0x	75.5	0.0	1.8	22.7
Starmerella sorbosivorans	GCA_004125005.1	CBS 8768	Illumina HiSeq 2500	36.0x	82.2	0.0	1.5	16.3
Starmerella gropengiesseri	GCA_004125075.1	NRRL Y-17142	Illumina HiSeq 2500	11.0x	48.8	0.0	14.6	36.6
Starmerella geochares	GCA_004125165.1	NRRL Y-17073	Illumina HiSeq 2500	19.0x	79.4	0.0	2.1	18.5
Starmerella vaccinii	GCA_004125185.1	NRRL Y-17684	Illumina HiSeq 2500	94.0x	82.6	0.0	1.1	16.3

[truncated: 3 more sheets: Pichia, Kazachstania, Foglio1]
