# Supplementary material for: Evaluating the Genome-Based Average Nucleotide Identity Calculation for Identification of Twelve Yeast Species
Source: J Fungi (Basel). 2024 Sep 11;10(9):646. doi: 10.3390/jof10090646 (PMC11433037; doi:10.3390/jof10090646)
Supplement: Supplementary file 1 [file jof-10-00646-s001.zip › Supplementary Table S2_hybrids.xls]

## Sheet: hybrids
Accession number	Reference	Origin	Species 1	Species 2	Species 3	Species 4	S. kudriavzevii proportion	S. cerevisiae proportion	S. uvarum proportion	S. eubayanus proportion	Number of contigs	Mean coverage	N50
SRR10035841	Langdon et al 2019	wine	S. cerevisiae	S. kudriavzevii			27.05%	66.59%	1.12%	0.78%	2375	240604	52894
SRR10035842	Langdon et al 2019	unknown	S. eubayanus	S. uvarum			1.46%	4.13%	45.74%	40.16%	822	115167	93933
SRR10046945	Langdon et al 2019	beer	S. cerevisiae	S. eubayanus			0.33%	22.59%	2.04%	73.13%	1685	430009	69738
SRR10046950	Langdon et al 2019	fruit	S. eubayanus	S. uvarum			0.62%	1.94%	40.32%	52.07%	700	474075	190817
SRR10046952	Langdon et al 2019	beer	S. eubayanus	S. uvarum			0.65%	0.45%	66.25%	31.66%	5643	342244	106108
SRR10046972	Langdon et al 2019	beer	S. cerevisiae	S. kudriavzevii			20.4%	65.23%	2.75%	2.21%	1726	336757	41397
SRR10046976	Langdon et al 2019	beer	S. cerevisiae	S. eubayanus			0.25%	13.49%	1.87%	82.74%	1089	211652	73926
SRR10047000	Langdon et al 2019	beer	S. cerevisiae	S. eubayanus			0.42%	38.29%	1.7%	57.45%	7411	157572	14810
SRR10047007	Langdon et al 2019	wine	S. cerevisiae	S. kudriavzevii			8.45%	76.74%	3.75%	2.3%	1944	165144	65131
SRR10047017	Langdon et al 2019	beer	S. cerevisiae	S. eubayanus			2.51%	35.46%	14.72%	27.01%	9974	21605	3361
SRR10047019	Langdon et al 2019	beer	S. eubayanus	S. uvarum			0.19%	0.39%	41.53%	56.61%	1875	439189	53039
SRR10047024	Langdon et al 2019	beer	S. cerevisiae	S. eubayanus			0.1%	55.83%	0.87%	42.48%	17033	128286	1804
SRR10047028	Langdon et al 2019	beer	S. cerevisiae	S. kudriavzevii			20.74%	76.4%	0.31%	0.27%	2178	906552	79373
SRR10047057	Langdon et al 2019	beer	S. cerevisiae	S. eubayanus			0.41%	56.78%	3.27%	35.71%	2374	242433	61092
SRR10047062	Langdon et al 2019	beer	S. cerevisiae	S. eubayanus			0.5%	53.26%	3.16%	39.34%	2866	731467	57982
SRR10047068	Langdon et al 2019	beer	S. cerevisiae	S. eubayanus			2.02%	41.43%	11.26%	28.92%	4853	149862	34911
SRR10047077	Langdon et al 2019	beer	S. cerevisiae	S. eubayanus			0.97%	49.47%	6.79%	34.47%	4641	251573	9935
SRR10047089	Langdon et al 2019	beer	S. cerevisiae	S. eubayanus			1.02%	48.34%	8.45%	34.27%	5500	210705	7814
SRR10047094	Langdon et al 2019	beer	S. cerevisiae	S. eubayanus			0.88%	51.11%	5.02%	36.15%	2819	174764	89839
SRR10047096	Langdon et al 2019	beer	S. cerevisiae	S. eubayanus			0.63%	51.69%	3.09%	40.1%	2432	523786	66826
SRR10047100	Langdon et al 2019	beer	S. cerevisiae	S. eubayanus			0.07%	62.36%	0.93%	35.91%	5138	682872	21075
SRR10047102	Langdon et al 2019	beer	S. cerevisiae	S. eubayanus			0.43%	50.08%	2.4%	43.6%	2864	30543	89588
SRR10047122	Langdon et al 2019	beer	S. cerevisiae	S. kudriavzevii			17.84%	69.5%	2.78%	1.85%	3532	108443	79236
SRR10047124	Langdon et al 2019	beer	S. cerevisiae	S. eubayanus			0.72%	50.94%	4.02%	38.62%	2512	72876	89082
SRR10047146	Langdon et al 2019	beer	S. cerevisiae	S. eubayanus			2.15%	38.73%	13.15%	28.33%	2979	236338	65942
SRR10047149	Langdon et al 2019	beer	S. cerevisiae	S. eubayanus			1.24%	47.42%	9.44%	30.89%	1638	266519	126929
SRR10047157	Langdon et al 2019	beer	S. cerevisiae	S. eubayanus			1.93%	39.73%	10.09%	32.71%	10620	68554	6092
SRR10047163	Langdon et al 2019	beer	S. cerevisiae	S. eubayanus			0.1%	54.85%	0.74%	43.57%	2757	449355	59109
SRR10047170	Langdon et al 2019	beer	S. cerevisiae	S. eubayanus			0.32%	57.08%	2.45%	37.62%	3972	319238	24881
SRR10047176	Langdon et al 2019	beer	S. cerevisiae	S. eubayanus			0.59%	52.38%	3.48%	39.09%	2058	224265	104912
SRR10047181	Langdon et al 2019	beer	S. cerevisiae	S. eubayanus			1.51%	49.18%	2.88%	41.22%	1821	354238	131447
SRR10047188	Langdon et al 2019	beer	S. cerevisiae	S. eubayanus			0.44%	53.12%	3.28%	39.52%	1798	133361	80281
SRR10047189	Langdon et al 2019	beer	S. cerevisiae	S. eubayanus			1.62%	42.86%	10.37%	31.17%	2513	297178	90059
SRR10047191	Langdon et al 2019	beer	S. cerevisiae	S. eubayanus			1.38%	41.14%	8.92%	36.67%	4371	435153	62746
SRR10047225	Langdon et al 2019	beer	S. cerevisiae	S. eubayanus			0.53%	53.27%	3.01%	39.4%	2509	598089	87269
SRR10047231	Langdon et al 2019	beer	S. cerevisiae	S. kudriavzevii			18.79%	69.05%	2.9%	1.76%	2938	127166	65036
SRR10047241	Langdon et al 2019	beer	S. cerevisiae	S. eubayanus			0.47%	20.56%	1.68%	75.6%	2936	302216	35135
SRR10047243	Langdon et al 2019	beer	S. cerevisiae	S. eubayanus	S. uvarum		2.39%	41.85%	39.83%	7.25%	43053	211596	1081
SRR10047256	Langdon et al 2019	beer	S. cerevisiae	S. eubayanus			0.45%	51.06%	2.65%	42.27%	2150	419467	95839
SRR10047261	Langdon et al 2019	beer	S. cerevisiae	S. eubayanus			0.59%	54.26%	3.41%	37.52%	3054	211035	95891
SRR10047295	Langdon et al 2019	beer	S. eubayanus	S. uvarum			0.69%	0.77%	89.5%	6.79%	1765	12321	88467
SRR10047307	Langdon et al 2019	beer	S. cerevisiae	S. eubayanus			0.61%	51.91%	3.43%	40.04%	2548	369057	61923
SRR10047313	Langdon et al 2019	beer	S. cerevisiae	S. eubayanus			0.05%	57.74%	1.01%	40.51%	3567	625298	35514
SRR10047328	Langdon et al 2019	unknown	S. eubayanus	S. uvarum			1.16%	2.28%	85.95%	4.39%	1676	694062	132270
SRR10047331	Langdon et al 2019	wild	S. eubayanus	S. uvarum			1.36%	4.77%	44.48%	38.02%	3940	232766	25625
SRR10047335	Langdon et al 2019	unknown	S. eubayanus	S. uvarum			1.72%	3.71%	46.25%	39.29%	2466	136862	43367
SRR10047344	Langdon et al 2019	beer	S. eubayanus	S. uvarum			0.74%	0.57%	93.07%	3.53%	1580	134542	187675
SRR10047345	Langdon et al 2019	beer	S. eubayanus	S. uvarum			1.18%	3.02%	47.48%	41.48%	2346	902164	35928
SRR10047351	Langdon et al 2019	beer	S. eubayanus	S. uvarum			0.64%	1.93%	45.77%	47.57%	8318	553458	1987
SRR10047356	Langdon et al 2019	wild	S. cerevisiae	S. eubayanus	S. kudriavzevii	S. uvarum	13.88%	35.72%	33.56%	5.54%	4283	504482	169517
SRR10047359	Langdon et al 2019	beer	S. eubayanus	S. uvarum			1.97%	4.59%	59.06%	22.79%	2885	232161	12035
SRR10047362	Langdon et al 2019	beer	S. cerevisiae	S. eubayanus			0.66%	50.03%	4.01%	39.86%	2335	216975	88300
SRR10047365	Langdon et al 2019	beer	S. cerevisiae	S. eubayanus	S. uvarum		0.7%	44.16%	46.03%	3.65%	10651	128291	2703
SRR10047371	Langdon et al 2019	unknown	S. eubayanus	S. uvarum			1.5%	2.62%	43.25%	47.87%	10365	855409	5321
SRR10047374	Langdon et al 2019	beer	S. cerevisiae	S. eubayanus			0.43%	42.71%	2.55%	51.19%	2308	17911	58993
SRR10047378	Langdon et al 2019	beer	S. eubayanus	S. uvarum			1.06%	2.19%	50.44%	41.49%	1954	502732	40787
SRR10047380	Langdon et al 2019	beer	S. eubayanus	S. uvarum			0.67%	1.28%	70.5%	24.33%	2953	107444	14072
SRR10047383	Langdon et al 2019	beer	S. cerevisiae	S. eubayanus	S. kudriavzevii	S. uvarum	26.19%	31.12%	28.49%	5.47%	8816	206057	6678
SRR10047389	Langdon et al 2019	beer	S. eubayanus	S. uvarum			0.45%	1.11%	80.56%	16.11%	1671	706228	73535
SRR10047395	Langdon et al 2019	beer	S. eubayanus	S. uvarum			1.32%	3.24%	57.44%	30.51%	4039	226225	9506
SRR10047402	Langdon et al 2019	fruit	S. eubayanus	S. uvarum			1.28%	2.59%	35.78%	53.23%	15120	570039	3710
SRR10047405	Langdon et al 2019	fruit	S. eubayanus	S. uvarum			2.24%	5.14%	72.9%	6.26%	3159	174661	29179
SRR10047410	Langdon et al 2019	beer	S. cerevisiae	S. eubayanus	S. kudriavzevii	S. uvarum	22.47%	36.24%	33.87%	3.71%	2047	283295	60162
SRR1119201	Almeida et al 2014	wine	S. uvarum	S. cerevisiae	S. kudriavzevii		26.44%	33.26%	34.81%	3.58%	5007	213749	62574
SRR1119202	Almeida et al 2014	wine	S. uvarum	S. cerevisiae	S. kudriavzevii		31.97%	34.15%	31.54%	1.31%	9077	382799	22735
SRR1119203	Almeida et al 2014	wine	S. uvarum	S. cerevisiae			0.37%	48.41%	46.36%	3.61%	8506	268103	7684
SRR1119204	Almeida et al 2014	beer	S. cerevisiae	S. uvarum	S. eubayanus		0.26%	1.17%	80.49%	17.34%	4826	290075	46434
SRR12703367	Turgeon et al. 2020	lager	S. cerevisiae	S. eubayanus			0.2%	77.38%	0.7%	20.4%	7639	486607	62626
SRR12703368	Turgeon et al. 2020	lager	S. cerevisiae	S. eubayanus			0.42%	69.85%	0.76%	27.31%	6296	120091	65882
SRR12703369	Turgeon et al. 2020	lager	S. cerevisiae	S. eubayanus			0.52%	73.66%	0.67%	23.48%	7253	285884	64149
SRR12703370	Turgeon et al. 2020	lager	S. cerevisiae	S. eubayanus			0.13%	74.85%	0.85%	23.2%	9740	26894	55999
SRR9925222	Morard et al. 2020	wine	S. cerevisiae	S. kudriavzevii			29.42%	68.78%	0.22%	0.1%	416	362358	139679
SRR9925223	Morard et al. 2020	wine	S. cerevisiae	S. kudriavzevii			30.38%	67.58%	0.2%	0.09%	35	230372	870603
SRR9925225	Morard et al. 2020	beer (trappist)	S. cerevisiae	S. kudriavzevii			20.35%	77.35%	0.48%	0.15%	34	499284	782180
SRR9925226	Morard et al. 2020	clinical	S. cerevisiae	S. kudriavzevii			30.55%	67.65%	0.33%	0.1%	34	462953	896777
SRR9925227	Morard et al. 2020	wine	S. cerevisiae	S. kudriavzevii			8.15%	90.75%	0.17%	0.08%	30	130465	898476
SRR9925228	Morard et al. 2020	wine	S. cerevisiae	S. kudriavzevii			48.05%	50.13%	0.29%	0.14%	4394	955177	18195
Langdon QK, Peris D, Baker EP, Opulente DA, Nguyen H-V, Bond U, et al. Fermentation innovation through complex hybridization of wild and domesticated yeasts. Nat Ecol Evol . 2019;3(11):1576–86. Available from: https://doi.org/10.1038/s41559-019-0998-8
Almeida P, Gonçalves C, Teixeira S, Libkind D, Bontrager M, Masneuf-Pomarède I, et al. A Gondwanan imprint on global diversity and domestication of wine and cider yeast Saccharomyces uvarum. Nat Commun [Internet]. 2014;5(1):4044. Available from: https://doi.org/10.1038/ncomms5044
Morard M, Benavent-Gil Y, Ortiz-Tovar G, Pérez-Través L, Querol A, Toft C, et al. Genome structure reveals the diversity of mating mechanisms in Saccharomyces cerevisiae x Saccharomyces kudriavzevii hybrids, and the genomic instability that promotes phenotypic diversity. Microb genomics. 2020 Mar;6(3).
Turgeon Z, Sierocinski T, Brimacombe CA, Jin Y, Goldhawke B, Swanson JM, et al. Industrially Applicable De Novo Lager Yeast Hybrids with a Unique Genomic Architecture: Creation and Characterization. Appl Environ Microbiol. 2021 Jan;87(3).
