# Supplementary material for: Evaluating the Genome-Based Average Nucleotide Identity Calculation for Identification of Twelve Yeast Species
Source: J Fungi (Basel). 2024 Sep 11;10(9):646. doi: 10.3390/jof10090646 (PMC11433037; doi:10.3390/jof10090646)
Supplement: Supplementary file 1 [file jof-10-00646-s001.zip › Supplementary Table S3 FastANI.xlsx]

## Sheet: Candida
	C.albicans_GCA_000149445.2	C.albicans_GCA_000182965.3	C.albicans_GCA_000447455.1	C.albicans_GCA_000447475.1	C.albicans_GCA_000447495.1	C.albicans_GCA_000447515.1	C.albicans_GCA_000447535.1	C.albicans_GCA_000447555.1	C.albicans_GCA_000447575.1	C.albicans_GCA_000447595.1	C.albicans_GCA_000447615.1	C.albicans_GCA_000447635.1	C.albicans_GCA_000691765.1	C.albicans_GCA_000691765.2	C.albicans_GCA_000773725.1	C.albicans_GCA_000773735.1	C.albicans_GCA_000773745.1	C.albicans_GCA_000773755.1	C.albicans_GCA_000773805.1	C.albicans_GCA_000773825.1	C.albicans_GCA_000773845.1	C.albicans_GCA_000774085.1	C.albicans_GCA_000775445.1	C.albicans_GCA_000775455.1	C.albicans_GCA_000775465.1	C.albicans_GCA_000775505.1	C.albicans_GCA_000775525.1	C.albicans_GCA_000784495.1	C.albicans_GCA_000784505.1	C.albicans_GCA_000784515.1	C.albicans_GCA_000784525.1	C.albicans_GCA_000784575.1	C.albicans_GCA_000784595.1	C.albicans_GCA_000784615.1	C.albicans_GCA_000784635.1	C.albicans_GCA_000784655.1	C.albicans_GCA_000784695.1	C.albicans_GCA_002259805.1	C.albicans_GCA_002259865.1	C.albicans_GCA_002259875.1	C.albicans_GCA_002259885.1	C.albicans_GCA_002276455.1	C.albicans_GCA_002835845.1	C.albicans_GCA_002837675.1	C.albicans_GCA_003454735.1	C.albicans_GCA_004026255.1	C.albicans_GCA_005890685.1	C.albicans_GCA_005890695.1	C.albicans_GCA_005890705.1
C.albicans_GCA_000149445.2	100	99.1	99.05	99.1	99.09	99.07	99.09	99.02	99.11	99.1	99.08	99.1	98.89	98.89	99.08	99.06	99.1	99.04	99.06	99.09	99.1	99.07	99.11	99.09	99.04	99.06	99.05	99.06	99.06	99.1	99.07	99	99.05	99.07	99.09	99.09	99.07	98.64	98.63	98.69	98.77	99.07	99.15	99.19	98.95	99.11	98.92	99.03	99
C.albicans_GCA_000182965.3	99.1	100	99.13	99.52	99.52	99.12	99.52	99.07	99.59	99.53	99.14	99.55	98.94	98.94	99.51	99.09	99.53	99.08	99.11	99.51	99.55	99.1	99.55	99.53	99.09	99.12	99.1	99.1	99.11	99.53	99.11	99.13	99.08	99.1	99.62	99.62	99.08	99.04	99.04	99.11	99.17	99.11	99.85	99.89	99	99.52	99	99.12	99.06
C.albicans_GCA_000447455.1	99.05	99.13	100	99.12	99.12	99.68	99.12	99.27	99.15	99.13	99.1	99.13	98.95	98.95	99.1	99.09	99.11	99.08	99.09	99.12	99.12	99.09	99.14	99.14	99.52	99.53	99.09	99.1	99.09	99.13	99.06	99.05	99.05	99.54	99.12	99.12	99.07	98.66	98.66	98.73	98.79	99.09	99.17	99.21	99.17	99.13	98.94	99.3	99.03
C.albicans_GCA_000447475.1	99.1	99.52	99.12	100	99.58	99.13	99.59	99.07	99.63	99.53	99.14	99.61	98.92	98.92	99.57	99.12	99.58	99.08	99.1	99.55	99.62	99.13	99.59	99.6	99.09	99.1	99.11	99.11	99.1	99.61	99.11	99.13	99.09	99.11	99.54	99.56	99.11	99.1	99.1	99.18	99.22	99.1	99.57	99.61	98.97	99.53	98.96	99.12	99.05
C.albicans_GCA_000447495.1	99.09	99.52	99.12	99.58	100	99.12	99.59	99.06	99.58	99.58	99.14	99.59	98.92	98.92	99.57	99.1	99.55	99.08	99.09	99.58	99.57	99.12	99.58	99.58	99.09	99.09	99.12	99.09	99.1	99.57	99.11	99.11	99.09	99.1	99.57	99.59	99.1	99.08	99.05	99.16	99.25	99.1	99.58	99.61	98.96	99.56	98.98	99.11	99.05
C.albicans_GCA_000447515.1	99.07	99.12	99.68	99.13	99.12	100	99.12	99.27	99.15	99.12	99.1	99.13	98.95	98.95	99.11	99.09	99.12	99.1	99.09	99.12	99.12	99.09	99.13	99.13	99.53	99.53	99.09	99.09	99.1	99.13	99.06	99.05	99.06	99.53	99.12	99.13	99.08	98.68	98.66	98.73	98.8	99.1	99.16	99.2	99.16	99.14	98.94	99.28	99.03
C.albicans_GCA_000447535.1	99.09	99.52	99.12	99.59	99.59	99.12	100	99.09	99.6	99.56	99.14	99.59	98.92	98.92	99.57	99.11	99.58	99.08	99.1	99.6	99.57	99.12	99.58	99.57	99.09	99.1	99.13	99.09	99.11	99.57	99.1	99.1	99.09	99.11	99.55	99.56	99.09	99.08	99.07	99.16	99.24	99.09	99.53	99.57	98.96	99.55	98.96	99.09	99.06
C.albicans_GCA_000447555.1	99.02	99.07	99.27	99.07	99.06	99.27	99.09	100	99.09	99.07	99.08	99.07	98.96	98.96	99.06	99.06	99.06	99.02	99.05	99.07	99.07	99.07	99.07	99.08	99.25	99.24	99.06	99.06	99.07	99.07	99.02	99.02	99.03	99.28	99.06	99.07	99.05	98.62	98.61	98.69	98.75	99.06	99.09	99.13	99.38	99.09	98.94	99.13	98.98
C.albicans_GCA_000447575.1	99.11	99.59	99.15	99.63	99.58	99.15	99.6	99.09	100	99.55	99.16	99.62	98.94	98.94	99.58	99.12	99.61	99.09	99.13	99.59	99.62	99.13	99.6	99.62	99.11	99.12	99.14	99.11	99.13	99.61	99.11	99.14	99.1	99.12	99.55	99.56	99.1	99.1	99.13	99.18	99.22	99.11	99.64	99.67	98.99	99.55	98.99	99.14	99.07
C.albicans_GCA_000447595.1	99.1	99.53	99.13	99.53	99.58	99.12	99.56	99.07	99.55	100	99.14	99.56	98.93	98.93	99.55	99.12	99.53	99.1	99.11	99.54	99.51	99.12	99.57	99.59	99.11	99.12	99.14	99.11	99.12	99.55	99.09	99.12	99.1	99.11	99.54	99.54	99.11	99.03	99.06	99.11	99.22	99.1	99.53	99.57	98.98	99.52	98.99	99.1	99.07
C.albicans_GCA_000447615.1	99.08	99.14	99.1	99.14	99.14	99.1	99.14	99.08	99.16	99.14	100	99.14	98.93	98.93	99.13	99.23	99.13	99.11	99.12	99.14	99.14	99.26	99.15	99.14	99.07	99.07	99.24	99.12	99.12	99.14	99.12	99.05	99.22	99.08	99.12	99.14	99.23	98.69	98.67	98.75	98.82	99.12	99.19	99.22	98.98	99.15	98.93	99.04	99.18
C.albicans_GCA_000447635.1	99.1	99.55	99.13	99.61	99.59	99.13	99.59	99.07	99.62	99.56	99.14	100	98.91	98.91	99.57	99.12	99.6	99.08	99.12	99.57	99.61	99.13	99.61	99.62	99.09	99.11	99.12	99.11	99.12	99.62	99.11	99.14	99.1	99.11	99.57	99.58	99.11	99.08	99.11	99.15	99.22	99.11	99.57	99.6	98.97	99.55	98.99	99.11	99.06
C.albicans_GCA_000691765.1	98.89	98.94	98.95	98.92	98.92	98.95	98.92	98.96	98.94	98.93	98.93	98.91	100	99.99	98.91	98.93	98.91	98.93	98.93	98.92	98.93	98.94	98.93	98.91	98.93	98.94	98.93	98.91	98.92	98.93	98.91	98.92	98.9	98.93	98.91	98.93	98.93	98.48	98.47	98.55	98.6	98.93	98.94	98.97	98.87	98.97	98.85	98.86	98.85
C.albicans_GCA_000691765.2	98.89	98.94	98.95	98.92	98.92	98.95	98.92	98.96	98.94	98.93	98.93	98.91	99.99	100	98.91	98.93	98.91	98.93	98.93	98.92	98.93	98.94	98.93	98.91	98.93	98.94	98.93	98.91	98.92	98.93	98.91	98.92	98.9	98.93	98.91	98.93	98.93	98.48	98.47	98.55	98.6	98.93	98.94	98.97	98.87	98.97	98.85	98.86	98.85
C.albicans_GCA_000773725.1	99.08	99.51	99.1	99.57	99.57	99.11	99.57	99.06	99.58	99.55	99.13	99.57	98.91	98.91	100	99.1	99.56	99.07	99.11	99.58	99.56	99.11	99.57	99.58	99.1	99.09	99.1	99.1	99.11	99.56	99.1	99.13	99.08	99.09	99.54	99.53	99.08	99.07	99.09	99.16	99.21	99.09	99.54	99.57	98.96	99.55	98.96	99.08	99.05
C.albicans_GCA_000773735.1	99.06	99.09	99.09	99.12	99.1	99.09	99.11	99.06	99.12	99.12	99.23	99.12	98.93	98.93	99.1	100	99.1	99.05	99.09	99.11	99.09	99.57	99.13	99.12	99.05	99.07	99.55	99.09	99.08	99.12	99.1	99.06	99.54	99.08	99.11	99.11	99.57	98.66	98.65	98.72	98.79	99.07	99.13	99.18	98.96	99.14	98.92	99.04	99.49
C.albicans_GCA_000773745.1	99.1	99.53	99.11	99.58	99.55	99.12	99.58	99.06	99.61	99.53	99.13	99.6	98.91	98.91	99.56	99.1	100	99.08	99.1	99.57	99.62	99.11	99.58	99.59	99.09	99.11	99.12	99.1	99.11	99.6	99.1	99.12	99.1	99.11	99.53	99.54	99.09	99.06	99.11	99.12	99.21	99.1	99.56	99.6	98.97	99.57	98.97	99.1	99.04
C.albicans_GCA_000773755.1	99.04	99.08	99.08	99.08	99.08	99.1	99.08	99.02	99.09	99.1	99.11	99.08	98.93	98.93	99.07	99.05	99.08	100	99.06	99.09	99.09	99.06	99.06	99.08	99.06	99.07	99.05	99.06	99.06	99.08	99.08	99.02	99.03	99.07	99.09	99.09	99.04	98.63	98.61	98.69	98.76	99.07	99.13	99.17	98.94	99.11	98.92	99.02	99.01
C.albicans_GCA_000773805.1	99.06	99.11	99.09	99.1	99.09	99.09	99.1	99.05	99.13	99.11	99.12	99.12	98.93	98.93	99.11	99.09	99.1	99.06	100	99.11	99.11	99.1	99.1	99.11	99.06	99.07	99.08	99.53	99.55	99.12	99.08	99.03	99.06	99.09	99.11	99.11	99.08	98.67	98.65	98.74	98.79	99.49	99.15	99.18	98.95	99.12	98.93	99	99.03
C.albicans_GCA_000773825.1	99.09	99.51	99.12	99.55	99.58	99.12	99.6	99.07	99.59	99.54	99.14	99.57	98.92	98.92	99.58	99.11	99.57	99.09	99.11	100	99.58	99.11	99.56	99.55	99.09	99.12	99.12	99.1	99.1	99.56	99.09	99.1	99.09	99.11	99.54	99.55	99.1	99.11	99.05	99.2	99.23	99.09	99.56	99.6	98.97	99.57	98.97	99.1	99.06
C.albicans_GCA_000773845.1	99.1	99.55	99.12	99.62	99.57	99.12	99.57	99.07	99.62	99.51	99.14	99.61	98.93	98.93	99.56	99.09	99.62	99.09	99.11	99.58	100	99.11	99.56	99.57	99.08	99.1	99.1	99.1	99.11	99.57	99.1	99.12	99.09	99.09	99.55	99.56	99.09	99.11	99.1	99.2	99.23	99.09	99.61	99.64	98.97	99.56	98.96	99.09	99.05
C.albicans_GCA_000774085.1	99.07	99.1	99.09	99.13	99.12	99.09	99.12	99.07	99.13	99.12	99.26	99.13	98.94	98.94	99.11	99.57	99.11	99.06	99.1	99.11	99.11	100	99.13	99.12	99.07	99.08	99.56	99.09	99.09	99.12	99.1	99.06	99.55	99.09	99.11	99.11	99.54	98.67	98.65	98.72	98.79	99.09	99.18	99.2	98.98	99.11	98.95	99.05	99.56
C.albicans_GCA_000775445.1	99.11	99.55	99.14	99.59	99.58	99.13	99.58	99.07	99.6	99.57	99.15	99.61	98.93	98.93	99.57	99.13	99.58	99.06	99.1	99.56	99.56	99.13	100	99.65	99.1	99.12	99.14	99.1	99.11	99.61	99.11	99.12	99.11	99.11	99.54	99.55	99.11	99.05	99.09	99.14	99.23	99.11	99.58	99.62	98.97	99.54	98.98	99.11	99.08
C.albicans_GCA_000775455.1	99.09	99.53	99.14	99.6	99.58	99.13	99.57	99.08	99.62	99.59	99.14	99.62	98.91	98.91	99.58	99.12	99.59	99.08	99.11	99.55	99.57	99.12	99.65	100	99.11	99.12	99.12	99.11	99.11	99.61	99.1	99.13	99.1	99.13	99.54	99.54	99.1	99.07	99.1	99.14	99.22	99.1	99.57	99.61	98.97	99.54	98.98	99.11	99.06
C.albicans_GCA_000775465.1	99.04	99.09	99.52	99.09	99.09	99.53	99.09	99.25	99.11	99.11	99.07	99.09	98.93	98.93	99.1	99.05	99.09	99.06	99.06	99.09	99.08	99.07	99.1	99.11	100	99.53	99.06	99.07	99.07	99.11	99.04	99.04	99.04	99.52	99.08	99.1	99.06	98.64	98.64	98.72	98.78	99.08	99.12	99.16	99.14	99.14	98.91	99.24	99.01
C.albicans_GCA_000775505.1	99.06	99.12	99.53	99.1	99.09	99.53	99.1	99.24	99.12	99.12	99.07	99.11	98.94	98.94	99.09	99.07	99.11	99.07	99.07	99.12	99.1	99.08	99.12	99.12	99.53	100	99.07	99.09	99.09	99.12	99.05	99.05	99.04	99.52	99.1	99.11	99.06	98.65	98.64	98.71	98.78	99.09	99.14	99.18	99.13	99.13	98.92	99.21	99.03
C.albicans_GCA_000775525.1	99.05	99.1	99.09	99.11	99.12	99.09	99.13	99.06	99.14	99.14	99.24	99.12	98.93	98.93	99.1	99.55	99.12	99.05	99.08	99.12	99.1	99.56	99.14	99.12	99.06	99.07	100	99.08	99.07	99.13	99.12	99.06	99.55	99.08	99.1	99.12	99.53	98.65	98.63	98.72	98.8	99.06	99.15	99.19	98.96	99.15	98.94	99.05	99.49
C.albicans_GCA_000784495.1	99.06	99.1	99.1	99.11	99.09	99.09	99.09	99.06	99.11	99.11	99.12	99.11	98.91	98.91	99.1	99.09	99.1	99.06	99.53	99.1	99.1	99.09	99.1	99.11	99.07	99.09	99.08	100	99.51	99.11	99.07	99.02	99.06	99.1	99.1	99.11	99.08	98.66	98.64	98.73	98.77	99.5	99.14	99.18	98.95	99.14	98.93	99.01	99.02
C.albicans_GCA_000784505.1	99.06	99.11	99.09	99.1	99.1	99.1	99.11	99.07	99.13	99.12	99.12	99.12	98.92	98.92	99.11	99.08	99.11	99.06	99.55	99.1	99.11	99.09	99.11	99.11	99.07	99.09	99.07	99.51	100	99.12	99.08	99.03	99.05	99.1	99.11	99.11	99.07	98.64	98.65	98.72	98.78	99.48	99.15	99.19	98.95	99.12	98.93	99.02	99.01
C.albicans_GCA_000784515.1	99.1	99.53	99.13	99.61	99.57	99.13	99.57	99.07	99.61	99.55	99.14	99.62	98.93	98.93	99.56	99.12	99.6	99.08	99.12	99.56	99.57	99.12	99.61	99.61	99.11	99.12	99.13	99.11	99.12	100	99.11	99.13	99.11	99.11	99.54	99.55	99.1	99.06	99.11	99.14	99.21	99.11	99.57	99.61	98.97	99.55	98.99	99.12	99.07
C.albicans_GCA_000784525.1	99.07	99.11	99.06	99.11	99.11	99.06	99.1	99.02	99.11	99.09	99.12	99.11	98.91	98.91	99.1	99.1	99.1	99.08	99.08	99.09	99.1	99.1	99.11	99.1	99.04	99.05	99.12	99.07	99.08	99.11	100	99.07	99.1	99.04	99.11	99.11	99.08	98.66	98.64	98.73	98.78	99.07	99.16	99.2	98.94	99.14	98.92	99.02	99.03
C.albicans_GCA_000784575.1	99	99.13	99.05	99.13	99.11	99.05	99.1	99.02	99.14	99.12	99.05	99.14	98.92	98.92	99.13	99.06	99.12	99.02	99.03	99.1	99.12	99.06	99.12	99.13	99.04	99.05	99.06	99.02	99.03	99.13	99.07	100	99.04	99.05	99.11	99.13	99.04	98.66	98.66	98.74	98.78	99.03	99.16	99.19	98.94	99.17	98.89	98.99	98.99
C.albicans_GCA_000784595.1	99.05	99.08	99.05	99.09	99.09	99.06	99.09	99.03	99.1	99.1	99.22	99.1	98.9	98.9	99.08	99.54	99.1	99.03	99.06	99.09	99.09	99.55	99.11	99.1	99.04	99.04	99.55	99.06	99.05	99.11	99.1	99.04	100	99.06	99.08	99.09	99.52	98.64	98.65	98.72	98.77	99.05	99.13	99.15	98.94	99.14	98.9	99.04	99.46
C.albicans_GCA_000784615.1	99.07	99.1	99.54	99.11	99.1	99.53	99.11	99.28	99.12	99.11	99.08	99.11	98.93	98.93	99.09	99.08	99.11	99.07	99.09	99.11	99.09	99.09	99.11	99.13	99.52	99.52	99.08	99.1	99.1	99.11	99.04	99.05	99.06	100	99.1	99.11	99.07	98.66	98.64	98.72	98.78	99.09	99.13	99.17	99.18	99.14	98.92	99.25	99.03
C.albicans_GCA_000784635.1	99.09	99.62	99.12	99.54	99.57	99.12	99.55	99.06	99.55	99.54	99.12	99.57	98.91	98.91	99.54	99.11	99.53	99.09	99.11	99.54	99.55	99.11	99.54	99.54	99.08	99.1	99.1	99.1	99.11	99.54	99.11	99.11	99.08	99.1	100	99.74	99.08	99.06	99.05	99.13	99.2	99.1	99.59	99.63	98.96	99.53	98.99	99.1	99.04
C.albicans_GCA_000784655.1	99.09	99.62	99.12	99.56	99.59	99.13	99.56	99.07	99.56	99.54	99.14	99.58	98.93	98.93	99.53	99.11	99.54	99.09	99.11	99.55	99.56	99.11	99.55	99.54	99.1	99.11	99.12	99.11	99.11	99.55	99.11	99.13	99.09	99.11	99.74	100	99.1	99.08	99.04	99.14	99.21	99.11	99.62	99.66	98.98	99.52	99	99.1	99.05
C.albicans_GCA_000784695.1	99.07	99.08	99.07	99.11	99.1	99.08	99.09	99.05	99.1	99.11	99.23	99.11	98.93	98.93	99.08	99.57	99.09	99.04	99.08	99.1	99.09	99.54	99.11	99.1	99.06	99.06	99.53	99.08	99.07	99.1	99.08	99.04	99.52	99.07	99.08	99.1	100	98.64	98.64	98.71	98.78	99.08	99.11	99.16	98.96	99.12	98.91	99.03	99.46
C.albicans_GCA_002259805.1	98.64	99.04	98.66	99.1	99.08	98.68	99.08	98.62	99.1	99.03	98.69	99.08	98.48	98.48	99.07	98.66	99.06	98.63	98.67	99.11	99.11	98.67	99.05	99.07	98.64	98.65	98.65	98.66	98.64	99.06	98.66	98.66	98.64	98.66	99.06	99.08	98.64	100	98.98	99.33	99.05	98.65	99.11	99.13	98.53	99.13	98.53	98.59	98.57
C.albicans_GCA_002259865.1	98.63	99.04	98.66	99.1	99.05	98.66	99.07	98.61	99.13	99.06	98.67	99.11	98.47	98.47	99.09	98.65	99.11	98.61	98.65	99.05	99.1	98.65	99.09	99.1	98.64	98.64	98.63	98.64	98.65	99.11	98.64	98.66	98.65	98.64	99.05	99.04	98.64	98.98	100	99.06	99.13	98.63	99.05	99.07	98.52	99.12	98.5	98.59	98.54
C.albicans_GCA_002259875.1	98.69	99.11	98.73	99.18	99.16	98.73	99.16	98.69	99.18	99.11	98.75	99.15	98.55	98.55	99.16	98.72	99.12	98.69	98.74	99.2	99.2	98.72	99.14	99.14	98.72	98.71	98.72	98.73	98.72	99.14	98.73	98.74	98.72	98.72	99.13	99.14	98.71	99.33	99.06	100	99.1	98.72	99.18	99.2	98.6	99.2	98.55	98.68	98.65
C.albicans_GCA_002259885.1	98.77	99.17	98.79	99.22	99.25	98.8	99.24	98.75	99.22	99.22	98.82	99.22	98.6	98.6	99.21	98.79	99.21	98.76	98.79	99.23	99.23	98.79	99.23	99.22	98.78	98.78	98.8	98.77	98.78	99.21	98.78	98.78	98.77	98.78	99.2	99.21	98.78	99.05	99.13	99.1	100	98.78	99.23	99.26	98.64	99.23	98.64	98.75	98.72
C.albicans_GCA_002276455.1	99.07	99.11	99.09	99.1	99.1	99.1	99.09	99.06	99.11	99.1	99.12	99.11	98.93	98.93	99.09	99.07	99.1	99.07	99.49	99.09	99.09	99.09	99.11	99.1	99.08	99.09	99.06	99.5	99.48	99.11	99.07	99.03	99.05	99.09	99.1	99.11	99.08	98.65	98.63	98.72	98.78	100	99.17	99.19	98.97	99.08	98.92	99.01	99.03
C.albicans_GCA_002835845.1	99.15	99.85	99.17	99.57	99.58	99.16	99.53	99.09	99.64	99.53	99.19	99.57	98.94	98.94	99.54	99.13	99.56	99.13	99.15	99.56	99.61	99.18	99.58	99.57	99.12	99.14	99.15	99.14	99.15	99.57	99.16	99.16	99.13	99.13	99.59	99.62	99.11	99.11	99.05	99.18	99.23	99.17	100	99.88	99.02	99.59	99.04	99.19	99.13
C.albicans_GCA_002837675.1	99.19	99.89	99.21	99.61	99.61	99.2	99.57	99.13	99.67	99.57	99.22	99.6	98.97	98.97	99.57	99.18	99.6	99.17	99.18	99.6	99.64	99.2	99.62	99.61	99.16	99.18	99.19	99.18	99.19	99.61	99.2	99.19	99.15	99.17	99.63	99.66	99.16	99.13	99.07	99.2	99.26	99.19	99.88	100	99.06	99.61	99.08	99.24	99.16
C.albicans_GCA_003454735.1	98.95	99	99.17	98.97	98.96	99.16	98.96	99.38	98.99	98.98	98.98	98.97	98.87	98.87	98.96	98.96	98.97	98.94	98.95	98.97	98.97	98.98	98.97	98.97	99.14	99.13	98.96	98.95	98.95	98.97	98.94	98.94	98.94	99.18	98.96	98.98	98.96	98.53	98.52	98.6	98.64	98.97	99.02	99.06	100	99.01	98.88	99.07	98.93
C.albicans_GCA_004026255.1	99.11	99.52	99.13	99.53	99.56	99.14	99.55	99.09	99.55	99.52	99.15	99.55	98.97	98.97	99.55	99.14	99.57	99.11	99.12	99.57	99.56	99.11	99.54	99.54	99.14	99.13	99.15	99.14	99.12	99.55	99.14	99.17	99.14	99.14	99.53	99.52	99.12	99.13	99.12	99.2	99.23	99.08	99.59	99.61	99.01	100	98.95	98.95	98.93
C.albicans_GCA_005890685.1	98.92	99	98.94	98.96	98.98	98.94	98.96	98.94	98.99	98.99	98.93	98.99	98.85	98.85	98.96	98.92	98.97	98.92	98.93	98.97	98.96	98.95	98.98	98.98	98.91	98.92	98.94	98.93	98.93	98.99	98.92	98.89	98.9	98.92	98.99	99	98.91	98.53	98.5	98.55	98.64	98.92	99.04	99.08	98.88	98.95	100	98.87	98.89
C.albicans_GCA_005890695.1	99.03	99.12	99.3	99.12	99.11	99.28	99.09	99.13	99.14	99.1	99.04	99.11	98.86	98.86	99.08	99.04	99.1	99.02	99	99.1	99.09	99.05	99.11	99.11	99.24	99.21	99.05	99.01	99.02	99.12	99.02	98.99	99.04	99.25	99.1	99.1	99.03	98.59	98.59	98.68	98.75	99.01	99.19	99.24	99.07	98.95	98.87	100	98.99
C.albicans_GCA_005890705.1	99	99.06	99.03	99.05	99.05	99.03	99.06	98.98	99.07	99.07	99.18	99.06	98.85	98.85	99.05	99.49	99.04	99.01	99.03	99.06	99.05	99.56	99.08	99.06	99.01	99.03	99.49	99.02	99.01	99.07	99.03	98.99	99.46	99.03	99.04	99.05	99.46	98.57	98.54	98.65	98.72	99.03	99.13	99.16	98.93	98.93	98.89	98.99	100
C.albicans_GCA_005890745.1	99.11	99.11	99.07	99.12	99.11	99.07	99.11	99.05	99.13	99.12	99.24	99.12	98.93	98.93	99.1	99.51	99.11	99.04	99.07	99.11	99.08	99.49	99.13	99.12	99.05	99.05	99.54	99.08	99.08	99.12	99.12	99.07	99.5	99.05	99.09	99.11	99.54	98.66	98.65	98.71	98.79	99.08	99.17	99.2	98.98	99.13	98.95	99.08	99.19
C.albicans_GCA_005890765.1	99.07	99.08	99.28	99.09	99.07	99.27	99.08	99.14	99.07	99.08	99.1	99.09	98.93	98.93	99.07	99.1	99.09	99.07	99.09	99.07	99.07	99.13	99.08	99.08	99.24	99.26	99.1	99.08	99.08	99.08	99.06	99.04	99.07	99.28	99.07	99.09	99.08	98.6	98.61	98.68	98.76	99.09	99.15	99.19	99.11	99.14	98.94	99.15	99.07
C.albicans_GCA_005890775.1	99.01	99.05	99.02	99.04	99.03	99.03	99.04	99.02	99.06	99.05	99.02	99.03	98.92	98.92	99.03	99.01	99.03	99.02	99.01	99.03	99.02	99.02	99.04	99.05	99	99.03	99.02	99.01	99.01	99.05	99.01	98.99	98.99	99.01	99.02	99.04	99	98.6	98.58	98.65	98.72	99.03	99.08	99.12	98.95	99.06	99.03	99.01	98.97
C.albicans_GCA_011037055.1	99.1	99.8	99.11	99.58	99.52	99.11	99.53	99.05	99.62	99.51	99.13	99.57	98.93	98.93	99.52	99.1	99.55	99.08	99.12	99.52	99.61	99.11	99.54	99.55	99.08	99.09	99.11	99.12	99.13	99.53	99.11	99.12	99.07	99.09	99.63	99.64	99.08	99.1	99.07	99.17	99.16	99.13	99.84	99.88	98.98	99.53	99	99.1	99.06
C.albicans_GCA_014049485.1	99.09	99.54	99.09	99.55	99.52	99.09	99.5	99.03	99.56	99.49	99.1	99.53	98.88	98.88	99.5	99.09	99.53	99.05	99.07	99.49	99.54	99.09	99.57	99.55	99.06	99.07	99.09	99.07	99.08	99.54	99.07	99.09	99.06	99.07	99.48	99.49	99.06	99.06	99.08	99.13	99.21	99.08	99.6	99.64	98.96	99.52	98.98	99.12	99.06
C.albicans_GCA_014825715.1	98.26	98.38	98.27	98.37	98.34	98.27	98.34	98.26	98.39	98.36	98.3	98.36	98.14	98.14	98.36	98.27	98.35	98.27	98.26	98.34	98.35	98.29	98.37	98.37	98.24	98.27	98.28	98.25	98.25	98.38	98.28	98.26	98.26	98.26	98.33	98.34	98.26	97.94	97.95	98	98.05	98.27	98.43	98.46	98.3	98.4	98.17	98.25	98.26
C.albicans_GCA_015227795.1	99.04	99.09	99.09	99.07	99.08	99.08	99.08	99.03	99.09	99.07	99.09	99.09	98.92	98.92	99.05	99.08	99.07	99.04	99.46	99.07	99.08	99.06	99.08	99.08	99.07	99.08	99.04	99.48	99.43	99.08	99.07	99.02	99.03	99.09	99.08	99.09	99.05	98.62	98.61	98.69	98.79	99.56	99.16	99.19	98.94	98.89	98.85	98.85	98.89
C.albicans_GCA_015344825.1	99.02	99.06	99.13	99.06	99.07	99.12	99.05	99.07	99.06	99.04	99.05	99.06	98.97	98.97	99.04	99.03	99.04	99.02	99.02	99.05	99.05	99.05	99.06	99.04	99.12	99.12	99.03	99.02	99.02	99.06	99.04	99.03	99.03	99.13	99.05	99.06	99.03	98.57	98.59	98.68	98.72	98.98	99.12	99.15	98.98	98.81	98.83	98.88	98.85
C.albicans_GCA_015344855.1	99.02	99.1	99.47	99.07	99.08	99.46	99.07	99.24	99.1	99.07	99.07	99.07	98.95	98.95	99.07	99.06	99.07	99.07	99.06	99.08	99.07	99.05	99.09	99.1	99.48	99.5	99.04	99.07	99.07	99.1	99.04	99.03	99.04	99.47	99.08	99.1	99.06	98.63	98.65	98.68	98.79	99.03	99.18	99.2	99.15	98.88	98.82	99.08	98.9
C.albicans_GCA_015344895.1	99.1	99.53	99.11	99.51	99.5	99.12	99.52	99.07	99.54	99.56	99.13	99.54	98.95	98.95	99.49	99.11	99.53	99.07	99.11	99.49	99.51	99.11	99.55	99.56	99.11	99.12	99.11	99.1	99.11	99.52	99.12	99.11	99.08	99.12	99.5	99.52	99.11	99.06	99.15	99.11	99.24	99.05	99.61	99.64	98.97	99.32	98.88	98.95	98.9
C.albicans_GCA_015345605.1	98.95	99.09	99.02	99.07	99.07	99.03	99.05	98.99	99.09	99.05	99.04	99.08	98.92	98.92	99.07	99.03	99.06	99	99	99.06	99.06	99.03	99.09	99.1	99.02	99.01	99.02	99	98.99	99.1	99.01	99.39	98.98	99.03	99.08	99.08	99.01	98.6	98.66	98.7	98.76	98.91	99.16	99.19	98.93	98.82	98.76	98.76	98.75
C.albicans_GCA_015345625.1	99.08	99.51	99.1	99.49	99.49	99.11	99.5	99.07	99.51	99.51	99.13	99.51	98.91	98.91	99.5	99.1	99.47	99.04	99.1	99.47	99.5	99.11	99.51	99.51	99.08	99.09	99.12	99.09	99.1	99.49	99.1	99.13	99.09	99.09	99.5	99.49	99.09	99.01	99.06	99.1	99.2	99.04	99.62	99.66	98.96	99.32	98.92	98.97	98.96
C.albicans_GCA_015345665.1	99.06	99.46	99.07	99.54	99.52	99.08	99.5	99.03	99.53	99.47	99.09	99.54	98.9	98.9	99.48	99.09	99.51	99.03	99.04	99.5	99.53	99.1	99.54	99.53	99.07	99.07	99.09	99.06	99.05	99.53	99.08	99.1	99.07	99.08	99.48	99.48	99.07	99.1	99.15	99.19	99.26	99	99.53	99.55	98.93	99.25	98.76	98.83	98.81
C.albicans_GCA_015345685.1	99.01	99.07	99.08	99.08	99.05	99.08	99.07	99.03	99.07	99.04	99.07	99.08	98.91	98.91	99.06	99.07	99.06	99.03	99.46	99.06	99.07	99.07	99.08	99.07	99.06	99.07	99.04	99.47	99.43	99.07	99.04	99.02	99.02	99.07	99.08	99.07	99.05	98.59	98.62	98.69	98.77	99.44	99.14	99.18	98.93	98.82	98.83	98.83	98.85
C.albicans_GCA_015345725.1	99.53	99.13	99.09	99.13	99.12	99.11	99.11	99.06	99.13	99.12	99.13	99.12	98.92	98.92	99.11	99.1	99.12	99.05	99.07	99.1	99.13	99.09	99.13	99.13	99.09	99.11	99.1	99.08	99.08	99.13	99.09	99.03	99.09	99.1	99.1	99.13	99.08	98.66	98.69	98.73	98.81	99.03	99.23	99.26	98.97	98.92	98.87	98.84	98.89
C.albicans_GCA_015345745.1	99.07	99.62	99.1	99.5	99.49	99.1	99.47	99.04	99.49	99.45	99.12	99.52	98.92	98.92	99.46	99.09	99.47	99.07	99.08	99.46	99.51	99.09	99.49	99.48	99.08	99.09	99.11	99.09	99.08	99.47	99.11	99.13	99.09	99.09	99.62	99.63	99.08	99.07	99.12	99.17	99.27	99.02	99.64	99.67	98.95	99.23	98.89	98.87	98.81
C.albicans_GCA_015345785.1	99.07	99.12	99.51	99.11	99.09	99.51	99.09	99.22	99.13	99.09	99.08	99.12	98.96	98.96	99.08	99.06	99.1	99.06	99.09	99.09	99.1	99.06	99.11	99.11	99.48	99.56	99.06	99.09	99.1	99.12	99.06	99.08	99.06	99.49	99.11	99.11	99.06	98.64	98.66	98.72	98.82	99.06	99.17	99.21	99.13	98.91	98.86	99.11	98.89
C.albicans_GCA_015345795.1	99	99.05	99.03	99.04	99.03	99.06	99.06	98.99	99.06	99.05	99.06	99.05	98.88	98.88	99.04	99.07	99.03	99.03	99.01	99.05	99.04	99.05	99.06	99.04	99.03	99.06	99.04	99.02	99.01	99.06	99.44	99.03	99.03	99.07	99.04	99.05	99.05	98.59	98.64	98.69	98.76	98.97	99.13	99.16	98.91	98.81	98.71	98.71	98.68
C.albicans_GCA_015345815.1	99.07	99.46	99.1	99.53	99.5	99.11	99.51	99.05	99.54	99.5	99.09	99.55	98.93	98.93	99.49	99.08	99.52	99.06	99.06	99.5	99.54	99.09	99.53	99.55	99.08	99.08	99.1	99.07	99.07	99.55	99.06	99.1	99.09	99.08	99.48	99.48	99.08	99.09	99.2	99.19	99.27	99.04	99.55	99.56	98.94	99.3	98.85	98.88	98.79
C.albicans_GCA_015345835.1	99.04	99.24	99.09	99.3	99.28	99.08	99.28	99.02	99.26	99.27	99.1	99.24	98.92	98.92	99.29	99.1	99.25	99.06	99.08	99.26	99.23	99.11	99.26	99.27	99.07	99.08	99.11	99.07	99.07	99.27	99.1	99.09	99.1	99.07	99.26	99.26	99.09	98.82	98.85	98.89	98.98	99.01	99.38	99.41	98.94	99.04	98.77	98.86	98.86
C.albicans_GCA_016906495.1	99.07	99.12	99.47	99.1	99.09	99.49	99.08	99.24	99.11	99.09	99.06	99.1	98.93	98.93	99.09	99.05	99.09	99.05	99.05	99.1	99.08	99.07	99.1	99.11	99.49	99.49	99.06	99.06	99.07	99.1	99.04	99.05	99.04	99.5	99.08	99.09	99.04	98.64	98.63	98.71	98.77	99.08	99.16	99.19	99.18	99.07	98.91	99.2	98.98
C.albicans_GCA_017309835.1	99.03	99.07	99.25	99.05	99.04	99.24	99.05	99.5	99.09	99.06	99.05	99.05	98.93	98.93	99.05	99.04	99.05	99.01	99.03	99.05	99.05	99.07	99.06	99.07	99.22	99.22	99.05	99.03	99.05	99.05	99.01	99.02	99.02	99.24	99.04	99.06	99.03	98.62	98.59	98.68	98.73	99.05	99.11	99.14	99.41	99.08	98.94	99.15	98.99
C.corydali_GCA_003706475.2	70	70	70	70	70	70	70	70	70	70	70	70	70	70	70	70	70	70	70	70	70	70	70	70	70	70	70	70	70	70	70	70	70	70	70	70	70	76.62	76.66	76.72	70	70	76.58	76.56	70	70	70	70	70
C.dubliniensis_GCA_000026945.1	86.95	86.94	86.99	86.94	86.96	86.97	86.92	86.97	86.95	86.95	86.96	86.95	86.96	86.96	86.94	86.94	86.95	86.94	86.96	86.93	86.95	86.97	86.96	86.95	86.94	86.97	86.96	86.95	86.96	86.93	86.95	86.96	86.95	86.94	86.97	86.96	86.95	86.77	86.78	86.75	86.77	86.96	86.97	87.02	86.93	87.03	86.99	86.92	87.01
C.dubliniensis_GCA_000647555.1	86.96	86.98	87	86.97	87.01	87.02	86.99	87	86.98	86.99	86.99	86.96	87	87	87.01	86.98	86.98	86.99	86.98	86.98	86.99	87.02	87.01	86.97	87	87	87	86.97	86.98	86.97	86.97	86.99	86.96	87	87	86.99	87.03	86.82	86.79	86.81	86.81	87.02	87.08	87.1	86.96	87.01	87.01	86.94	87
C.dubliniensis_GCA_000647575.1	87.02	87.04	87.06	87.04	87.03	87.05	87.03	87.04	87.02	87.04	87.04	87.01	87.08	87.08	87.06	87.02	87.03	87.03	87.05	87.04	87.05	87.04	87.07	87.03	87.05	87.04	87.05	87.04	87.07	87.05	87.02	87.04	87.08	87.04	87.03	87.02	87.05	86.86	86.84	86.85	86.86	87.05	87.14	87.16	87.02	87.03	87.03	87	87.07
C.maltosa_GCA_000344705.1	77.84	77.9	77.85	77.85	77.86	77.84	77.88	77.85	77.85	77.88	77.87	77.92	77.91	77.91	77.87	77.86	77.9	77.89	77.89	77.83	77.85	77.86	77.88	77.88	77.85	77.87	77.88	77.87	77.87	77.89	77.85	77.86	77.87	77.86	77.87	77.85	77.89	77.89	77.94	77.88	77.82	77.86	77.82	77.8	77.93	77.9	77.85	77.8	77.8
C.metapsilosis_GCA_008904905.1	70	70	70	70	70	70	76.53	70	76.47	70	76.47	70	76.62	76.62	70	76.51	76.51	76.47	76.51	70	70	70	76.49	70	70	76.5	70	76.55	70	70	76.63	76.66	76.59	76.51	76.62	76.48	70	76.61	76.65	76.75	76.52	70	76.58	76.59	70	76.7	70	70	70
C.metapsilosis_GCA_017655625.1	70	70	70	70	70	76.59	70	76.54	70	70	76.55	70	76.7	76.7	70	76.54	70	76.51	70	70	70	76.57	76.62	70	70	76.62	70	76.62	70	70	76.71	76.7	76.63	76.6	70	70	76.58	76.66	76.73	76.84	76.67	70	76.69	76.69	70	70	70	70	70
C.metapsilosis_GCA_019178775.1	76.54	76.56	76.55	76.54	76.56	76.53	76.54	76.58	76.55	76.53	76.49	76.53	76.57	76.57	76.57	76.49	76.59	76.57	76.52	76.52	76.57	76.51	76.58	76.58	76.57	76.57	76.55	76.56	76.53	76.58	76.59	76.64	76.54	76.54	76.55	76.53	76.54	76.62	76.65	76.66	76.57	76.58	70	70	76.65	76.67	76.6	76.58	76.56
C.metapsilosis_GCA_900069165.1	70	76.62	70	76.54	76.55	76.57	76.56	76.56	76.54	70	76.56	70	76.62	76.62	70	76.59	76.55	76.58	76.57	76.53	76.6	76.56	76.6	76.58	70	70	76.57	76.64	70	70	76.69	76.64	76.63	76.6	76.56	76.54	76.58	76.76	76.86	76.88	76.67	70	76.6	76.57	70	76.64	70	70	70
C.orthopsilosis_GCA_000304155.1	70	70	70	70	70	70	70	70	70	70	70	70	70	70	70	70	70	70	70	70	70	70	70	70	70	70	70	70	70	70	70	70	70	70	70	70	70	76.66	76.6	76.7	70	70	76.63	76.57	70	70	70	70	70
C.orthopsilosis_GCA_000315875.1	70	70	70	70	70	70	70	70	70	70	70	70	70	70	70	70	70	70	70	70	70	70	70	70	70	70	70	70	70	70	70	70	70	70	70	70	70	70	70	70	70	70	76.78	76.67	70	70	70	70	70
C.orthopsilosis_GCA_004334915.1	70	70	70	70	70	70	70	70	70	70	70	70	70	70	70	70	70	70	70	70	70	70	70	70	70	70	70	70	70	70	70	70	70	70	70	70	70	76.84	76.77	70	70	70	70	70	70	70	70	70	70
C.orthopsilosis_GCA_900002835.1	70	70	70	70	70	70	70	70	70	70	70	70	70	70	70	70	70	70	70	70	70	70	70	70	70	70	70	70	70	70	70	70	70	70	70	70	70	76.66	70	70	70	70	70	70	70	70	70	70	70
C.orthopsilosis_GCA_900002835.2	70	70	70	70	70	70	70	70	70	70	70	70	70	70	70	70	70	70	70	70	70	70	70	70	70	70	70	70	70	70	70	70	70	70	70	70	70	70	70	70	70	70	70	70	70	70	70	70	70
C.parapsilosis_GCA_000182765.2	70	70	70	70	70	70	70	70	70	70	70	70	70	70	70	70	70	70	70	70	70	70	70	70	70	70	70	70	70	70	70	70	70	70	70	70	70	76.65	76.6	76.61	70	70	76.46	76.44	70	70	70	70	70
C.parapsilosis_GCA_000982555.2	70	70	70	70	70	70	70	70	70	70	70	70	70	70	70	70	70	70	70	70	70	70	70	70	70	70	70	70	70	70	70	70	70	70	70	70	70	76.69	76.61	76.66	70	70	76.45	76.45	70	70	70	70	70
C.parapsilosis_GCA_000982675.1	70	70	70	70	70	70	70	70	70	70	70	70	70	70	70	70	70	70	70	70	70	70	70	70	70	70	70	70	70	70	70	70	70	70	70	70	70	76.73	70	70	70	70	76.48	76.47	70	70	70	70	70
C.parapsilosis_GCA_004026285.1	76.4	70	76.41	76.4	76.42	76.47	76.5	76.45	76.34	76.36	76.37	76.41	76.48	76.48	76.42	76.53	76.45	76.41	76.39	76.4	76.51	70	76.4	76.41	76.45	76.44	70	76.43	76.52	76.46	76.46	76.49	76.52	76.42	76.46	76.38	76.39	76.69	76.57	76.66	76.56	70	76.32	76.32	70	70	70	70	70
C.parapsilosis_GCA_004026445.1	70	70	70	70	70	70	70	70	70	70	70	70	76.5	76.5	70	70	70	70	70	70	70	70	76.43	70	70	70	70	70	70	70	76.5	70	70	70	70	70	70	76.64	76.69	76.69	76.53	70	76.39	76.38	70	70	70	70	70
C.parapsilosis_GCA_008764215.1	70	70	70	70	70	70	70	70	70	70	70	70	70	70	70	70	70	70	70	70	70	70	76.47	70	70	70	70	70	70	70	70	70	70	70	70	70	70	76.67	76.67	76.67	76.5	70	76.45	76.46	70	70	70	70	70
C.parapsilosis_GCA_011316035.2	70	70	70	70	70	70	70	70	70	70	70	70	70	70	70	70	70	70	70	70	70	70	70	70	70	70	70	70	70	70	70	70	70	70	70	70	70	76.6	76.63	76.65	70	70	76.49	76.47	70	70	70	70	70
C.parapsilosis_GCA_014049445.1	70	70	70	70	70	70	70	70	70	70	70	70	70	70	70	70	70	70	70	70	70	70	70	70	70	70	70	70	70	70	70	70	70	70	70	70	70	76.62	76.65	76.62	70	70	76.49	76.48	70	70	70	70	70
C.parapsilosis_GCA_014049455.1	70	70	70	70	70	70	70	70	70	70	70	70	70	70	70	70	70	70	70	70	70	70	70	70	70	70	70	70	70	70	70	70	70	70	70	70	70	76.63	76.6	76.62	70	70	76.45	76.44	70	70	70	70	70
C.parapsilosis_GCA_014049495.1	70	70	70	70	70	70	70	70	70	70	70	70	70	70	70	70	70	70	70	70	70	70	70	70	70	70	70	70	70	70	70	70	70	70	70	70	70	76.58	76.61	76.63	70	70	76.5	76.42	70	70	70	70	70
C.parapsilosis_GCA_014049585.1	70	70	70	70	70	70	70	70	70	70	70	70	70	70	70	70	70	70	70	70	70	70	70	70	70	70	70	70	70	70	70	70	70	70	70	70	70	76.66	76.62	76.63	70	70	76.46	76.48	70	70	70	70	70
C.parapsilosis_GCA_015344875.1	70	70	70	70	70	70	70	70	70	70	70	70	70	70	70	70	70	70	70	70	70	70	70	70	70	70	70	70	70	70	70	70	70	70	70	70	70	76.6	76.59	76.62	70	70	76.47	76.42	70	70	70	70	70
C.parapsilosis_GCA_016735785.1	70	70	70	70	70	70	70	70	70	70	70	70	76.51	76.51	70	70	70	70	70	70	70	70	70	70	70	70	70	70	70	70	70	70	70	70	70	70	70	76.65	76.64	76.68	70	70	76.48	76.44	70	70	70	70	70
C.parapsilosis_GCA_016735825.1	70	70	70	70	70	70	70	70	70	70	70	70	76.49	76.49	70	70	70	70	70	70	70	70	70	70	70	70	70	70	70	70	70	70	70	70	70	70	70	76.65	76.63	76.72	70	70	76.47	76.47	70	70	70	70	70
C.parapsilosis_GCA_020027075.1	76.43	76.35	76.3	76.47	76.34	76.42	76.4	76.32	76.3	76.26	76.33	76.34	76.46	76.46	76.21	76.46	76.36	76.36	76.3	76.26	76.39	76.3	76.43	76.29	76.35	76.42	76.43	76.29	76.4	76.34	76.47	76.41	76.42	76.33	76.35	76.29	76.46	76.52	76.5	76.51	76.38	70	76.41	76.36	70	70	70	70	70
C.parapsilosis_GCA_020027125.1	70	70	76.39	70	76.47	70	76.44	70	70	76.39	76.37	76.4	76.46	76.46	76.39	70	76.45	76.42	70	70	76.49	70	76.4	76.39	76.44	70	70	76.47	70	76.46	76.48	76.45	76.47	70	76.45	76.39	76.39	76.59	76.6	76.6	76.46	70	76.42	76.32	70	70	70	70	70
C.parapsilosis_GCA_900004165.1	70	70	70	70	70	70	70	70	70	70	70	70	70	70	70	70	70	70	70	70	70	70	70	70	70	70	70	70	70	70	70	70	70	70	70	70	70	76.68	76.63	76.63	70	70	76.48	76.38	70	70	70	70	70
C.sanyaensis_GCA_911254575.1	78.32	78.38	78.28	78.28	78.25	78.28	78.31	78.28	78.27	78.28	78.27	78.25	78.33	78.33	78.26	78.32	78.26	78.27	78.29	78.26	78.32	78.28	78.32	78.26	78.29	78.31	78.27	78.31	78.29	78.27	78.31	78.3	78.28	78.28	78.3	78.27	78.27	78.32	78.3	78.28	78.22	78.31	78.25	78.28	78.41	78.25	78.28	78.27	78.23
C.sojae_GCA_001442715.1	78.06	78.07	78.05	78.02	78	78.03	78.04	78.03	78.06	78.03	78.02	78	78.08	78.08	78.01	78.01	78.07	78.06	78.03	78.08	78.05	78.05	78.03	78.01	78.05	78.04	78	78.01	78.05	78.03	78.07	78.04	78	78.06	78.04	78.06	78.02	78.09	78.1	78.08	78.06	78.04	78.03	78	78.14	78.04	78.01	77.96	78
C.sojae_GCA_013177575.1	78.21	78.15	78.12	78.12	78.11	78.14	78.13	78.14	78.17	78.12	78.12	78.11	78.17	78.17	78.18	78.13	78.13	78.16	78.12	78.15	78.15	78.17	78.12	78.11	78.13	78.14	78.13	78.12	78.14	78.12	78.13	78.16	78.17	78.12	78.14	78.15	78.15	78.2	78.12	78.16	78.11	78.13	78.09	78.08	78.21	78.12	78.13	78.15	78.16
C.theae_GCA_013368535.1	70	70	70	70	70	70	70	70	70	70	70	70	70	70	70	70	70	70	70	70	70	70	70	70	70	70	70	70	70	70	70	70	70	70	70	70	70	70	70	70	70	70	76.23	76.2	70	70	70	70	70
C.tropicalis_GCA_000006335.3	78.27	78.3	78.28	78.25	78.26	78.2	78.31	78.28	78.25	78.25	78.27	78.27	78.32	78.32	78.26	78.26	78.28	78.26	78.27	78.3	78.3	78.3	78.25	78.27	78.3	78.27	78.22	78.26	78.26	78.27	78.28	78.27	78.26	78.26	78.29	78.28	78.23	78.34	78.35	78.33	78.29	78.23	78.25	78.23	78.4	78.28	78.25	78.23	78.2
C.tropicalis_GCA_000633855.1	78.24	78.33	78.31	78.27	78.32	78.28	78.33	78.31	78.27	78.28	78.26	78.31	78.35	78.35	78.28	78.36	78.31	78.27	78.3	78.31	78.34	78.3	78.31	78.34	78.36	78.35	78.29	78.28	78.3	78.27	78.28	78.31	78.32	78.27	78.34	78.32	78.3	78.41	78.42	78.4	78.35	78.26	78.23	78.22	78.39	78.31	78.24	78.25	78.23
C.tropicalis_GCA_002864075.1	78.54	78.51	78.61	78.53	78.63	78.58	78.67	78.67	78.53	78.6	78.62	78.62	78.74	78.74	78.67	78.7	78.66	78.62	78.69	78.62	78.68	78.61	78.56	78.66	78.75	78.66	78.63	78.63	78.64	78.63	78.66	78.71	78.72	78.67	78.64	78.61	78.63	78.97	78.96	78.89	78.86	78.47	78.8	78.6	78.36	78.33	78.28	78.28	78.29
C.tropicalis_GCA_006942135.1	78.24	78.3	78.32	78.28	78.23	78.22	78.29	78.28	78.24	78.26	78.23	78.28	78.3	78.3	78.26	78.26	78.28	78.24	78.27	78.3	78.34	78.25	78.28	78.25	78.31	78.3	78.24	78.28	78.3	78.24	78.26	78.3	78.26	78.25	78.26	78.28	78.21	78.23	78.32	78.29	78.26	78.3	78.2	78.19	78.39	78.3	78.26	78.25	78.25
C.tropicalis_GCA_013177555.1	78.27	78.31	78.32	78.27	78.26	78.26	78.29	78.3	78.28	78.26	78.26	78.31	78.31	78.31	78.26	78.25	78.28	78.26	78.27	78.31	78.27	78.25	78.27	78.27	78.33	78.3	78.22	78.21	78.29	78.25	78.29	78.28	78.24	78.29	78.27	78.31	78.24	78.26	78.36	78.27	78.22	78.23	78.23	78.24	78.43	78.31	78.27	78.3	78.19
C.tropicalis_GCA_017315405.1	78.25	78.31	78.3	78.27	78.28	78.23	78.32	78.29	78.27	78.26	78.27	78.31	78.34	78.34	78.27	78.28	78.29	78.28	78.28	78.31	78.29	78.28	78.29	78.3	78.33	78.3	78.25	78.27	78.28	78.25	78.3	78.28	78.28	78.28	78.32	78.28	78.27	78.33	78.4	78.36	78.29	78.25	78.24	78.23	78.39	78.3	78.27	78.26	78.22
C.tropicalis_GCA_019239295.1	78.22	78.27	78.25	78.2	78.2	78.17	78.23	78.22	78.24	78.21	78.18	78.21	78.26	78.26	78.21	78.25	78.2	78.21	78.23	78.21	78.26	78.16	78.26	78.23	78.2	78.21	78.19	78.21	78.22	78.19	78.19	78.25	78.23	78.18	78.21	78.22	78.2	78.22	78.21	78.22	78.14	78.24	78.18	78.19	78.33	78.17	78.24	78.19	78.21
C.viswanthii_GCA_003327735.1	76.66	76.69	76.68	76.62	76.63	76.68	76.66	76.64	76.6	76.6	76.6	76.59	76.63	76.63	76.62	76.64	76.65	76.6	76.64	76.63	76.65	76.65	76.7	76.63	76.63	76.64	76.65	76.65	76.66	76.61	76.69	76.65	76.62	76.62	76.66	76.64	76.61	76.78	76.7	76.78	76.6	76.69	70	70	70	76.75	76.71	76.74	76.67
[truncated: 66 more columns]

## Sheet: Debaryomyces
	C.psychrophila_GCA_900186205.1	D.fabryi_GCA_001447935.2	D.fabryi_GCA_003708665.2	D.hansenii_GCA_000006445.2	D.hansenii_GCA_000239015.2	D.hansenii_GCA_001682995.1	D.hansenii_GCA_003349505.1	D.hansenii_GCA_006942205.1	D.hansenii_GCA_006942215.1	D.hansenii_GCA_006942225.1	D.hansenii_GCA_006942235.1	D.hansenii_GCA_006942305.1	D.hansenii_GCA_006942325.1	D.hansenii_GCA_016097515.1	D.hansenii_GCA_016097625.1	D.maramus_GCA_003708605.2	D.nepalensis_GCA_003708585.1	D.prosopidis_GCA_003708935.1	D.subglobosus_GCA_003708965.1
C.psychrophila_GCA_900186205.1	100	79.633	79.759	80.1314	79.4575	79.5336	79.7535	80.1395	80.155	79.7234	80.1163	80.1408	80.2191	80.0598	79.9967	78.1065	79.0359	79.2391	79.5221
D.fabryi_GCA_001447935.2	79.633	100	99.9618	84.958	90.2038	90.1635	99.4056	84.9901	85.0309	99.9521	85.0093	84.9661	85.0846	84.5591	84.6405	78.1651	78.9206	87.1027	90.1585
D.fabryi_GCA_003708665.2	79.759	99.9618	100	84.9316	90.1592	90.1316	99.3901	84.9855	84.9826	99.9708	84.9772	84.953	85.0624	84.5642	84.6145	78.313	79.0681	87.1028	90.1343
D.hansenii_GCA_000006445.2	80.1314	84.958	84.9316	100	84.0387	84.0081	84.9114	95.8898	95.9504	84.9782	99.9474	95.9331	93.185	92.2721	92.5738	78.2029	78.9208	82.4815	84.0463
D.hansenii_GCA_000239015.2	79.4575	90.2038	90.1592	84.0387	100	99.9232	90.1376	84.0862	84.0978	90.1476	84.0742	84.0941	84.1564	83.7063	83.8881	78.1255	78.8454	86.4554	99.9161
D.hansenii_GCA_001682995.1	79.5336	90.1635	90.1316	84.0081	99.9232	100	90.1116	84.0333	84.0677	90.0996	84.0587	84.055	84.1416	83.7141	83.9018	78.1619	78.9529	86.4182	99.9529
D.hansenii_GCA_003349505.1	79.7535	99.4056	99.3901	84.9114	90.1376	90.1116	100	84.9527	84.9438	99.3899	84.9336	84.952	84.9942	84.5521	84.5962	78.3229	79.1337	87.1338	90.1301
D.hansenii_GCA_006942205.1	80.1395	84.9901	84.9855	95.8898	84.0862	84.0333	84.9527	100	98.9712	84.9849	95.9286	99.6711	93.3226	92.2075	92.511	78.1333	78.9348	82.3581	84.0929
D.hansenii_GCA_006942215.1	80.155	85.0309	84.9826	95.9504	84.0978	84.0677	84.9438	98.9712	100	84.9826	95.9868	98.9661	93.245	92.2465	92.5309	78.2872	78.9764	82.4072	84.0906
D.hansenii_GCA_006942225.1	79.7234	99.9521	99.9708	84.9782	90.1476	90.0996	99.3899	84.9849	84.9826	100	84.9644	84.9667	85.0361	84.5399	84.6112	78.2236	78.9937	87.0939	90.1179
D.hansenii_GCA_006942235.1	80.1163	85.0093	84.9772	99.9474	84.0742	84.0587	84.9336	95.9286	95.9868	84.9644	100	95.9576	93.2319	92.2709	92.5846	78.2045	78.9255	82.4265	84.0713
D.hansenii_GCA_006942305.1	80.1408	84.9661	84.953	95.9331	84.0941	84.055	84.952	99.6711	98.9661	84.9667	95.9576	100	93.3177	92.2956	92.5477	78.1761	78.9286	82.4017	84.1081
D.hansenii_GCA_006942325.1	80.2191	85.0846	85.0624	93.185	84.1564	84.1416	84.9942	93.3226	93.245	85.0361	93.2319	93.3177	100	94.5007	95.2108	78.2376	79.0295	82.5114	84.1388
D.hansenii_GCA_016097515.1	80.0598	84.5591	84.5642	92.2721	83.7063	83.7141	84.5521	92.2075	92.2465	84.5399	92.2709	92.2956	94.5007	100	92.8166	78.3571	78.9542	82.2337	83.7937
D.hansenii_GCA_016097625.1	79.9967	84.6405	84.6145	92.5738	83.8881	83.9018	84.5962	92.511	92.5309	84.6112	92.5846	92.5477	95.2108	92.8166	100	78.2923	78.947	82.2503	83.8758
D.maramus_GCA_003708605.2	78.1065	78.1651	78.313	78.2029	78.1255	78.1619	78.3229	78.1333	78.2872	78.2236	78.2045	78.1761	78.2376	78.3571	78.2923	100	78.2425	78.1936	78.2352
D.nepalensis_GCA_003708585.1	79.0359	78.9206	79.0681	78.9208	78.8454	78.9529	79.1337	78.9348	78.9764	78.9937	78.9255	78.9286	79.0295	78.9542	78.947	78.2425	100	78.8178	78.9523
D.prosopidis_GCA_003708935.1	79.2391	87.1027	87.1028	82.4815	86.4554	86.4182	87.1338	82.3581	82.4072	87.0939	82.4265	82.4017	82.5114	82.2337	82.2503	78.1936	78.8178	100	86.4527
D.subglobosus_GCA_003708965.1	79.5221	90.1585	90.1343	84.0463	99.9161	99.9529	90.1301	84.0929	84.0906	90.1179	84.0713	84.1081	84.1388	83.7937	83.8758	78.2352	78.9523	86.4527	100

## Sheet: Hanseniaspora
	H.clermontiae_GCA_003706385.1	H.gamundiae_GCA_003020785.1	H.guilliermondii_GCA_004919775.1	H.guilliermondii_GCA_900119595.1	H.jakobsenii_GCA_004919785.1	H.lachancei_GCA_004919765.1	H.lindneri_GCA_019649525.1	H.meyeri_GCA_004919825.1	H.mollemarum_GCA_019649515.1	H.nectarophila_GCA_004919845.1	H.occidentalis_GCA_004919885.1	H.occidentalis_GCA_004919895.1	H.opuntiae_GCA_001749795.1	H.osmophila_GCA_001747045.1	H.osmophila_GCA_003707715.1	H.pseudoguilliermondii_GCA_003708335.1	H.thailandica_GCA_004919915.1	H.uvarum_GCA_000775265.3	H.uvarum_GCA_000968475.1	H.uvarum_GCA_001747055.1	H.uvarum_GCA_002894425.1	H.uvarum_GCA_003243715.1	H.uvarum_GCA_004919925.1	H.uvarum_GCA_009805715.1	H.uvarum_GCA_009805765.1	H.uvarum_GCA_009805785.1	H.uvarum_GCA_018105805.1	H.valbyensis_GCA_001664025.1	H.vineae_GCA_000585475.3	H.vineae_GCA_002141495.2	H.vineae_GCA_004919945.1
H.clermontiae_GCA_003706385.1	100	70	78.83	78.87	77.28	70	77.76	88.85	70	80.83	76.02	70	79.55	70	70	79.43	80.39	80.8	80.79	80.74	80.69	80.8	80.78	80.79	80.78	80.81	80.74	77.88	70	70	70
H.gamundiae_GCA_003020785.1	70	100	70	70	70	70	70	70	70	70	77.81	77.76	70	77.48	77.41	70	70	70	70	70	70	70	70	70	70	70	70	76.5	77.6	77.63	77.53
H.guilliermondii_GCA_004919775.1	78.83	70	100	99.64	77.27	70	77.51	78.84	70	79.18	76.1	70	83.24	70	70	83.41	79.27	79.31	79.25	79.26	79.22	79.33	79.3	79.27	79.28	79.21	79.23	78.14	70	70	70
H.guilliermondii_GCA_900119595.1	78.87	70	99.64	100	77.32	70	77.47	78.89	70	79.2	76.1	70	83.29	70	70	83.45	79.35	79.31	79.27	79.29	79.21	79.37	79.31	79.24	79.24	79.22	79.18	78.17	70	70	70
H.jakobsenii_GCA_004919785.1	77.28	70	77.27	77.32	100	70	77.29	77.3	77.24	77.43	75.83	75.75	77.57	70	70	77.41	77.81	77.46	77.46	77.45	77.51	77.39	77.51	77.44	77.36	77.41	77.41	77.98	70	70	70
H.lachancei_GCA_004919765.1	70	70	70	70	70	100	70	70	70	70	70	70	70	70	70	70	70	70	70	70	70	70	70	70	70	70	70	70	70	70	70
H.lindneri_GCA_019649525.1	77.76	70	77.51	77.47	77.29	70	100	77.76	78.16	77.84	70	70	70	70	70	77.74	78.17	77.89	77.97	77.92	77.94	77.85	77.89	77.95	77.83	77.92	78.03	78.03	70	70	70
H.meyeri_GCA_004919825.1	88.85	70	78.84	78.89	77.3	70	77.76	100	70	80.67	70	70	79.61	70	70	79.45	80.41	80.87	80.82	80.76	80.74	80.85	80.82	80.73	80.79	80.82	80.76	77.71	70	70	70
H.mollemarum_GCA_019649515.1	70	70	70	70	77.24	70	78.16	70	100	70	70	70	70	70	70	70	70	77.86	77.89	77.85	77.82	77.92	77.82	77.87	77.81	77.77	77.79	78.39	70	70	70
H.nectarophila_GCA_004919845.1	80.83	70	79.18	79.2	77.43	70	77.84	80.67	70	100	76.17	70	79.73	70	70	79.59	80.99	81.08	81.01	80.9	80.83	81.02	81.03	80.99	80.99	80.96	81.12	78.17	70	70	70
H.occidentalis_GCA_004919885.1	76.02	77.81	76.1	76.1	75.83	70	70	70	70	76.17	100	91.84	70	78.05	77.95	70	70	70	70	70	70	70	70	70	70	70	76.32	76.69	78.2	78.24	78.16
H.occidentalis_GCA_004919895.1	70	77.76	70	70	75.75	70	70	70	70	70	91.84	100	70	77.86	77.84	70	70	70	70	70	70	70	70	70	70	70	76.32	76.58	78.1	78.13	78.11
H.opuntiae_GCA_001749795.1	79.55	70	83.24	83.29	77.57	70	70	79.61	70	79.73	70	70	100	70	70	89.83	79.73	79.26	79.32	79.3	79.27	79.34	79.26	79.21	79.18	79.25	79.41	77.56	70	70	70
H.osmophila_GCA_001747045.1	70	77.48	70	70	70	70	70	70	70	70	78.05	77.86	70	100	98.95	70	70	70	70	70	70	70	70	70	70	70	70	76.7	82.81	82.84	82.76
H.osmophila_GCA_003707715.1	70	77.41	70	70	70	70	70	70	70	70	77.95	77.84	70	98.95	100	70	70	70	70	70	70	70	70	70	70	70	70	76.37	82.96	82.91	82.87
H.pseudoguilliermondii_GCA_003708335.1	79.43	70	83.41	83.45	77.41	70	77.74	79.45	70	79.59	70	70	89.83	70	70	100	79.66	79.28	79.29	79.24	79.22	79.25	79.24	79.2	79.23	79.27	79.27	77.69	70	70	70
H.thailandica_GCA_004919915.1	80.39	70	79.27	79.35	77.81	70	78.17	80.41	70	80.99	70	70	79.73	70	70	79.66	100	80.68	80.63	80.62	80.52	80.64	80.67	80.67	80.62	80.7	80.6	78.17	70	70	70
H.uvarum_GCA_000775265.3	80.8	70	79.31	79.31	77.46	70	77.89	80.87	77.86	81.08	70	70	79.26	70	70	79.28	80.68	100	98.64	98.26	98.34	98.61	98.77	98.64	98.75	98.78	97.71	78.31	70	70	70
H.uvarum_GCA_000968475.1	80.79	70	79.25	79.27	77.46	70	77.97	80.82	77.89	81.01	70	70	79.32	70	70	79.29	80.63	98.64	100	98.4	98.47	98.73	98.94	98.82	98.89	98.92	98.08	78.26	70	70	70
H.uvarum_GCA_001747055.1	80.74	70	79.26	79.29	77.45	70	77.92	80.76	77.85	80.9	70	70	79.3	70	70	79.24	80.62	98.26	98.4	100	98.57	98.41	98.65	98.54	98.63	98.65	97.86	78.32	70	70	70
H.uvarum_GCA_002894425.1	80.69	70	79.22	79.21	77.51	70	77.94	80.74	77.82	80.83	70	70	79.27	70	70	79.22	80.52	98.34	98.47	98.57	100	98.5	98.78	98.63	98.77	98.78	97.87	78.26	70	70	70
H.uvarum_GCA_003243715.1	80.8	70	79.33	79.37	77.39	70	77.85	80.85	77.92	81.02	70	70	79.34	70	70	79.25	80.64	98.61	98.73	98.41	98.5	100	98.94	98.76	98.9	98.92	98.05	78.36	70	70	70
H.uvarum_GCA_004919925.1	80.78	70	79.3	79.31	77.51	70	77.89	80.82	77.82	81.03	70	70	79.26	70	70	79.24	80.67	98.77	98.94	98.65	98.78	98.94	100	99.03	99.24	99.35	98.21	78.31	70	70	70
H.uvarum_GCA_009805715.1	80.79	70	79.27	79.24	77.44	70	77.95	80.73	77.87	80.99	70	70	79.21	70	70	79.2	80.67	98.64	98.82	98.54	98.63	98.76	99.03	100	99.09	99.05	98.21	78.29	70	70	70
H.uvarum_GCA_009805765.1	80.78	70	79.28	79.24	77.36	70	77.83	80.79	77.81	80.99	70	70	79.18	70	70	79.23	80.62	98.75	98.89	98.63	98.77	98.9	99.24	99.09	100	99.24	98.3	78.23	70	70	70
H.uvarum_GCA_009805785.1	80.81	70	79.21	79.22	77.41	70	77.92	80.82	77.77	80.96	70	70	79.25	70	70	79.27	80.7	98.78	98.92	98.65	98.78	98.92	99.35	99.05	99.24	100	98.08	78.25	70	70	70
H.uvarum_GCA_018105805.1	80.74	70	79.23	79.18	77.41	70	78.03	80.76	77.79	81.12	76.32	76.32	79.41	70	70	79.27	80.6	97.71	98.08	97.86	97.87	98.05	98.21	98.21	98.3	98.08	100	78.01	70	76.2	70
H.valbyensis_GCA_001664025.1	77.88	76.5	78.14	78.17	77.98	70	78.03	77.71	78.39	78.17	76.69	76.58	77.56	76.7	76.37	77.69	78.17	78.31	78.26	78.32	78.26	78.36	78.31	78.29	78.23	78.25	78.01	100	76.74	76.8	76.64
H.vineae_GCA_000585475.3	70	77.6	70	70	70	70	70	70	70	70	78.2	78.1	70	82.81	82.96	70	70	70	70	70	70	70	70	70	70	70	70	76.74	100	99.15	99.02
H.vineae_GCA_002141495.2	70	77.63	70	70	70	70	70	70	70	70	78.24	78.13	70	82.84	82.91	70	70	70	70	70	70	70	70	70	70	70	76.2	76.8	99.15	100	98.89
H.vineae_GCA_004919945.1	70	77.53	70	70	70	70	70	70	70	70	78.16	78.11	70	82.76	82.87	70	70	70	70	70	70	70	70	70	70	70	70	76.64	99.02	98.89	100

## Sheet: Kazachstania
	K.viticola_GCA_003708455.1	K.unispora_GCA_003708525.2	K.unispora_GCA_016110235.1	K.unispora_GCA_016584185.1	K.turicensis_GCA_003708545.1	K.telluris_GCA_009394695.1	K.taianensis_GCA_003708865.1	K.spencerorum_GCA_003708825.2	K.solicola_GCA_003708835.2	K.slooffiae_GCA_017347545.2	K.siamensis_GCA_003708905.2	K.servazzii_GCA_002214935.1	K.servazzii_GCA_003243735.1	K.servazzii_GCA_008802755.1	K.servazzii_GCA_008802765.1	K.saulgeensis_GCA_900180425.1	K.rosinii_GCA_003708425.2	K.naganishii_GCA_000348985.1	K.martiniae_GCA_003708925.2	K.kunashirensis_GCA_003708465.1	K.intestinalis_GCA_003708845.2	K.humilis_GCA_020313495.2	K.exigua_GCA_016584175.1	K.bromeliacearum_GCA_003708535.2	K.barnettii_GCA_903064755.1	K.barnettii_GCA_903987035.1	K.africana_GCA_000304475.1	K.aerobia_GCA_003708495.1
K.viticola_GCA_003708455.1	100	77.77	77.76	77.84	77.59	70	70	77.56	70	76.65	77.86	77.6	77.59	70	70	77.28	70	70	70	77.77	70	70	77.57	77.73	76.96	70	70	77.54
K.unispora_GCA_003708525.2	77.77	100	99.8	99.86	77.56	77.66	70	77.76	80.84	77.73	80.94	81.18	81.2	81.16	81.22	77.55	70	70	77.8	77.95	70	70	77.55	78.53	77.12	77.11	70	81.38
K.unispora_GCA_016110235.1	77.76	99.8	100	99.79	77.56	77.73	70	77.75	80.84	77.73	80.96	81.22	81.2	81.2	81.22	77.55	70	70	77.75	77.9	70	70	77.63	78.56	77.07	77.08	70	81.32
K.unispora_GCA_016584185.1	77.84	99.86	99.79	100	77.57	77.67	70	77.73	80.84	77.73	80.97	81.22	81.25	81.21	81.23	77.59	70	70	77.73	77.9	70	70	77.61	78.57	77.15	77.19	70	81.36
K.turicensis_GCA_003708545.1	77.59	77.56	77.56	77.57	100	70	70	77.45	77.17	76.36	77.66	70	70	77.27	77.19	79.12	70	70	77.47	78.34	70	70	99.86	77.55	78.65	78.72	70	77.26
K.telluris_GCA_009394695.1	70	77.66	77.73	77.67	70	100	70	70	77.19	80.58	77.92	77.34	77.31	77.29	77.26	76.24	70	70	70	76.53	70	70	70	77.06	70	70	70	77.27
K.taianensis_GCA_003708865.1	70	70	70	70	70	70	100	70	70	70	70	70	70	70	70	70	70	70	70	70	70	70	70	70	70	70	70	70
K.spencerorum_GCA_003708825.2	77.56	77.76	77.75	77.73	77.45	70	70	100	70	76.58	77.62	70	77.19	70	70	77.58	70	70	70	77.94	70	70	77.41	77.49	76.95	76.94	70	77.39
K.solicola_GCA_003708835.2	70	80.84	80.84	80.84	77.17	77.19	70	70	100	77.33	79.2	85.51	85.53	85.58	85.52	70	70	70	70	77.52	70	70	70	78.01	70	70	70	88.55
K.slooffiae_GCA_017347545.2	76.65	77.73	77.73	77.73	76.36	80.58	70	76.58	77.33	100	78.12	77.44	77.34	77.32	77.3	76.29	70	70	76.68	76.6	70	70	76.41	77.04	76.13	76.16	70	77.45
K.siamensis_GCA_003708905.2	77.86	80.94	80.96	80.97	77.66	77.92	70	77.62	79.2	78.12	100	79.48	79.51	79.5	79.51	77.62	70	70	77.85	77.81	70	70	77.73	78.49	77.17	77.17	70	79.77
K.servazzii_GCA_002214935.1	77.6	81.18	81.22	81.22	70	77.34	70	70	85.51	77.44	79.48	100	99.71	98.62	98.57	70	70	70	70	77.45	70	70	70	77.88	70	70	70	85.51
K.servazzii_GCA_003243735.1	77.59	81.2	81.2	81.25	70	77.31	70	77.19	85.53	77.34	79.51	99.71	100	98.62	98.55	70	70	70	70	77.5	70	70	70	77.91	70	70	70	85.46
K.servazzii_GCA_008802755.1	70	81.16	81.2	81.21	77.27	77.29	70	70	85.58	77.32	79.5	98.62	98.62	100	99.07	77.03	70	70	70	77.52	70	70	77.34	77.9	70	70	70	85.52
K.servazzii_GCA_008802765.1	70	81.22	81.22	81.23	77.19	77.26	70	70	85.52	77.3	79.51	98.57	98.55	99.07	100	76.96	70	70	70	77.43	70	70	77.26	77.87	70	70	70	85.5
K.saulgeensis_GCA_900180425.1	77.28	77.55	77.55	77.59	79.12	76.24	70	77.58	70	76.29	77.62	70	70	77.03	76.96	100	70	70	77.41	78.34	70	70	79.16	77.5	81.96	81.95	70	77.11
K.rosinii_GCA_003708425.2	70	70	70	70	70	70	70	70	70	70	70	70	70	70	70	70	100	70	70	70	70	70	70	70	70	70	70	70
K.naganishii_GCA_000348985.1	70	70	70	70	70	70	70	70	70	70	70	70	70	70	70	70	70	100	70	70	70	70	70	70	70	70	70	70
K.martiniae_GCA_003708925.2	70	77.8	77.75	77.73	77.47	70	70	70	70	76.68	77.85	70	70	70	70	77.41	70	70	100	77.71	70	70	70	77.73	70	70	70	77.56
K.kunashirensis_GCA_003708465.1	77.77	77.95	77.9	77.9	78.34	76.53	70	77.94	77.52	76.6	77.81	77.45	77.5	77.52	77.43	78.34	70	70	77.71	100	70	70	78.35	77.71	77.77	77.76	70	77.63
K.intestinalis_GCA_003708845.2	70	70	70	70	70	70	70	70	70	70	70	70	70	70	70	70	70	70	70	70	100	70	70	70	70	70	70	70
K.humilis_GCA_020313495.2	70	70	70	70	70	70	70	70	70	70	70	70	70	70	70	70	70	70	70	70	70	100	70	70	70	70	70	70
K.exigua_GCA_016584175.1	77.57	77.55	77.63	77.61	99.86	70	70	77.41	70	76.41	77.73	70	70	77.34	77.26	79.16	70	70	70	78.35	70	70	100	77.68	78.67	78.73	70	77.25
K.bromeliacearum_GCA_003708535.2	77.73	78.53	78.56	78.57	77.55	77.06	70	77.49	78.01	77.04	78.49	77.88	77.91	77.9	77.87	77.5	70	70	77.73	77.71	70	70	77.68	100	77.41	77.39	70	78.04
K.barnettii_GCA_903064755.1	76.96	77.12	77.07	77.15	78.65	70	70	76.95	70	76.13	77.17	70	70	70	70	81.96	70	70	70	77.77	70	70	78.67	77.41	100	99.92	70	76.82
K.barnettii_GCA_903987035.1	70	77.11	77.08	77.19	78.72	70	70	76.94	70	76.16	77.17	70	70	70	70	81.95	70	70	70	77.76	70	70	78.73	77.39	99.92	100	70	76.85
K.africana_GCA_000304475.1	70	70	70	70	70	70	70	70	70	70	70	70	70	70	70	70	70	70	70	70	70	70	70	70	70	70	100	70
K.aerobia_GCA_003708495.1	77.54	81.38	81.32	81.36	77.26	77.27	70	77.39	88.55	77.45	79.77	85.51	85.46	85.52	85.5	77.11	70	70	77.56	77.63	70	70	77.25	78.04	76.82	76.85	70	100

## Sheet: Kluyveromyces
	K.wickerhamii_GCA_000179415.1	K.starmeri_GCA_008973615.1	K.nonfermentans_GCA_003670155.1	K.marxianus_GCA_000299195.2	K.marxianus_GCA_000747785.1	K.marxianus_GCA_001417835.1	K.marxianus_GCA_001417885.1	K.marxianus_GCA_001466335.1	K.marxianus_GCA_001660455.1	K.marxianus_GCA_001692465.1	K.marxianus_GCA_001854445.2	K.marxianus_GCA_002356615.1	K.marxianus_GCA_003046155.1	K.marxianus_GCA_008000265.1	K.marxianus_GCA_016584165.1	K.marxianus_GCA_016584275.1	K.marxianus_GCA_016625955.1	K.marxianus_GCA_016626105.1	K.marxianus_GCA_017309885.1	K.marxianus_GCA_902364165.1	K.lactis_GCA_007993695.1	K.lactis_GCA_000002515.1	K.lactis_GCA_002151565.1	K.dobzhanskii_GCA_003705805.2	K.dobzhanskii_GCA_000820885.1	K.aestuarii_GCA_003707555.1	K.aestuarii_GCA_000179355.1
K.wickerhamii_GCA_000179415.1	100	70	70	70	70	70	70	70	70	70	70	70	70	70	70	70	70	70	70	70	70	70	70	70	70	70	70
K.starmeri_GCA_008973615.1	70	100	70	70	70	70	70	70	70	70	70	70	70	70	70	70	70	70	70	70	70	70	70	70	70	70	70
K.nonfermentans_GCA_003670155.1	70	70	100	70	70	70	70	70	70	70	70	70	70	70	70	70	70	70	70	70	70	70	70	70	70	78.8143	78.7243
K.marxianus_GCA_000299195.2	70	70	70	100	99.3312	99.4404	99.3961	99.3797	98.6179	95.5685	99.4101	98.7125	99.4832	97.7627	97.7464	97.7609	99.9587	99.4379	98.5114	98.4514	78.5575	78.6029	78.5882	78.5294	78.5255	70	70
K.marxianus_GCA_000747785.1	70	70	70	99.3312	100	99.4489	99.5169	99.6038	98.6572	95.5511	99.4161	98.7646	99.3402	97.7501	97.738	97.7585	99.3083	99.4467	98.5422	98.482	78.644	78.7403	78.6978	78.6538	78.6699	70	70
K.marxianus_GCA_001417835.1	70	70	70	99.4404	99.4489	100	99.4579	99.4937	98.6401	95.5587	99.4213	98.719	99.487	97.7483	97.7453	97.761	99.4231	99.9903	98.5225	98.4696	78.5929	78.5773	78.635	78.7259	78.7034	70	70
K.marxianus_GCA_001417885.1	70	70	70	99.3961	99.5169	99.4579	100	99.5837	98.6104	95.5666	99.4562	98.7547	99.4033	97.7415	97.7216	97.7446	99.3769	99.4485	98.5061	98.442	78.5572	78.5626	78.6207	78.6298	78.5904	70	70
K.marxianus_GCA_001466335.1	70	70	70	99.3797	99.6038	99.4937	99.5837	100	98.6537	95.5526	99.5049	98.7308	99.3906	97.7229	97.7016	97.7266	99.3606	99.4889	98.5085	98.4544	78.4786	78.5322	78.4847	78.4284	78.5093	70	70
K.marxianus_GCA_001660455.1	70	70	70	98.6179	98.6572	98.6401	98.6104	98.6537	100	95.4862	98.6455	98.3856	98.606	98.6463	98.4875	98.5046	98.6062	98.6365	98.968	98.7906	78.4587	78.5949	78.6307	78.5668	78.5695	70	70
K.marxianus_GCA_001692465.1	70	70	70	95.5685	95.5511	95.5587	95.5666	95.5526	95.4862	100	95.5788	95.4947	95.5549	95.507	95.476	95.4935	95.5514	95.5596	95.4659	95.4321	78.2391	78.2763	78.2683	78.4067	78.4178	70	70
K.marxianus_GCA_001854445.2	70	70	70	99.4101	99.4161	99.4213	99.4562	99.5049	98.6455	95.5788	100	98.7638	99.4188	97.7747	97.7725	97.7897	99.3943	99.4221	98.5279	98.4833	78.5561	78.5464	78.5266	78.4903	78.5579	70	70
K.marxianus_GCA_002356615.1	70	70	70	98.7125	98.7646	98.719	98.7547	98.7308	98.3856	95.4947	98.7638	100	98.7614	98.0643	98.0507	98.0755	98.6969	98.7234	98.3484	98.2753	78.5638	78.5564	78.5224	78.5	78.5248	70	70
K.marxianus_GCA_003046155.1	70	70	70	99.4832	99.3402	99.487	99.4033	99.3906	98.606	95.5549	99.4188	98.7614	100	97.7329	97.7157	97.7447	99.4614	99.4771	98.4818	98.4383	78.5614	78.6225	78.6577	78.6149	78.6232	70	70
K.marxianus_GCA_008000265.1	70	70	70	97.7627	97.7501	97.7483	97.7415	97.7229	98.6463	95.507	97.7747	98.0643	97.7329	100	99.5176	99.5489	97.7393	97.7514	98.835	98.7659	78.3483	78.3783	78.3649	78.3843	78.3008	70	70
K.marxianus_GCA_016584165.1	70	70	70	97.7464	97.738	97.7453	97.7216	97.7016	98.4875	95.476	97.7725	98.0507	97.7157	99.5176	100	99.8732	97.724	97.736	98.6567	98.5872	78.5456	78.6529	78.5974	78.4631	78.4451	70	70
K.marxianus_GCA_016584275.1	70	70	70	97.7609	97.7585	97.761	97.7446	97.7266	98.5046	95.4935	97.7897	98.0755	97.7447	99.5489	99.8732	100	97.7486	97.7625	98.6845	98.6029	78.5553	78.5768	78.5365	78.5065	78.4444	70	70
K.marxianus_GCA_016625955.1	70	70	70	99.9587	99.3083	99.4231	99.3769	99.3606	98.6062	95.5514	99.3943	98.6969	99.4614	97.7393	97.724	97.7486	100	99.4263	98.4853	98.433	78.5734	78.6813	78.6521	78.5022	78.5482	70	70
K.marxianus_GCA_016626105.1	70	70	70	99.4379	99.4467	99.9903	99.4485	99.4889	98.6365	95.5596	99.4221	98.7234	99.4771	97.7514	97.736	97.7625	99.4263	100	98.5344	98.4759	78.611	78.6088	78.5629	78.5303	78.5329	70	70
K.marxianus_GCA_017309885.1	70	70	70	98.5114	98.5422	98.5225	98.5061	98.5085	98.968	95.4659	98.5279	98.3484	98.4818	98.835	98.6567	98.6845	98.4853	98.5344	100	98.8665	78.513	78.5548	78.6574	78.6282	78.5577	70	70
K.marxianus_GCA_902364165.1	70	70	70	98.4514	98.482	98.4696	98.442	98.4544	98.7906	95.4321	98.4833	98.2753	98.4383	98.7659	98.5872	98.6029	98.433	98.4759	98.8665	100	78.5781	78.726	78.7254	78.6481	78.5378	70	70
K.lactis_GCA_007993695.1	70	70	70	78.5575	78.644	78.5929	78.5572	78.4786	78.4587	78.2391	78.5561	78.5638	78.5614	78.3483	78.5456	78.5553	78.5734	78.611	78.513	78.5781	100	95.5933	95.5993	78.8488	78.8275	70	70
K.lactis_GCA_000002515.1	70	70	70	78.6029	78.7403	78.5773	78.5626	78.5322	78.5949	78.2763	78.5464	78.5564	78.6225	78.3783	78.6529	78.5768	78.6813	78.6088	78.5548	78.726	95.5933	100	99.9285	78.8978	78.8734	70	70
K.lactis_GCA_002151565.1	70	70	70	78.5882	78.6978	78.635	78.6207	78.4847	78.6307	78.2683	78.5266	78.5224	78.6577	78.3649	78.5974	78.5365	78.6521	78.5629	78.6574	78.7254	95.5993	99.9285	100	78.9931	78.9007	70	70
K.dobzhanskii_GCA_003705805.2	70	70	70	78.5294	78.6538	78.7259	78.6298	78.4284	78.5668	78.4067	78.4903	78.5	78.6149	78.3843	78.4631	78.5065	78.5022	78.5303	78.6282	78.6481	78.8488	78.8978	78.9931	100	99.9654	70	70
K.dobzhanskii_GCA_000820885.1	70	70	70	78.5255	78.6699	78.7034	78.5904	78.5093	78.5695	78.4178	78.5579	78.5248	78.6232	78.3008	78.4451	78.4444	78.5482	78.5329	78.5577	78.5378	78.8275	78.8734	78.9007	99.9654	100	70	70
K.aestuarii_GCA_003707555.1	70	70	78.8143	70	70	70	70	70	70	70	70	70	70	70	70	70	70	70	70	70	70	70	70	70	70	100	99.9525
K.aestuarii_GCA_000179355.1	70	70	78.7243	70	70	70	70	70	70	70	70	70	70	70	70	70	70	70	70	70	70	70	70	70	70	99.9525	100

## Sheet: Pichia
	P.terricola_GCA_003706875.2	P.occidentalis_GCA_003705455.2	P.norvegensis_GCA_003705465.1	P.norvegensis_GCA_003339405.1	P.nakasei_GCA_003705495.1	P.membranifaciens_GCA_001661235.1	P.membranifaciens_GCA_001950575.1	P.manshurica_GCA_005406165.1	P.kudriavzevii_GCA_000286515.1	P.kudriavzevii_GCA_000764455.1	P.kudriavzevii_GCA_000787615.1	P.kudriavzevii_GCA_001879685.1	P.kudriavzevii_GCA_001983325.1	P.kudriavzevii_GCA_002166775.1	P.kudriavzevii_GCA_002798095.1	P.kudriavzevii_GCA_003033855.1	P.kudriavzevii_GCA_003054405.1	P.kudriavzevii_GCA_003054445.1	P.kudriavzevii_GCA_003705515.1	P.kudriavzevii_GCA_003705515.2	P.kudriavzevii_GCA_014873065.1	P.kudriavzevii_GCA_018105815.1	P.kudriavzevii_GCA_018402865.1	P.kudriavzevii_GCA_018402885.1	P.kudriavzevii_GCA_019843505.1	P.kudriavzevii_GCA_021014275.1	P.kudriavzevii_GCA_021233995.1	P.kluyveri_GCA_003327685.1	P.kluyveri_GCA_019096115.1	P.heedii_GCA_003705525.2	P.fermentans_GCA_003339355.1	P.exigua_GCA_003707355.1
P.terricola_GCA_003706875.2	100	70	70	70	77.9928	70	70	70	70	70	70	70	70	70	70	70	70	70	70	70	70	70	70	70	70	70	70	77.7482	77.7776	77.2867	70	77.7525
P.occidentalis_GCA_003705455.2	70	100	70	70	70	70	70	70	70	70	70	77.1307	70	70	70	70	70	70	70	70	70	70	70	70	70	70	70	70	70	70	70	77.611
P.norvegensis_GCA_003705465.1	70	70	100	99.6209	78.6031	70	70	70	70	70	70	77.2462	70	70	70	70	70	70	70	70	70	70	70	70	70	70	70	78.765	78.8031	78.4068	70	78.3126
P.norvegensis_GCA_003339405.1	70	70	99.6209	100	78.3923	70	70	70	70	70	70	77.5691	70	70	70	70	70	70	70	70	70	70	70	70	70	70	70	78.6169	78.6397	78.2633	70	78.0648
P.nakasei_GCA_003705495.1	77.9928	70	78.6031	78.3923	100	70	70	70	70	70	70	77.7818	70	70	70	70	70	70	70	70	70	77.3353	77.3762	70	70	70	70	81.9507	81.9612	80.4498	70	78.8722
P.membranifaciens_GCA_001661235.1	70	70	70	70	70	100	85.7402	78.842	70	70	70	70	70	70	70	70	70	70	70	70	70	70	70	70	70	70	70	70	70	70	70	70
P.membranifaciens_GCA_001950575.1	70	70	70	70	70	85.7402	100	78.8798	70	70	70	70	70	70	70	70	70	70	70	70	70	70	70	70	70	70	70	70	70	70	70	70
P.manshurica_GCA_005406165.1	70	70	70	70	70	78.842	78.8798	100	70	70	70	70	70	70	70	70	70	70	70	70	70	70	70	70	70	70	70	70	70	70	70	70
P.kudriavzevii_GCA_000286515.1	70	70	70	70	70	70	70	70	100	99.4238	99.4647	99.0309	99.6539	99.5814	99.6825	99.3675	99.5943	99.7034	99.5381	99.5381	99.705	99.379	99.5333	99.5371	99.5341	99.6781	99.5235	70	70	70	70	77.2593
P.kudriavzevii_GCA_000764455.1	70	70	70	70	70	70	70	70	99.4238	100	99.3477	98.8971	99.4032	99.3993	99.4675	99.2209	99.4198	99.4445	99.4007	99.4007	99.4379	99.2688	99.405	99.4013	99.3882	99.4405	99.3989	70	70	70	70	70
P.kudriavzevii_GCA_000787615.1	70	70	70	70	70	70	70	70	99.4647	99.3477	100	98.7371	99.493	99.4924	99.5332	99.3168	99.7153	99.4919	99.7917	99.7917	99.5137	99.3315	99.8332	99.4851	99.4875	99.4694	99.4863	76.9777	70	70	70	77.0855
P.kudriavzevii_GCA_001879685.1	70	77.1307	77.2462	77.5691	77.7818	70	70	70	99.0309	98.8971	98.7371	100	99.0984	99.1178	99.0722	98.9043	99.0647	99.1143	99.1169	99.1169	99.2139	98.4291	99.0478	99.0235	98.943	99.2332	99.0448	77.4591	77.7028	77.2871	70	77.3388
P.kudriavzevii_GCA_001983325.1	70	70	70	70	70	70	70	70	99.6539	99.4032	99.493	99.0984	100	99.5905	99.6533	99.3759	99.5949	99.6684	99.5247	99.5247	99.6754	99.4228	99.5387	99.5391	99.5531	99.6613	99.5288	70	70	70	70	70
P.kudriavzevii_GCA_002166775.1	70	70	70	70	70	70	70	70	99.5814	99.3993	99.4924	99.1178	99.5905	100	99.6237	99.3702	99.604	99.5946	99.5462	99.5462	99.6096	99.4184	99.5548	99.5446	99.5531	99.599	99.5264	70	70	70	70	70
P.kudriavzevii_GCA_002798095.1	70	70	70	70	70	70	70	70	99.6825	99.4675	99.5332	99.0722	99.6533	99.6237	100	99.4173	99.6291	99.6837	99.5887	99.5887	99.7139	99.4587	99.5928	99.5897	99.5894	99.6751	99.5784	70	70	70	70	70
P.kudriavzevii_GCA_003033855.1	70	70	70	70	70	70	70	70	99.3675	99.2209	99.3168	98.9043	99.3759	99.3702	99.4173	100	99.3925	99.377	99.3651	99.3651	99.3986	99.2358	99.3667	99.3573	99.359	99.3628	99.3527	70	70	70	70	70
P.kudriavzevii_GCA_003054405.1	70	70	70	70	70	70	70	70	99.5943	99.4198	99.7153	99.0647	99.5949	99.604	99.6291	99.3925	100	99.6618	99.7955	99.7955	99.6075	99.4249	99.7982	99.5607	99.5612	99.5826	99.5426	70	70	70	70	70
P.kudriavzevii_GCA_003054445.1	70	70	70	70	70	70	70	70	99.7034	99.4445	99.4919	99.1143	99.6684	99.5946	99.6837	99.377	99.6618	100	99.5334	99.5334	99.7326	99.4444	99.5423	99.5532	99.5528	99.7295	99.5392	70	70	70	70	70
P.kudriavzevii_GCA_003705515.1	70	70	70	70	70	70	70	70	99.5381	99.4007	99.7917	99.1169	99.5247	99.5462	99.5887	99.3651	99.7955	99.5334	100	99.9993	99.5592	99.4178	99.8599	99.5205	99.5535	99.5138	99.5297	70	70	70	70	70
P.kudriavzevii_GCA_003705515.2	70	70	70	70	70	70	70	70	99.5381	99.4007	99.7917	99.1169	99.5247	99.5462	99.5887	99.3651	99.7955	99.5334	99.9993	100	99.5592	99.4178	99.8599	99.5205	99.5535	99.5138	99.5297	70	70	70	70	70
P.kudriavzevii_GCA_014873065.1	70	70	70	70	70	70	70	70	99.705	99.4379	99.5137	99.2139	99.6754	99.6096	99.7139	99.3986	99.6075	99.7326	99.5592	99.5592	100	99.4742	99.5646	99.567	99.5759	99.7293	99.5575	70	70	70	70	70
P.kudriavzevii_GCA_018105815.1	70	70	70	70	77.3353	70	70	70	99.379	99.2688	99.3315	98.4291	99.4228	99.4184	99.4587	99.2358	99.4249	99.4444	99.4178	99.4178	99.4742	100	99.4364	99.4192	99.4116	99.4413	99.4089	77.2615	77.2986	70	70	77.3003
P.kudriavzevii_GCA_018402865.1	70	70	70	70	77.3762	70	70	70	99.5333	99.405	99.8332	99.0478	99.5387	99.5548	99.5928	99.3667	99.7982	99.5423	99.8599	99.8599	99.5646	99.4364	100	99.5248	99.5485	99.528	99.5414	70	70	70	70	77.4058
P.kudriavzevii_GCA_018402885.1	70	70	70	70	70	70	70	70	99.5371	99.4013	99.4851	99.0235	99.5391	99.5446	99.5897	99.3573	99.5607	99.5532	99.5205	99.5205	99.567	99.4192	99.5248	100	99.5541	99.539	99.5315	70	70	70	70	70
P.kudriavzevii_GCA_019843505.1	70	70	70	70	70	70	70	70	99.5341	99.3882	99.4875	98.943	99.5531	99.5531	99.5894	99.359	99.5612	99.5528	99.5535	99.5535	99.5759	99.4116	99.5485	99.5541	100	99.543	99.5554	70	70	70	70	70
P.kudriavzevii_GCA_021014275.1	70	70	70	70	70	70	70	70	99.6781	99.4405	99.4694	99.2332	99.6613	99.599	99.6751	99.3628	99.5826	99.7295	99.5138	99.5138	99.7293	99.4413	99.528	99.539	99.543	100	99.5409	70	70	70	70	70
P.kudriavzevii_GCA_021233995.1	70	70	70	70	70	70	70	70	99.5235	99.3989	99.4863	99.0448	99.5288	99.5264	99.5784	99.3527	99.5426	99.5392	99.5297	99.5297	99.5575	99.4089	99.5414	99.5315	99.5554	99.5409	100	70	70	70	70	70
P.kluyveri_GCA_003327685.1	77.7482	70	78.765	78.6169	81.9507	70	70	70	70	70	76.9777	77.4591	70	70	70	70	70	70	70	70	70	77.2615	70	70	70	70	70	100	98.1986	81.473	70	79.5767
P.kluyveri_GCA_019096115.1	77.7776	70	78.8031	78.6397	81.9612	70	70	70	70	70	70	77.7028	70	70	70	70	70	70	70	70	70	77.2986	70	70	70	70	70	98.1986	100	81.4432	70	79.5593
P.heedii_GCA_003705525.2	77.2867	70	78.4068	78.2633	80.4498	70	70	70	70	70	70	77.2871	70	70	70	70	70	70	70	70	70	70	70	70	70	70	70	81.473	81.4432	100	70	78.7059
P.fermentans_GCA_003339355.1	70	70	70	70	70	70	70	70	70	70	70	70	70	70	70	70	70	70	70	70	70	70	70	70	70	70	70	70	70	70	100	70
P.exigua_GCA_003707355.1	77.7525	77.611	78.3126	78.0648	78.8722	70	70	70	77.2593	70	77.0855	77.3388	70	70	70	70	70	70	70	70	70	77.3003	77.4058	70	70	70	70	79.5767	79.5593	78.7059	70	100

## Sheet: Rhodotorula
	R.diobovata_GCA_006352295.1	R.glutinis_GCA_015501985.1	R.graminis_GCA_001329695.1	R.kratochvilovae_GCA_002917965.1	R.kratochvilovae_GCA_019775375.1	R.kratochvilovae_GCA_019775385.1	R.kratochvilovae_GCA_019775595.1	R.kratochvilovae_GCA_019775605.1	R.kratochvilovae_GCA_019923515.1	R.kratochvilovae_GCA_019926025.1	R.mucilaginosa_GCA_000931965.1	R.mucilaginosa_GCA_002250355.1	R.mucilaginosa_GCA_002806785.1	R.mucilaginosa_GCA_003055205.1	R.mucilaginosa_GCA_004143675.1	R.mucilaginosa_GCA_012922695.1	R.mucilaginosa_GCA_012922725.1	R.mucilaginosa_GCA_012922765.1	R.mucilaginosa_GCA_012922805.1	R.mucilaginosa_GCA_012922825.1	R.mucilaginosa_GCA_012922835.1	R.mucilaginosa_GCA_013030385.1	R.mucilaginosa_GCA_013030395.1	R.mucilaginosa_GCA_013030405.1	R.mucilaginosa_GCA_013030415.1	R.mucilaginosa_GCA_013036305.1	R.mucilaginosa_GCA_013036355.1	R.mucilaginosa_GCA_013036365.1	R.mucilaginosa_GCA_013036385.1	R.mucilaginosa_GCA_013036445.1	R.mucilaginosa_GCA_013036475.1	R.mucilaginosa_GCA_013036505.1	R.mucilaginosa_GCA_013036515.1	R.mucilaginosa_GCA_013036525.1	R.mucilaginosa_GCA_013036595.1	R.mucilaginosa_GCA_013036615.1	R.mucilaginosa_GCA_013036655.1	R.mucilaginosa_GCA_013036665.1	R.mucilaginosa_GCA_013036715.1	R.mucilaginosa_GCA_013036735.1	R.mucilaginosa_GCA_013036755.1	R.mucilaginosa_GCA_013036805.1	R.mucilaginosa_GCA_013036825.1	R.mucilaginosa_GCA_013036835.1	R.mucilaginosa_GCA_013036895.1	R.mucilaginosa_GCA_013036905.1	R.mucilaginosa_GCA_013036955.1	R.mucilaginosa_GCA_016584205.1	R.mucilaginosa_GCA_018687845.1
R.diobovata_GCA_006352295.1	100	82.9271	82.721	81.1854	81.2263	81.2381	81.2251	81.2168	81.2168	81.1357	77.8135	77.5486	77.7494	77.8418	77.8188	77.8436	77.8012	77.8436	77.813	77.8219	77.7958	77.7904	77.7896	77.8386	77.8279	77.8192	77.8215	77.7825	77.7835	77.8047	77.8137	77.8173	77.8305	77.7957	77.8059	77.8045	77.837	77.8051	77.8158	77.8017	77.8144	77.7966	77.8419	77.8263	77.8121	77.8078	77.7937	77.7827	77.7244
R.glutinis_GCA_015501985.1	83.0007	100	89.7846	81.2705	81.2569	81.2862	81.2422	81.2674	81.2674	81.2129	77.5609	77.4394	77.5906	77.6141	77.6403	77.6069	77.6146	77.6084	77.6037	77.6015	77.5985	77.6239	77.5877	77.6099	77.5775	77.5917	77.6031	77.5705	77.5892	77.5795	77.5902	77.6074	77.5782	77.6007	77.6068	77.6117	77.5777	77.5842	77.5881	77.5956	77.6043	77.5933	77.5948	77.59	77.5777	77.5662	77.5804	77.5782	77.6048
R.graminis_GCA_001329695.1	82.8484	89.7964	99.9989	81.2291	81.2506	81.2542	81.2213	81.212	81.212	81.1441	77.6368	77.491	77.6302	77.6272	77.5899	77.6019	77.629	77.6122	77.6062	77.6005	77.6091	77.5965	77.6052	77.6379	77.5955	77.6466	77.6166	77.5769	77.5969	77.6041	77.605	77.5867	77.5582	77.6176	77.618	77.6265	77.6081	77.6251	77.5997	77.6143	77.6128	77.6166	77.5834	77.6008	77.5892	77.6286	77.5944	77.6251	77.5991
R.kratochvilovae_GCA_002917965.1	81.247	81.2845	81.2344	100	97.2056	97.2047	97.1799	97.2024	97.2024	98.2192	77.8599	77.6848	77.8466	77.8563	77.8444	77.8506	77.8496	77.8767	77.8269	77.8428	77.8223	77.8429	77.8269	77.8566	77.8684	77.8432	77.8458	77.843	77.8602	77.8505	77.8369	77.8479	77.8387	77.8662	77.8659	77.8726	77.8549	77.8445	77.835	77.8551	77.8279	77.8374	77.8135	77.8282	77.8506	77.8346	77.8325	77.7968	77.7775
R.kratochvilovae_GCA_019775375.1	81.28	81.308	81.2498	97.2051	100	99.98	99.301	99.9883	99.9883	96.8654	77.838	77.6505	77.7972	77.8143	77.8582	77.8426	77.8102	77.8528	77.8042	77.8147	77.7915	77.8388	77.8118	77.8311	77.8297	77.7788	77.8257	77.8311	77.8018	77.7901	77.7951	77.8206	77.8225	77.8176	77.8286	77.8905	77.8211	77.8304	77.8005	77.8136	77.7967	77.849	77.8071	77.8031	77.8442	77.8123	77.8062	77.8372	77.7943
R.kratochvilovae_GCA_019775385.1	81.2548	81.3064	81.2152	97.212	99.9804	100	99.3124	99.9821	99.9821	96.874	77.8209	77.6543	77.7687	77.8136	77.8421	77.8316	77.761	77.8102	77.7616	77.7896	77.7611	77.8009	77.7626	77.7589	77.7856	77.7413	77.7755	77.7724	77.7434	77.7461	77.7369	77.8052	77.7866	77.7662	77.7789	77.8204	77.7881	77.775	77.7714	77.7462	77.7675	77.8026	77.7613	77.7747	77.8296	77.7619	77.7799	77.7966	77.7704
R.kratochvilovae_GCA_019775595.1	81.2896	81.2842	81.2133	97.2233	99.3041	99.3142	100	99.3047	99.3047	96.9213	77.893	77.6881	77.8161	77.8391	77.8481	77.8757	77.7768	77.8296	77.8018	77.8518	77.7722	77.8142	77.8136	77.7847	77.8103	77.7962	77.8031	77.8179	77.7987	77.7796	77.7826	77.8512	77.8282	77.8104	77.8272	77.867	77.8327	77.805	77.8009	77.7927	77.7972	77.8687	77.7881	77.8215	77.8688	77.8036	77.809	77.813	77.7865
R.kratochvilovae_GCA_019775605.1	81.2793	81.2999	81.2209	97.2138	99.9822	99.9774	99.3101	100	100	96.8823	77.8301	77.6368	77.797	77.7977	77.8344	77.8274	77.7784	77.8182	77.8063	77.7973	77.7594	77.7927	77.7876	77.7751	77.793	77.7823	77.7749	77.785	77.7924	77.7819	77.7771	77.7943	77.7883	77.7914	77.7974	77.8422	77.7995	77.8113	77.7871	77.7956	77.7887	77.8101	77.7757	77.7987	77.829	77.7924	77.7851	77.8121	77.7682
R.kratochvilovae_GCA_019923515.1	81.2793	81.2999	81.2209	97.2138	99.9822	99.9774	99.3101	100	100	96.8823	77.8301	77.6368	77.797	77.7977	77.8344	77.8274	77.7784	77.8182	77.8063	77.7973	77.7594	77.7927	77.7876	77.7751	77.793	77.7823	77.7749	77.785	77.7924	77.7819	77.7771	77.7943	77.7883	77.7914	77.7974	77.8422	77.7995	77.8113	77.7871	77.7956	77.7887	77.8101	77.7757	77.7987	77.829	77.7924	77.7851	77.8121	77.7682
R.kratochvilovae_GCA_019926025.1	81.2509	81.2756	81.186	98.2013	96.8692	96.857	96.9136	96.8712	96.8712	100	77.7806	77.6414	77.7857	77.7862	77.7792	77.7971	77.7653	77.8021	77.7712	77.801	77.7971	77.752	77.77	77.7615	77.7815	77.7635	77.7705	77.7681	77.7587	77.7818	77.7742	77.7831	77.7916	77.7618	77.7717	77.7804	77.7886	77.796	77.7587	77.7726	77.7549	77.7707	77.7913	77.7901	77.8072	77.7699	77.769	77.774	77.7342
R.mucilaginosa_GCA_000931965.1	77.716	77.6194	77.6584	77.8209	77.795	77.7942	77.8293	77.7593	77.7593	77.7587	100	95.527	99.2648	99.6592	98.6966	99.6647	99.254	99.6598	99.2506	99.6586	99.2529	99.259	99.2528	99.2567	99.253	99.2613	99.2609	99.663	99.2475	99.2545	99.245	99.6643	99.6609	99.254	99.2523	99.6552	99.6611	99.2602	99.2588	99.2552	99.2585	99.6645	99.2541	99.2522	99.6607	99.2579	99.2577	99.655	98.7385
R.mucilaginosa_GCA_002250355.1	77.6253	77.5209	77.6962	77.7414	77.6458	77.6736	77.6677	77.6648	77.6648	77.6998	95.4915	100	95.2339	95.3934	95.0324	95.4007	95.2644	95.3975	95.2537	95.4035	95.2388	95.2498	95.2674	95.2483	95.2615	95.2651	95.2604	95.3904	95.2369	95.2513	95.2683	95.3914	95.3934	95.2429	95.2508	95.3914	95.3795	95.2605	95.2785	95.2548	95.2585	95.3926	95.2576	95.2503	95.3943	95.2541	95.2779	95.3877	95.0888
R.mucilaginosa_GCA_002806785.1	77.7042	77.6981	77.7731	77.8438	77.8468	77.8484	77.8222	77.8153	77.8153	77.8007	99.2114	95.2492	99.9999	99.1436	98.7245	99.1566	99.1638	99.1492	99.1665	99.1543	99.1616	99.1626	99.1591	99.1688	99.1657	99.1641	99.1656	99.1548	99.1628	99.1644	99.1765	99.1511	99.1522	99.1612	99.1623	99.1578	99.1544	99.1623	99.163	99.1679	99.1625	99.1569	99.1679	99.1605	99.1568	99.1674	99.1648	99.126	98.7513
R.mucilaginosa_GCA_003055205.1	77.7538	77.6391	77.7053	77.8258	77.8599	77.8663	77.8695	77.8581	77.8581	77.8012	99.5797	95.4481	99.1367	100	98.7617	99.9768	99.3871	99.9763	99.3915	99.9712	99.3945	99.3889	99.3853	99.3947	99.3863	99.3881	99.3989	99.9727	99.389	99.3954	99.3931	99.9772	99.9727	99.3907	99.3862	99.9714	99.974	99.3964	99.3927	99.3949	99.3862	99.9787	99.3978	99.3846	99.9772	99.3825	99.3918	99.9598	98.7713
R.mucilaginosa_GCA_004143675.1	77.7685	77.6705	77.7533	77.8687	77.9086	77.8957	77.8987	77.8748	77.8748	77.822	98.6434	95.0519	98.7342	98.7786	100	98.7686	98.796	98.768	98.8038	98.7667	98.7984	98.7971	98.7938	98.7939	98.8015	98.793	98.801	98.7765	98.7983	98.7997	98.8037	98.7715	98.7704	98.8054	98.8109	98.7663	98.7696	98.8015	98.799	98.8033	98.8037	98.7687	98.8015	98.8044	98.7709	98.7976	98.799	98.7486	99.9739
R.mucilaginosa_GCA_012922695.1	77.7428	77.6511	77.7209	77.866	77.8614	77.8711	77.9201	77.8501	77.8501	77.8421	99.5727	95.3715	99.1593	99.989	98.737	100	99.4036	99.9937	99.3944	99.9926	99.406	99.4059	99.3984	99.3977	99.3985	99.4124	99.4085	99.9919	99.3944	99.4104	99.3954	99.9927	99.9907	99.3988	99.4051	99.9891	99.9899	99.4023	99.408	99.3998	99.4046	99.9864	99.3989	99.4014	99.9898	99.4	99.4027	99.969	98.7878
R.mucilaginosa_GCA_012922725.1	77.7503	77.6545	77.6681	77.8592	77.8176	77.8495	77.8426	77.8243	77.8243	77.7932	99.1813	95.2264	99.1611	99.3878	98.771	99.3948	100	99.3937	99.9959	99.3888	99.9944	99.9967	99.9963	99.9942	99.9922	99.9945	99.997	99.3936	99.9962	99.9968	99.9963	99.3882	99.3957	99.9942	99.9966	99.3895	99.3904	99.9967	99.9961	99.9951	99.9948	99.3861	99.9959	99.9962	99.3884	99.9946	99.9951	99.3687	98.8113
R.mucilaginosa_GCA_012922765.1	77.7435	77.6488	77.735	77.8791	77.8925	77.9089	77.9313	77.8773	77.8773	77.8608	99.5952	95.3877	99.1618	99.9902	98.7336	99.9953	99.4064	100	99.3977	99.9907	99.4025	99.4045	99.3998	99.4015	99.3931	99.394	99.398	99.9926	99.3954	99.4006	99.3976	99.9891	99.9914	99.3979	99.3979	99.9933	99.9891	99.4012	99.4004	99.4017	99.3955	99.9911	99.3915	99.3934	99.9894	99.396	99.3968	99.9711	98.7912
R.mucilaginosa_GCA_012922805.1	77.7396	77.6305	77.6543	77.8407	77.8128	77.8206	77.8135	77.8	77.8	77.8122	99.1897	95.2535	99.1563	99.3963	98.772	99.3949	99.9941	99.3951	100	99.3998	99.9952	99.9956	99.9964	99.9942	99.9951	99.995	99.9944	99.3943	99.9938	99.9942	99.9939	99.3959	99.3938	99.9948	99.9956	99.3936	99.396	99.9956	99.9933	99.996	99.9958	99.3987	99.9927	99.9957	99.3962	99.9954	99.994	99.3642	98.8152
R.mucilaginosa_GCA_012922825.1	77.7774	77.6523	77.7491	77.8377	77.8303	77.8529	77.8664	77.8412	77.8412	77.8218	99.5877	95.3787	99.159	99.9865	98.7275	99.9912	99.4072	99.987	99.3997	100	99.4064	99.399	99.3952	99.3955	99.3884	99.3966	99.3988	99.9965	99.4006	99.4021	99.3995	99.9967	99.9958	99.3961	99.3975	99.9967	99.9956	99.4027	99.4004	99.3974	99.3958	99.9915	99.3896	99.3921	99.9907	99.3942	99.3915	99.965	98.7889
R.mucilaginosa_GCA_012922835.1	77.7718	77.6812	77.6735	77.8628	77.8334	77.8393	77.8554	77.8244	77.8244	77.8466	99.1914	95.2552	99.1657	99.3902	98.789	99.4	99.9945	99.3953	99.9933	99.3889	100	99.9965	99.9947	99.9953	99.9949	99.9905	99.9954	99.3852	99.9946	99.9895	99.9968	99.3939	99.3968	99.995	99.9953	99.3855	99.3934	99.9961	99.9964	99.9931	99.9935	99.3925	99.9957	99.9963	99.3906	99.9948	99.9948	99.3631	98.8147
R.mucilaginosa_GCA_013030385.1	77.7957	77.6838	77.6716	77.8595	77.8065	77.8219	77.8737	77.8006	77.8006	77.8168	99.1906	95.1891	99.1469	99.3862	98.7713	99.3927	99.9972	99.3967	99.9935	99.3896	99.9915	100	99.9965	99.9961	99.994	99.9957	99.9953	99.3883	99.9938	99.9967	99.9959	99.3848	99.3901	99.9952	99.9964	99.3913	99.3906	99.9965	99.994	99.9948	99.9964	99.3933	99.9938	99.994	99.387	99.9961	99.9952	99.3639	98.8119
R.mucilaginosa_GCA_013030395.1	77.7762	77.6679	77.7266	77.8515	77.8302	77.8174	77.8446	77.8195	77.8195	77.8367	99.1873	95.2141	99.1616	99.384	98.7768	99.3943	99.9968	99.3943	99.9967	99.3915	99.9956	99.998	100	99.9943	99.9939	99.9963	99.9964	99.3931	99.9968	99.997	99.9963	99.3916	99.3903	99.9951	99.9956	99.388	99.3904	99.9978	99.9968	99.9952	99.9971	99.3902	99.9965	99.9976	99.3867	99.9965	99.9972	99.3598	98.8111
R.mucilaginosa_GCA_013030405.1	77.7709	77.6647	77.671	77.8056	77.7845	77.8012	77.7924	77.7875	77.7875	77.7741	99.1857	95.2498	99.1497	99.3769	98.7758	99.3895	99.994	99.3914	99.9931	99.384	99.9948	99.9962	99.9945	100	99.9941	99.9935	99.996	99.3875	99.9925	99.9921	99.9954	99.3967	99.3879	99.993	99.9942	99.391	99.3924	99.9949	99.9941	99.9935	99.9935	99.3932	99.9924	99.9935	99.3899	99.993	99.9955	99.3614	98.8039
R.mucilaginosa_GCA_013030415.1	77.74	77.6628	77.672	77.8768	77.8001	77.8036	77.7935	77.818	77.818	77.8049	99.1873	95.2429	99.1526	99.3929	98.7777	99.3989	99.9919	99.394	99.9946	99.388	99.9949	99.9953	99.9952	99.9943	100	99.9922	99.9954	99.3929	99.9937	99.9938	99.9956	99.3888	99.3956	99.9939	99.9958	99.3923	99.3909	99.9943	99.9956	99.995	99.9939	99.3951	99.9951	99.9955	99.3875	99.9959	99.995	99.3532	98.8044
R.mucilaginosa_GCA_013036305.1	77.7424	77.662	77.6892	77.8033	77.8336	77.8574	77.8539	77.8447	77.8447	77.7957	99.1896	95.2519	99.1544	99.3821	98.7672	99.3971	99.9933	99.3977	99.9938	99.3869	99.9931	99.9935	99.9946	99.9924	99.9919	100	99.9914	99.385	99.9929	99.9952	99.995	99.3949	99.3959	99.9938	99.9933	99.3917	99.3871	99.993	99.9944	99.9923	99.9953	99.3884	99.9954	99.994	99.3842	99.9932	99.995	99.359	98.8062
R.mucilaginosa_GCA_013036355.1	77.74	77.6668	77.6861	77.8826	77.8559	77.8615	77.8597	77.8436	77.8436	77.8305	99.193	95.2285	99.1628	99.3815	98.7906	99.3925	99.9942	99.3885	99.9945	99.3875	99.9943	99.9972	99.9953	99.9954	99.994	99.9932	100	99.3938	99.9933	99.9931	99.9974	99.39	99.3935	99.993	99.9977	99.3823	99.3864	99.9963	99.9965	99.9916	99.995	99.3891	99.9964	99.9961	99.3925	99.9961	99.9958	99.3535	98.8027
R.mucilaginosa_GCA_013036365.1	77.7276	77.6437	77.7424	77.8364	77.8786	77.876	77.8605	77.8365	77.8365	77.8458	99.5791	95.3869	99.1588	99.9872	98.746	99.992	99.4076	99.9875	99.396	99.9958	99.4084	99.4017	99.4031	99.3963	99.3986	99.4036	99.4094	100	99.3933	99.4057	99.3961	99.9965	99.9968	99.4031	99.4067	99.9967	99.9956	99.407	99.4073	99.3999	99.3996	99.9926	99.3991	99.4015	99.9917	99.4013	99.4018	99.9662	98.7819
R.mucilaginosa_GCA_013036385.1	77.7463	77.6555	77.6975	77.8435	77.8679	77.8615	77.8506	77.8471	77.8471	77.8456	99.185	95.2593	99.1508	99.3882	98.7749	99.3987	99.996	99.3936	99.9944	99.3865	99.9948	99.9959	99.9957	99.9927	99.9938	99.9944	99.9942	99.3868	100	99.9936	99.9954	99.3944	99.3936	99.9932	99.9955	99.3897	99.389	99.9947	99.9956	99.9958	99.9941	99.3919	99.9935	99.9949	99.3818	99.9947	99.9939	99.3587	98.8109
R.mucilaginosa_GCA_013036445.1	77.7052	77.6091	77.6801	77.8403	77.8561	77.8684	77.8499	77.8653	77.8653	77.8153	99.1941	95.2517	99.1624	99.3918	98.7697	99.4048	99.9967	99.4004	99.9956	99.3907	99.9932	99.9967	99.9965	99.995	99.9942	99.9942	99.9945	99.4009	99.9955	100	99.9975	99.393	99.3961	99.9957	99.9966	99.3981	99.3932	99.9961	99.9956	99.9944	99.9965	99.3965	99.9958	99.996	99.3958	99.9965	99.9958	99.3785	98.8149
R.mucilaginosa_GCA_013036475.1	77.7613	77.6614	77.7296	77.8969	77.8888	77.879	77.8585	77.8825	77.8825	77.828	99.1901	95.2067	99.1508	99.3882	98.7836	99.3921	99.9935	99.3975	99.9923	99.3945	99.995	99.9948	99.9943	99.995	99.9919	99.9945	99.9945	99.3958	99.9961	99.9926	100	99.3974	99.3924	99.9932	99.9943	99.3899	99.3955	99.9964	99.996	99.9936	99.9938	99.3949	99.9953	99.9952	99.3922	99.9959	99.9945	99.3604	98.8144
R.mucilaginosa_GCA_013036505.1	77.7894	77.5943	77.7111	77.8281	77.825	77.8459	77.8444	77.8253	77.8253	77.7889	99.588	95.377	99.1534	99.9876	98.7383	99.9918	99.4047	99.9902	99.3999	99.9963	99.4063	99.3983	99.3977	99.3906	99.3928	99.3976	99.4007	99.9958	99.3928	99.4005	99.3972	100	99.9965	99.3955	99.4027	99.9966	99.9959	99.4044	99.4054	99.3968	99.3924	99.9964	99.3993	99.3951	99.9978	99.3955	99.3969	99.9664	98.7881
R.mucilaginosa_GCA_013036515.1	77.7682	77.5988	77.7472	77.8602	77.8828	77.8927	77.8799	77.8822	77.8822	77.8315	99.5836	95.4039	99.1579	99.9857	98.7382	99.99	99.4075	99.9914	99.3966	99.9948	99.4089	99.3958	99.3958	99.3954	99.3983	99.4011	99.4019	99.9963	99.3951	99.4074	99.3955	99.9961	100	99.4006	99.3999	99.9967	99.9959	99.4075	99.405	99.3929	99.3981	99.9934	99.3958	99.3931	99.9961	99.3963	99.3997	99.9729	98.7791
R.mucilaginosa_GCA_013036525.1	77.7297	77.6296	77.6466	77.8457	77.7934	77.8017	77.8045	77.8017	77.8017	77.8058	99.1892	95.2378	99.1531	99.385	98.7753	99.3916	99.9943	99.3965	99.9956	99.3842	99.994	99.9963	99.9966	99.9969	99.9932	99.995	99.9951	99.3895	99.9939	99.9936	99.9957	99.3927	99.387	100	99.9967	99.3879	99.3845	99.9964	99.9947	99.9936	99.9943	99.3962	99.9965	99.9948	99.3902	99.9957	99.9957	99.3705	98.8122
R.mucilaginosa_GCA_013036595.1	77.7203	77.6701	77.715	77.8876	77.8485	77.8507	77.8675	77.8515	77.8515	77.7923	99.189	95.2412	99.1538	99.3902	98.79	99.383	99.9947	99.3877	99.9922	99.3874	99.9917	99.9957	99.9948	99.9943	99.9938	99.9938	99.9948	99.3879	99.9937	99.9948	99.9963	99.378	99.3894	99.9937	100	99.387	99.3897	99.9911	99.9934	99.9945	99.9935	99.3886	99.9936	99.9944	99.3823	99.9958	99.994	99.352	98.8145
R.mucilaginosa_GCA_013036615.1	77.7644	77.6744	77.7132	77.8665	77.8705	77.8756	77.908	77.8429	77.8429	77.8623	99.5817	95.408	99.1572	99.9875	98.7381	99.9917	99.4036	99.9912	99.401	99.998	99.4053	99.3983	99.3927	99.3922	99.3904	99.3989	99.4002	99.997	99.3982	99.408	99.3931	99.9969	99.9976	99.3985	99.396	100	99.9959	99.4041	99.3976	99.3918	99.3959	99.9924	99.3973	99.3952	99.9948	99.3995	99.3977	99.9683	98.7874
R.mucilaginosa_GCA_013036655.1	77.7003	77.6221	77.7284	77.8292	77.8767	77.8927	77.8682	77.868	77.868	77.8267	99.5941	95.4065	99.157	99.9865	98.7339	99.9905	99.3995	99.9879	99.4046	99.9957	99.3959	99.401	99.3986	99.4023	99.3959	99.3992	99.4015	99.995	99.3995	99.4058	99.4019	99.9966	99.9945	99.3984	99.404	99.9948	100	99.4018	99.3961	99.4023	99.4002	99.9955	99.3998	99.4004	99.9937	99.3952	99.3966	99.9653	98.7779
R.mucilaginosa_GCA_013036665.1	77.6937	77.6455	77.6642	77.8159	77.7939	77.8103	77.8182	77.7933	77.7933	77.8072	99.1908	95.2184	99.1563	99.3828	98.7802	99.3905	99.993	99.3929	99.9938	99.3857	99.9957	99.9976	99.9974	99.9959	99.993	99.9961	99.995	99.3845	99.9909	99.9924	99.9971	99.3915	99.3894	99.9962	99.9954	99.3869	99.3848	100	99.9969	99.9933	99.9947	99.3964	99.9921	99.9961	99.3876	99.9953	99.9968	99.3743	98.8052
R.mucilaginosa_GCA_013036715.1	77.7856	77.6746	77.6648	77.8391	77.8071	77.815	77.8282	77.822	77.822	77.7924	99.1933	95.2301	99.1598	99.3857	98.7721	99.4007	99.9933	99.4022	99.9951	99.3909	99.9945	99.9952	99.9955	99.9949	99.9928	99.995	99.9958	99.3918	99.9912	99.9927	99.9954	99.3922	99.3931	99.9947	99.9955	99.3876	99.3899	99.9952	100	99.9933	99.9937	99.3958	99.9956	99.9956	99.3898	99.9963	99.9946	99.371	98.8106
R.mucilaginosa_GCA_013036735.1	77.7763	77.6689	77.6774	77.8251	77.8174	77.8213	77.8232	77.8171	77.8171	77.7751	99.1791	95.2523	99.1598	99.384	98.7586	99.3906	99.9934	99.3955	99.9947	99.393	99.9941	99.9943	99.9941	99.9937	99.9938	99.9931	99.9952	99.3849	99.9947	99.9923	99.9961	99.391	99.3868	99.9909	99.9964	99.393	99.3911	99.9927	99.9939	100	99.9954	99.3926	99.9945	99.9955	99.3814	99.9947	99.9944	99.363	98.8059
R.mucilaginosa_GCA_013036755.1	77.7042	77.6437	77.6678	77.8482	77.8122	77.8441	77.8474	77.8206	77.8206	77.823	99.1896	95.2454	99.1553	99.3846	98.7782	99.3965	99.9949	99.3951	99.9943	99.3929	99.9923	99.9955	99.9961	99.9943	99.9915	99.9949	99.9954	99.3922	99.9949	99.9955	99.9967	99.3945	99.396	99.9936	99.9957	99.3933	99.3916	99.9964	99.994	99.9936	100	99.3948	99.993	99.995	99.384	99.9952	99.9959	99.3614	98.8053
R.mucilaginosa_GCA_013036805.1	77.7287	77.6314	77.7024	77.8129	77.8234	77.8216	77.826	77.8115	77.8115	77.8242	99.5824	95.403	99.1594	99.9867	98.753	99.9872	99.3967	99.9826	99.3989	99.9937	99.3981	99.3995	99.3922	99.4001	99.3877	99.4001	99.3974	99.9944	99.3955	99.4006	99.4019	99.997	99.9931	99.3946	99.4024	99.9918	99.9938	99.3996	99.399	99.3988	99.3978	100	99.3939	99.396	99.9938	99.3985	99.3979	99.9671	98.7755
R.mucilaginosa_GCA_013036825.1	77.7189	77.6425	77.632	77.8445	77.7895	77.794	77.7783	77.7909	77.7909	77.7948	99.1942	95.2308	99.1573	99.3916	98.7684	99.3948	99.9944	99.3962	99.9938	99.3987	99.9945	99.9964	99.9949	99.9928	99.993	99.9948	99.9955	99.391	99.9955	99.9955	99.9969	99.3998	99.3883	99.9939	99.9966	99.3914	99.3927	99.9958	99.9958	99.9939	99.9959	99.3988	100	99.9965	99.3933	99.9974	99.9961	99.3638	98.8094
R.mucilaginosa_GCA_013036835.1	77.7654	77.6521	77.6637	77.8765	77.8611	77.8807	77.86	77.8457	77.8457	77.8141	99.1888	95.2163	99.1609	99.3947	98.77	99.3974	99.9968	99.4015	99.9948	99.3937	99.9962	99.9979	99.9968	99.9959	99.9951	99.997	99.9958	99.3965	99.9949	99.9956	99.9975	99.3959	99.3959	99.996	99.9948	99.3936	99.3945	99.9967	99.9972	99.9975	99.9959	99.3976	99.9959	100	99.3942	99.9975	99.997	99.3644	98.8241
R.mucilaginosa_GCA_013036895.1	77.7798	77.6805	77.7393	77.8122	77.8931	77.8749	77.8587	77.8599	77.8599	77.8185	99.59	95.4119	99.1625	99.9863	98.7513	99.9874	99.3964	99.985	99.3944	99.9955	99.3928	99.4021	99.3948	99.3978	99.3886	99.3913	99.3883	99.9931	99.3931	99.394	99.3975	99.9963	99.9924	99.3895	99.3965	99.9934	99.9925	99.3888	99.3919	99.3978	99.3901	99.9974	99.3918	99.3917	100	99.3945	99.3902	99.9646	98.7916
R.mucilaginosa_GCA_013036905.1	77.78	77.6397	77.7113	77.8385	77.8181	77.8148	77.8661	77.8082	77.8082	77.8146	99.1839	95.2471	99.1565	99.3976	98.7881	99.402	99.9938	99.4028	99.995	99.3994	99.9954	99.9967	99.9947	99.9931	99.9938	99.9956	99.995	99.3977	99.9926	99.9919	99.9956	99.4074	99.4036	99.9942	99.997	99.3994	99.3953	99.9948	99.996	99.9938	99.9954	99.3993	99.995	99.9962	99.3948	100	99.9939	99.3737	98.8201
R.mucilaginosa_GCA_013036955.1	77.7654	77.6337	77.7399	77.841	77.851	77.8559	77.8611	77.8533	77.8533	77.8359	99.186	95.2466	99.1499	99.3851	98.781	99.3913	99.9957	99.3883	99.995	99.3872	99.9951	99.9963	99.9966	99.9954	99.9944	99.9959	99.995	99.387	99.9961	99.9951	99.9967	99.3864	99.3907	99.9963	99.9962	99.3837	99.3901	99.9957	99.9966	99.9972	99.9964	99.3893	99.9955	99.9961	99.3886	99.9951	100	99.3647	98.8101
R.mucilaginosa_GCA_016584205.1	77.7756	77.6152	77.7248	77.8449	77.8329	77.8643	77.8923	77.8445	77.8445	77.7988	99.595	95.381	99.1479	99.9847	98.7245	99.9759	99.3835	99.9814	99.3829	99.9763	99.3777	99.3798	99.3693	99.3797	99.3713	99.377	99.378	99.9745	99.3799	99.3715	99.3767	99.9718	99.9762	99.373	99.3735	99.975	99.9787	99.378	99.3741	99.3868	99.3731	99.9752	99.3783	99.3688	99.9752	99.3748	99.3764	100	98.7655
R.mucilaginosa_GCA_018687845.1	77.757	77.6405	77.7158	77.8474	77.8338	77.8555	77.8358	77.8539	77.8539	77.7785	98.6591	95.0782	98.7565	98.7707	99.9707	98.7794	98.8162	98.7784	98.8223	98.7801	98.8216	98.8155	98.8188	98.8185	98.8212	98.8164	98.8265	98.7765	98.8127	98.8174	98.8239	98.7863	98.7822	98.8263	98.8252	98.7887	98.7788	98.8214	98.8174	98.8206	98.8257	98.7779	98.8279	98.8222	98.7845	98.816	98.8269	98.7588	100
R.mucilaginosa_GCA_019189345.1	77.7932	77.6744	77.7286	77.91	77.9377	77.9374	77.9326	77.9009	77.9009	77.8743	99.5867	95.3878	99.151	99.9849	98.7378	99.991	99.3968	99.9929	99.3904	99.9883	99.395	99.3984	99.385	99.3919	99.3788	99.3907	99.3972	99.984	99.3916	99.3965	99.3922	99.9868	99.9831	99.3875	99.3938	99.9825	99.9818	99.3926	99.3974	99.3903	99.3865	99.9855	99.3892	99.3846	99.9868	99.3867	99.3862	99.9657	98.7968
R.mucilaginosa_GCA_019189395.1	77.8053	77.6581	77.7014	77.8301	77.8522	77.8624	77.8795	77.8222	77.8222	77.8019	99.5885	95.4089	99.1508	99.9861	98.7352	99.9952	99.4042	99.9948	99.4006	99.9891	99.4036	99.4004	99.3957	99.3942	99.3939	99.3988	99.3988	99.9887	99.3969	99.397	99.4028	99.9876	99.9836	99.3968	99.4018	99.9888	99.9872	99.4009	99.3985	99.4028	99.3943	99.983	99.3972	99.3985	99.9917	99.3952	99.3943	99.9694	98.7868
R.mucilaginosa_GCA_019189415.1	77.7808	77.6676	77.6874	77.8468	77.9146	77.9024	77.9167	77.8749	77.8749	77.7886	99.5865	95.3981	99.1518	99.9848	98.7421	99.9892	99.3887	99.9846	99.3987	99.9912	99.3893	99.3976	99.3924	99.3936	99.3973	99.3933	99.3923	99.9938	99.3968	99.3946	99.4002	99.9947	99.9906	99.4009	99.393	99.9947	99.9921	99.3944	99.3872	99.3918	99.3965	99.9931	99.3859	99.3966	99.989	99.3968	99.3929	99.9673	98.7753
R.mucilaginosa_GCA_019189475.1	77.7509	77.6405	77.6924	77.8646	77.8883	77.876	77.8857	77.8499	77.8499	77.8571	99.5875	95.3639	99.153	99.9852	98.7408	99.9878	99.4006	99.9852	99.3977	99.9901	99.3982	99.4083	99.4039	99.3988	99.3998	99.4056	99.4007	99.9918	99.3967	99.4036	99.397	99.9945	99.9911	99.4029	99.3999	99.9888	99.9918	99.4015	99.3976	99.4	99.4002	99.9912	99.402	99.3991	99.9895	99.4025	99.3915	99.9608	98.7766
R.mucilaginosa_GCA_019189485.1	77.7829	77.6459	77.7072	77.7882	77.8776	77.8649	77.8425	77.8483	77.8483	77.7466	99.5813	95.3908	99.152	99.9874	98.7415	99.9904	99.3985	99.9879	99.395	99.9922	99.4001	99.3924	99.3968	99.3911	99.3931	99.3967	99.3958	99.9936	99.3887	99.3989	99.3912	99.9937	99.9906	99.3939	99.3951	99.9945	99.9955	99.396	99.396	99.3937	99.3908	99.9946	99.3914	99.3907	99.9931	99.3981	99.3919	99.9705	98.7866
R.mucilaginosa_GCA_019189525.1	77.714	77.635	77.7264	77.8232	77.8776	77.887	77.8788	77.8788	77.8788	77.835	99.5908	95.3733	99.1499	99.9835	98.7544	99.9882	99.3959	99.9838	99.3966	99.9923	99.3934	99.3983	99.3962	99.398	99.3964	99.3969	99.3962	99.9915	99.394	99.3983	99.3979	99.9952	99.9898	99.3984	99.3966	99.9926	99.9901	99.3961	99.3937	99.3919	99.3996	99.9949	99.3977	99.3984	99.9944	99.4009	99.3962	99.9611	98.7852
R.mucilaginosa_GCA_019189545.1	77.7163	77.6474	77.6943	77.7954	77.8638	77.8592	77.8514	77.8386	77.8386	77.7815	99.5879	95.4153	99.1598	99.9848	98.7494	99.9874	99.4057	99.9875	99.4037	99.9944	99.3968	99.4026	99.3996	99.4124	99.395	99.4035	99.3999	99.9928	99.4049	99.4017	99.4021	99.9962	99.9928	99.4021	99.4017	99.9943	99.9925	99.4064	99.3999	99.4019	99.4055	99.9948	99.3954	99.3997	99.9948	99.3986	99.402	99.9684	98.7828
R.mucilaginosa_GCA_019189595.1	77.7513	77.661	77.7267	77.8744	77.9008	77.9045	77.8849	77.8736	77.8736	77.8323	99.593	95.4099	99.1603	99.9858	98.7396	99.9933	99.4021	99.9942	99.3938	99.9904	99.3999	99.4035	99.3948	99.4	99.3895	99.3949	99.4061	99.9867	99.3989	99.4017	99.396	99.9852	99.9835	99.3969	99.3988	99.9877	99.9873	99.4036	99.4071	99.4015	99.3948	99.9895	99.398	99.3941	99.9922	99.3931	99.3925	99.9674	98.7863
R.mucilaginosa_GCA_019189665.1	77.7793	77.6292	77.7204	77.8605	77.8827	77.9076	77.8808	77.8809	77.8809	77.8852	99.5794	95.4013	99.1565	99.9867	98.7492	99.9891	99.4019	99.9895	99.4016	99.9873	99.4063	99.4003	99.3919	99.397	99.3907	99.3965	99.4032	99.9876	99.3977	99.4047	99.4016	99.9858	99.9829	99.3997	99.3992	99.987	99.9831	99.4047	99.4082	99.4008	99.3927	99.9878	99.3957	99.3986	99.989	99.396	99.3977	99.9638	98.7904
R.mucilaginosa_GCA_019189675.1	77.748	77.6368	77.6799	77.8151	77.9072	77.8784	77.9013	77.8628	77.8628	77.8498	99.5881	95.3884	99.1537	99.9853	98.7576	99.994	99.3918	99.9925	99.3922	99.9882	99.3958	99.3943	99.3922	99.3916	99.3922	99.391	99.4031	99.9876	99.3892	99.3974	99.392	99.9863	99.9836	99.3894	99.3965	99.9892	99.9834	99.3995	99.3972	99.3964	99.3856	99.982	99.3894	99.3897	99.9873	99.3815	99.3882	99.9648	98.782
R.mucilaginosa_GCA_019189755.1	77.7599	77.623	77.7005	77.8817	77.8935	77.9095	77.8829	77.8995	77.8995	77.8646	99.5856	95.4018	99.155	99.9864	98.7382	99.9907	99.3988	99.9915	99.4059	99.9904	99.4007	99.4041	99.3969	99.4043	99.4007	99.3988	99.4006	99.9869	99.4015	99.4031	99.4047	99.9898	99.9908	99.4032	99.4023	99.9878	99.9873	99.396	99.3952	99.3991	99.3985	99.9864	99.3995	99.4052	99.9869	99.4026	99.3961	99.9664	98.7908
R.mucilaginosa_GCA_019189785.1	77.7373	77.6141	77.6821	77.8199	77.882	77.8763	77.8727	77.843	77.843	77.7758	99.5851	95.4295	99.1478	99.9854	98.7514	99.988	99.3981	99.9865	99.3954	99.9929	99.3926	99.4036	99.3904	99.4014	99.3923	99.394	99.3938	99.994	99.3974	99.3965	99.3989	99.9957	99.9937	99.3954	99.3977	99.9943	99.9935	99.3967	99.3961	99.3973	99.3949	99.9961	99.3891	99.3913	99.9936	99.3979	99.3841	99.9638	98.7871
R.mucilaginosa_GCA_019189795.1	77.7352	77.6557	77.6848	77.8423	77.8798	77.8713	77.8908	77.8333	77.8333	77.8257	99.5815	95.4183	99.155	99.987	98.7399	99.9861	99.4035	99.9876	99.4034	99.9933	99.3997	99.4024	99.4012	99.4043	99.3965	99.398	99.4027	99.992	99.3995	99.4015	99.3998	99.9948	99.9913	99.3998	99.4014	99.994	99.9907	99.4034	99.3953	99.4024	99.4038	99.9948	99.3965	99.3984	99.9916	99.3972	99.4021	99.9667	98.7776
R.mucilaginosa_GCA_019189885.1	77.7219	77.6275	77.7351	77.821	77.856	77.8831	77.8747	77.8298	77.8298	77.8316	99.5917	95.4106	99.1561	99.9845	98.7179	99.9932	99.4035	99.9921	99.4044	99.988	99.3981	99.3996	99.3971	99.4011	99.3979	99.3977	99.3988	99.9874	99.3953	99.4021	99.4016	99.9867	99.9864	99.398	99.4008	99.9877	99.9832	99.3999	99.3956	99.401	99.4009	99.9887	99.3956	99.403	99.9887	99.3975	99.3943	99.9678	98.7771
R.mucilaginosa_GCA_019189905.1	77.8032	77.6635	77.7674	77.8454	77.877	77.8904	77.8993	77.8704	77.8704	77.8856	99.5943	95.3909	99.1508	99.9873	98.7389	99.995	99.4053	99.9932	99.3961	99.9895	99.4004	99.4051	99.3938	99.3984	99.3919	99.3958	99.408	99.9886	99.3956	99.3947	99.3983	99.9908	99.9889	99.392	99.4043	99.9888	99.9896	99.4	99.3985	99.3983	99.3899	99.9921	99.3909	99.3951	99.9923	99.3898	99.3908	99.964	98.7903
R.mucilaginosa_GCA_019189915.1	77.7405	77.6327	77.6804	77.8158	77.8756	77.8836	77.8449	77.8736	77.8736	77.7529	99.5846	95.3957	99.1547	99.986	98.7291	99.9876	99.3981	99.9889	99.3946	99.993	99.3992	99.3916	99.3914	99.3927	99.3936	99.3935	99.3965	99.9923	99.3923	99.3976	99.3877	99.996	99.9937	99.4009	99.3918	99.9937	99.993	99.3991	99.3958	99.3924	99.3925	99.9926	99.391	99.3913	99.9939	99.3995	99.3912	99.9651	98.7851
R.mucilaginosa_GCA_019189975.1	77.7673	77.661	77.6965	77.8341	77.868	77.88	77.8761	77.8537	77.8537	77.8501	99.5907	95.3871	99.1541	99.9855	98.7527	99.9933	99.3997	99.993	99.3899	99.9907	99.3975	99.3995	99.3879	99.395	99.3815	99.3899	99.3953	99.9883	99.3967	99.3922	99.3964	99.9907	99.9901	99.3909	99.3915	99.9887	99.9896	99.3951	99.3978	99.3965	99.3857	99.9891	99.3867	99.3903	99.9898	99.3918	99.3836	99.9655	98.799
R.mucilaginosa_GCA_019189985.1	77.7431	77.6717	77.7453	77.8786	77.899	77.9043	77.8927	77.8984	77.8984	77.8405	99.5862	95.3846	99.1557	99.9845	98.7256	99.9838	99.3984	99.9855	99.3865	99.9932	99.3966	99.396	99.3918	99.3978	99.3911	99.3895	99.3967	99.991	99.3868	99.4025	99.3953	99.993	99.991	99.3949	99.3971	99.9912	99.9906	99.3985	99.3971	99.3912	99.3921	99.993	99.3895	99.3924	99.9923	99.3937	99.3898	99.963	98.7826
R.mucilaginosa_GCA_019189995.1	77.7914	77.6711	77.7518	77.9248	77.9705	77.9507	77.9594	77.9472	77.9472	77.8872	99.5899	95.3999	99.1526	99.9844	98.7355	99.9863	99.3974	99.9868	99.3939	99.9936	99.3965	99.3948	99.3877	99.3984	99.3894	99.3931	99.3944	99.9917	99.3929	99.3936	99.3985	99.9941	99.9919	99.3902	99.3977	99.993	99.9917	99.392	99.3976	99.3956	99.3876	99.9918	99.3944	99.3875	99.9943	99.3941	99.3878	99.9633	98.7848
R.mucilaginosa_GCA_019190015.1	77.7805	77.5861	77.7094	77.8482	77.915	77.9246	77.9635	77.9299	77.9299	77.8923	90.7868	89.938	90.75	90.7634	90.7462	90.7718	90.7729	90.7888	90.7652	90.7679	90.7743	90.8067	90.7839	90.7896	90.783	90.7658	90.7923	90.7646	90.7711	90.7751	90.7755	90.7675	90.7759	90.7648	90.7726	90.7684	90.7498	90.7713	90.7912	90.7642	90.7652	90.7819	90.7845	90.777	90.7737	90.7762	90.7709	90.7704	90.7544
R.mucilaginosa_GCA_019190035.1	77.8295	77.5986	77.7588	77.8116	77.8813	77.8784	77.9277	77.8774	77.8774	77.7833	90.7804	89.975	90.7456	90.7689	90.7515	90.78	90.7969	90.7909	90.816	90.7585	90.7863	90.8065	90.8002	90.7999	90.7964	90.7902	90.8188	90.7755	90.8142	90.803	90.7787	90.7738	90.781	90.7928	90.7981	90.7772	90.7639	90.8103	90.7992	90.7868	90.7978	90.7739	90.8004	90.7859	90.7784	90.7979	90.7788	90.7785	90.7667
R.mucilaginosa_GCA_019190125.1	77.5981	77.5105	77.5044	77.6721	77.6951	77.7161	77.6915	77.7133	77.7133	77.7254	89.2561	95.1179	89.2216	89.2608	89.2654	89.2567	89.2658	89.253	89.2915	89.3172	89.2704	89.2739	89.2816	89.2734	89.2536	89.2717	89.2704	89.3025	89.2593	89.2537	89.2617	89.3165	89.3105	89.2861	89.2696	89.2976	89.2899	89.289	89.2743	89.2688	89.2806	89.2988	89.2656	89.2563	89.3094	89.256	89.2633	89.2439	89.2256
R.mucilaginosa_GCA_019190135.1	77.795	77.6185	77.7209	77.836	77.9597	77.9652	77.947	77.9603	77.9603	77.8463	90.7912	89.9385	90.7807	90.7633	90.7429	90.7587	90.7638	90.771	90.7615	90.7738	90.7561	90.7745	90.7542	90.7451	90.7712	90.7597	90.7731	90.7599	90.7689	90.7716	90.7605	90.762	90.7604	90.7503	90.7635	90.748	90.7567	90.7576	90.7733	90.7556	90.7599	90.7823	90.7647	90.7576	90.7752	90.7754	90.7511	90.7692	90.7414
R.mucilaginosa_GCA_019190145.1	77.6333	77.4941	77.58	77.7121	77.7207	77.7472	77.7107	77.7376	77.7376	77.7932	89.2598	95.1056	89.2098	89.2474	89.2838	89.271	89.263	89.2568	89.2654	89.2926	89.2767	89.2746	89.2802	89.2734	89.2344	89.2611	89.2809	89.2975	89.258	89.2732	89.2527	89.2835	89.2948	89.277	89.26	89.301	89.287	89.2875	89.2646	89.2574	89.2717	89.2995	89.2738	89.2606	89.3138	89.2626	89.2437	89.24	89.244
R.mucilaginosa_GCA_019190235.1	77.8053	77.6798	77.7755	77.8174	77.8563	77.8681	77.8475	77.8825	77.8825	77.85	98.4517	94.9401	98.4953	98.5259	98.5212	98.5297	98.5024	98.5274	98.5084	98.5305	98.5041	98.5025	98.5047	98.5131	98.5005	98.5065	98.5127	98.5324	98.4977	98.5031	98.4986	98.5343	98.5303	98.5034	98.5123	98.5285	98.526	98.5057	98.5005	98.5209	98.5082	98.5265	98.5044	98.5085	98.5323	98.5133	98.5035	98.5041	98.5566
R.mucilaginosa_GCA_019190245.1	77.8791	77.6664	77.7219	77.8084	77.8843	77.8683	77.8575	77.88	77.88	77.8404	98.458	94.9079	98.4979	98.5263	98.5216	98.5159	98.5129	98.5325	98.5179	98.528	98.5071	98.5167	98.5153	98.5143	98.5029	98.514	98.5262	98.5348	98.516	98.5137	98.505	98.5294	98.5227	98.518	98.5222	98.5194	98.5206	98.5191	98.508	98.5088	98.5154	98.5317	98.509	98.5118	98.5294	98.5167	98.5094	98.5042	98.5578
R.mucilaginosa_GCA_019190265.1	77.8375	77.6684	77.7091	77.8412	77.8867	77.8804	77.8595	77.8738	77.8738	77.8287	98.4689	94.9061	98.491	98.5199	98.5339	98.5275	98.5118	98.5236	98.5138	98.5308	98.5038	98.5022	98.508	98.5025	98.509	98.5073	98.516	98.5275	98.5004	98.5081	98.5043	98.526	98.5264	98.5142	98.5093	98.5251	98.5228	98.5028	98.5101	98.4952	98.507	98.5199	98.5063	98.504	98.5185	98.5157	98.5062	98.5	98.5521
R.mucilaginosa_GCA_019190345.1	77.8407	77.6334	77.6744	77.8233	77.8795	77.8816	77.8655	77.8519	77.8519	77.8193	98.4691	94.9166	98.4933	98.5344	98.5328	98.5359	98.518	98.536	98.5141	98.5346	98.5119	98.5126	98.5102	98.5225	98.5144	98.5193	98.5273	98.526	98.514	98.5274	98.5171	98.5246	98.5321	98.5239	98.5211	98.5321	98.5266	98.5105	98.5126	98.5158	98.5169	98.5309	98.5208	98.5088	98.5284	98.5202	98.5094	98.5095	98.5618
R.mucilaginosa_GCA_019190365.1	77.8706	77.629	77.7054	77.8407	77.9327	77.9048	77.8972	77.8974	77.8974	77.8188	98.4595	94.8912	98.4906	98.5175	98.5236	98.5246	98.505	98.5327	98.5005	98.5281	98.5039	98.5043	98.5024	98.5094	98.5	98.5043	98.5083	98.5203	98.4934	98.4995	98.4971	98.5311	98.5339	98.5025	98.5136	98.5228	98.5184	98.5106	98.5144	98.4932	98.5033	98.5263	98.5037	98.5002	98.5286	98.5084	98.5036	98.5132	98.5612
R.mucilaginosa_GCA_019190375.1	77.8893	77.7251	77.7392	77.8731	77.9626	77.9693	77.9129	77.9503	77.9503	77.8768	98.4721	94.8918	98.4951	98.5337	98.5398	98.5358	98.5209	98.5373	98.52	98.5354	98.5153	98.5197	98.5211	98.5205	98.5138	98.5241	98.5275	98.5301	98.5131	98.5286	98.5116	98.5427	98.5338	98.5188	98.521	98.5371	98.5355	98.5254	98.5164	98.5201	98.5278	98.5315	98.5166	98.5223	98.5361	98.5177	98.519	98.5112	98.5598
R.mucilaginosa_GCA_019190385.1	77.8281	77.6439	77.7204	77.8478	77.9079	77.9284	77.8566	77.8961	77.8961	77.8433	98.455	94.8914	98.4868	98.5227	98.5409	98.5222	98.5165	98.5253	98.512	98.5278	98.5118	98.5132	98.5097	98.5156	98.5069	98.5191	98.5195	98.5223	98.5105	98.5149	98.506	98.5168	98.5269	98.5113	98.5162	98.5232	98.5186	98.5124	98.5152	98.5114	98.5096	98.5256	98.5072	98.509	98.5225	98.5074	98.5096	98.5092	98.5648
R.mucilaginosa_GCA_019190495.1	77.7444	77.6089	77.6453	77.8666	77.8904	77.8764	77.9188	77.88	77.88	77.8292	99.5785	95.4081	99.1427	99.9838	98.7398	99.987	99.3971	99.9867	99.3949	99.9903	99.3935	99.4043	99.3986	99.4041	99.3939	99.397	99.3952	99.9928	99.3961	99.3959	99.3959	99.9932	99.9924	99.3944	99.3954	99.992	99.9905	99.3987	99.3984	99.4004	99.3975	99.9926	99.3988	99.3955	99.9937	99.3974	99.3889	99.9631	98.7727
R.mucilaginosa_GCA_019190505.1	77.7293	77.5949	77.6457	77.8564	77.8765	77.8874	77.8775	77.8505	77.8505	77.8181	99.583	95.402	99.1565	99.9852	98.748	99.9885	99.3987	99.9849	99.3971	99.9944	99.3927	99.4021	99.3981	99.4011	99.3969	99.3984	99.3968	99.993	99.3954	99.4	99.4	99.9958	99.9928	99.3939	99.3976	99.9926	99.9916	99.3978	99.3931	99.4013	99.403	99.9908	99.3944	99.3943	99.9924	99.4022	99.3982	99.9671	98.7814
R.mucilaginosa_GCA_019190525.1	77.7892	77.6029	77.689	77.8562	77.8795	77.916	77.8968	77.8963	77.8963	77.8136	99.5767	95.4021	99.1529	99.9848	98.7494	99.9871	99.3993	99.9815	99.3932	99.9916	99.3981	99.3924	99.3937	99.3945	99.3855	99.3951	99.398	99.9928	99.3889	99.3967	99.3902	99.9935	99.9932	99.3968	99.393	99.9907	99.9925	99.4012	99.4001	99.3903	99.3914	99.9902	99.3921	99.393	99.9934	99.3893	99.3925	99.9648	98.7936
R.mucilaginosa_GCA_019190585.1	77.7373	77.5682	77.6936	77.8694	77.8484	77.8609	77.8974	77.8534	77.8534	77.8616	99.5838	95.3651	99.1454	99.9849	98.733	99.9844	99.401	99.986	99.3934	99.9905	99.3948	99.3946	99.3865	99.3966	99.3887	99.3953	99.3943	99.9904	99.3913	99.3981	99.3925	99.9935	99.9906	99.3976	99.3937	99.9901	99.991	99.3973	99.3941	99.3878	99.3902	99.9956	99.3912	99.3893	99.994	99.3997	99.3916	99.9647	98.7731
R.mucilaginosa_GCA_019190605.1	77.6987	77.6263	77.6478	77.8371	77.8884	77.8837	77.8972	77.863	77.863	77.814	99.584	95.3987	99.1542	99.9857	98.744	99.9885	99.3954	99.9883	99.392	99.99	99.4014	99.4021	99.392	99.3857	99.391	99.4001	99.3966	99.9933	99.3834	99.3992	99.3995	99.9947	99.9928	99.3884	99.3934	99.9926	99.9938	99.3934	99.3954	99.3936	99.3909	99.9916	99.3935	99.3939	99.991	99.387	99.3941	99.9663	98.7779
R.mucilaginosa_GCA_019190625.1	77.7704	77.6693	77.7241	77.8047	77.8915	77.9015	77.8927	77.8613	77.8613	77.8056	99.5886	95.4041	99.1532	99.9848	98.7461	99.9892	99.4003	99.9856	99.3935	99.9941	99.4009	99.401	99.3946	99.3978	99.3888	99.3967	99.4014	99.9919	99.3928	99.3978	99.3973	99.9957	99.9919	99.3977	99.401	99.9934	99.9925	99.403	99.3957	99.3889	99.3938	99.9948	99.3957	99.3996	99.996	99.3943	99.3933	99.9706	98.7783
R.mucilaginosa_GCA_019190635.1	77.748	77.64	77.6615	77.8534	77.9009	77.8872	77.897	77.8709	77.8709	77.8784	99.5868	95.4348	99.1564	99.984	98.7483	99.9889	99.4005	99.9883	99.3988	99.9933	99.3977	99.3997	99.392	99.4034	99.3954	99.3952	99.3945	99.9937	99.3967	99.3949	99.3997	99.9953	99.9931	99.3968	99.3983	99.994	99.9927	99.4004	99.3989	99.3956	99.3962	99.9939	99.3954	99.3971	99.9956	99.3998	99.3976	99.9683	98.7916
R.mucilaginosa_GCA_019190705.1	77.7397	77.6659	77.6938	77.8343	77.9261	77.9159	77.9148	77.9009	77.9009	77.8092	99.5815	95.3775	99.1526	99.9865	98.739	99.9885	99.392	99.9879	99.3917	99.9923	99.391	99.3921	99.3843	99.3948	99.3766	99.384	99.3927	99.9913	99.3896	99.387	99.3876	99.9951	99.9934	99.386	99.3885	99.9923	99.9915	99.3898	99.3868	99.3891	99.3806	99.9938	99.3838	99.3825	99.9952	99.3877	99.3813	99.9664	98.7762
R.mucilaginosa_GCA_019190745.1	77.7837	77.6241	77.7334	77.8522	77.9108	77.8915	77.8831	77.8683	77.8683	77.8404	99.5837	95.3946	99.1601	99.9855	98.739	99.9892	99.3967	99.9886	99.3957	99.9939	99.4023	99.3961	99.3874	99.3889	99.387	99.3935	99.3988	99.9939	99.3916	99.3983	99.3949	99.9935	99.993	99.3877	99.3951	99.9953	99.9928	99.3965	99.4001	99.3916	99.3872	99.9912	99.3909	99.3879	99.991	99.3929	99.3929	99.9645	98.7795
R.mucilaginosa_GCA_019190765.1	77.7411	77.6418	77.702	77.8333	77.8955	77.8984	77.9088	77.8715	77.8715	77.8325	99.5826	95.4048	99.1569	99.9854	98.7258	99.9896	99.4	99.9826	99.3958	99.9915	99.3957	99.389	99.3997	99.3891	99.3908	99.3983	99.3975	99.9922	99.3901	99.395	99.3907	99.9946	99.9925	99.3991	99.3971	99.9961	99.9902	99.4034	99.3956	99.394	99.3926	99.9894	99.39	99.3948	99.9901	99.395	99.3919	99.9607	98.7701
R.mucilaginosa_GCA_019190795.1	77.7684	77.6321	77.6744	77.8781	77.8625	77.853	77.8597	77.8365	77.8365	77.8348	99.5891	95.388	99.1569	99.9864	98.7521	99.9895	99.4063	99.9894	99.4038	99.995	99.4034	99.3995	99.3952	99.4028	99.3974	99.3959	99.3965	99.9947	99.4009	99.3998	99.4013	99.9922	99.9946	99.396	99.4005	99.9963	99.9936	99.4024	99.401	99.4009	99.3951	99.994	99.3945	99.396	99.9946	99.4006	99.3951	99.9706	98.781
R.mucilaginosa_GCA_019190805.1	77.7339	77.6144	77.6696	77.8384	77.8819	77.8856	77.8789	77.832	77.832	77.8307	99.5787	95.4076	99.1601	99.9846	98.7497	99.9862	99.3985	99.9847	99.3904	99.9908	99.3969	99.3953	99.3943	99.3924	99.3945	99.4002	99.3965	99.9925	99.3885	99.4001	99.3944	99.9948	99.9921	99.3985	99.3922	99.9933	99.9911	99.4006	99.3955	99.3938	99.3919	99.992	99.3874	99.3961	99.9858	99.3989	99.3931	99.968	98.7733
R.mucilaginosa_GCA_019190885.1	77.7417	77.6606	77.7063	77.8633	77.8974	77.8916	77.8876	77.8613	77.8613	77.8298	99.5891	95.3781	99.1552	99.9856	98.7246	99.9891	99.3973	99.988	99.3963	99.9925	99.3958	99.3972	99.3885	99.3956	99.3875	99.3958	99.3961	99.9922	99.396	99.396	99.3927	99.9965	99.9946	99.3967	99.4011	99.9931	99.9938	99.3972	99.395	99.3968	99.3954	99.9922	99.3849	99.3882	99.9921	99.3904	99.3893	99.9632	98.7716
R.mucilaginosa_GCA_019190895.1	77.7728	77.6344	77.7105	77.8361	77.8435	77.8468	77.8704	77.8078	77.8078	77.7934	99.5813	95.3974	99.152	99.987	98.7252	99.986	99.4011	99.9855	99.3978	99.9921	99.4004	99.3932	99.3929	99.3945	99.3868	99.3972	99.3961	99.9906	99.3859	99.3911	99.3924	99.9942	99.9894	99.3972	99.3947	99.9904	99.9888	99.3945	99.3957	99.3918	99.3949	99.9944	99.3906	99.3937	99.9923	99.3918	99.3864	99.9658	98.7726
R.mucilaginosa_GCA_019190905.1	77.7183	77.6439	77.682	77.7832	77.8656	77.8746	77.8546	77.8341	77.8341	77.7727	99.5851	95.4046	99.1632	99.9856	98.7299	99.9911	99.402	99.987	99.3977	99.9942	99.3955	99.3936	99.3937	99.3997	99.3861	99.3965	99.4051	99.9962	99.3945	99.3993	99.3942	99.9945	99.9941	99.3925	99.4	99.996	99.9936	99.4074	99.3996	99.3942	99.3931	99.9961	99.3966	99.3947	99.9948	99.3934	99.3968	99.9661	98.7722
R.mucilaginosa_GCA_019190935.1	77.7775	77.6161	77.6786	77.7971	77.9026	77.8861	77.9108	77.8678	77.8678	77.8038	90.7749	89.9606	90.783	90.7661	90.7658	90.7706	90.7809	90.7777	90.7942	90.7655	90.7728	90.7851	90.79	90.7858	90.7759	90.7813	90.7966	90.75	90.7816	90.7647	90.7642	90.7508	90.7733	90.7604	90.7752	90.7458	90.7513	90.8025	90.7833	90.7971	90.795	90.7586	90.7939	90.7909	90.7672	90.7822	90.7626	90.7747	90.7616
R.mucilaginosa_GCA_019190965.1	77.7313	77.6047	77.6804	77.8592	77.8559	77.854	77.8666	77.8264	77.8264	77.8151	99.59	95.4128	99.1531	99.986	98.7447	99.993	99.4001	99.993	99.4004	99.9884	99.3939	99.3879	99.3973	99.3987	99.3888	99.3924	99.3971	99.9893	99.3921	99.392	99.3937	99.9903	99.99	99.3913	99.405	99.9904	99.9876	99.4018	99.3948	99.4004	99.3959	99.9895	99.3912	99.3917	99.9893	99.395	99.3903	99.9669	98.773
R.mucilaginosa_GCA_019191065.1	77.7545	77.6448	77.7151	77.8656	77.9336	77.9124	77.8796	77.9103	77.9103	77.8597	99.5874	95.4099	99.1508	99.9858	98.7343	99.9873	99.3896	99.9859	99.3913	99.9944	99.3986	99.4004	99.3903	99.3891	99.3964	99.4058	99.4016	99.9891	99.3928	99.4021	99.3899	99.9939	99.992	99.3979	99.3983	99.9929	99.9923	99.3984	99.3942	99.3899	99.3926	99.9911	99.3924	99.3952	99.9918	99.3951	99.3936	99.9662	98.7792
R.mucilaginosa_GCA_019191075.1	77.7481	77.6608	77.6992	77.79	77.9009	77.9065	77.9059	77.8923	77.8923	77.794	99.582	95.3853	99.1538	99.9853	98.7446	99.9892	99.4009	99.984	99.3986	99.9931	99.401	99.394	99.401	99.3975	99.3929	99.3999	99.395	99.9951	99.3979	99.399	99.3923	99.9949	99.9924	99.4004	99.395	99.9921	99.9951	99.4043	99.3996	99.4004	99.3993	99.9881	99.392	99.394	99.9907	99.4019	99.392	99.9649	98.7775
R.mucilaginosa_GCA_019191155.1	77.7349	77.6288	77.6915	77.8667	77.912	77.9184	77.9173	77.8961	77.8961	77.8332	99.5809	95.3906	99.1569	99.9845	98.7278	99.9857	99.3985	99.9826	99.3907	99.9927	99.3941	99.3947	99.3946	99.397	99.3877	99.3967	99.4022	99.9909	99.3874	99.4001	99.3891	99.9961	99.9917	99.3963	99.4002	99.99	99.9885	99.4059	99.3985	99.3932	99.3939	99.9896	99.3934	99.3927	99.99	99.3949	99.3889	99.9648	98.7738
R.mucilaginosa_GCA_019303655.1	77.7656	77.6645	77.6815	77.8372	77.8296	77.8358	77.8334	77.8393	77.8393	77.7771	99.158	95.2676	99.1478	99.3036	98.702	99.3037	99.4965	99.3025	99.4983	99.3126	99.4953	99.4909	99.488	99.4932	99.4922	99.4923	99.4911	99.3177	99.4951	99.4885	99.4935	99.3024	99.3154	99.4937	99.4996	99.3032	99.3029	99.4935	99.4962	99.5004	99.4891	99.3068	99.4943	99.4945	99.303	99.4997	99.4868	99.2907	98.7377
R.mucilaginosa_GCA_019671035.1	77.757	77.6405	77.7158	77.8474	77.8338	77.8555	77.8358	77.8539	77.8539	77.7785	98.6591	95.0782	98.7565	98.7707	99.9707	98.7794	98.8162	98.7784	98.8223	98.7801	98.8216	98.8155	98.8188	98.8185	98.8212	98.8164	98.8265	98.7765	98.8127	98.8174	98.8239	98.7863	98.7822	98.8263	98.8252	98.7887	98.7788	98.8214	98.8174	98.8206	98.8257	98.7779	98.8279	98.8222	98.7845	98.816	98.8269	98.7588	100
R.mucilaginosa_GCA_019802805.1	77.7188	77.645	77.7114	77.864	77.8266	77.8451	77.8497	77.814	77.814	77.7867	99.5824	95.4156	99.1594	99.9864	98.7358	99.9921	99.4021	99.992	99.3941	99.9964	99.4065	99.3973	99.3922	99.397	99.3913	99.3971	99.4011	99.9959	99.3923	99.4026	99.3952	99.9977	99.9963	99.3963	99.399	99.9968	99.9942	99.4027	99.4046	99.3964	99.3947	99.9952	99.3936	99.3965	99.997	99.394	99.3932	99.9679	98.7793
R.mucilaginosa_GCA_019802815.1	77.7088	77.6176	77.6429	77.8232	77.8665	77.8472	77.8427	77.831	77.831	77.7761	99.2001	95.264	99.1626	99.3765	98.7766	99.4015	99.9958	99.3944	99.9958	99.3922	99.9946	99.9956	99.9952	99.9947	99.994	99.9967	99.9952	99.3907	99.9958	99.9965	99.9954	99.397	99.3957	99.9956	99.9947	99.394	99.3914	99.9967	99.9951	99.9951	99.9962	99.396	99.9961	99.9958	99.3928	99.9949	99.9929	99.3679	98.812
R.mucilaginosa_GCA_019802825.1	77.7716	77.6545	77.7025	77.8131	77.7843	77.7853	77.7825	77.76	77.76	77.7817	99.2001	95.2346	99.1517	99.3845	98.7704	99.3896	99.9926	99.3875	99.9921	99.3865	99.9941	99.9918	99.9943	99.9926	99.9902	99.9915	99.9945	99.3854	99.993	99.9908	99.9943	99.3956	99.3867	99.9929	99.9927	99.3837	99.3884	99.9961	99.995	99.9949	99.9914	99.3964	99.9939	99.9951	99.3834	99.9931	99.994	99.363	98.8111
R.mucilaginosa_GCA_019802895.1	77.7335	77.6512	77.6821	77.8598	77.8709	77.8772	77.8922	77.8357	77.8357	77.867	99.5893	95.3976	99.1594	99.9881	98.726	99.9906	99.4035	99.9908	99.4044	99.9945	99.4031	99.3997	99.3979	99.4013	99.399	99.4037	99.3985	99.997	99.4025	99.4078	99.3992	99.998	99.9966	99.4025	99.4045	99.9977	99.9954	99.4051	99.4003	99.3955	99.405	99.9961	99.3983	99.3989	99.996	99.4001	99.3986	99.9666	98.7833
R.mucilaginosa_GCA_019802905.1	77.8131	77.6796	77.7047	77.8061	77.8633	77.8676	77.886	77.8497	77.8497	77.8354	99.5804	95.393	99.152	99.9888	98.7381	99.9912	99.3967	99.992	99.3907	99.9943	99.4016	99.3952	99.3958	99.3851	99.3925	99.3994	99.3941	99.9959	99.3875	99.3977	99.3915	99.9974	99.9929	99.3919	99.3975	99.9958	99.996	99.3944	99.3972	99.3978	99.3891	99.9943	99.3926	99.3906	99.9946	99.388	99.3835	99.9665	98.7875
R.mucilaginosa_GCA_019802915.1	77.7418	77.6471	77.6856	77.8604	77.86	77.863	77.84	77.8656	77.8656	77.7984	99.1928	95.2533	99.1625	99.3858	98.7712	99.393	99.9942	99.3957	99.9941	99.3952	99.9932	99.996	99.9945	99.9923	99.992	99.9925	99.996	99.3944	99.9961	99.9948	99.9953	99.3956	99.3925	99.9909	99.9941	99.3931	99.3939	99.9934	99.9943	99.994	99.9941	99.394	99.9958	99.9955	99.3951	99.9939	99.9938	99.3772	98.8074
R.mucilaginosa_GCA_019802925.1	77.7236	77.6147	77.6527	77.8188	77.8403	77.8538	77.8477	77.836	77.836	77.8083	99.188	95.23	99.1619	99.3847	98.776	99.3869	99.9947	99.3926	99.9965	99.3877	99.9963	99.9966	99.9966	99.9939	99.9942	99.9959	99.9953	99.3849	99.9964	99.9964	99.996	99.3846	99.3809	99.9951	99.9961	99.3826	99.3842	99.9953	99.9958	99.9958	99.9959	99.3794	99.9966	99.9963	99.3784	99.9961	99.9965	99.3619	98.8159
R.mucilaginosa_GCA_019803015.1	77.7309	77.5333	77.5118	77.8073	77.8021	77.7737	77.8136	77.7795	77.7795	77.737	99.3752	95.1646	99.0964	99.9572	98.4796	99.9346	99.3213	99.9397	99.3161	99.9404	99.3162	99.3101	99.3116	99.3074	99.3144	99.3034	99.3106	99.9539	99.3114	99.3197	99.3066	99.9444	99.9454	99.3092	99.3148	99.9513	99.9474	99.3207	99.3141	99.3168	99.3121	99.9378	99.3147	99.3209	99.9434	99.324	99.3102	99.9157	98.6396
R.mucilaginosa_GCA_019805405.1	77.5473	77.5285	77.6195	77.7013	77.7404	77.7636	77.7048	77.7331	77.7331	77.7085	89.2384	95.1892	89.229	89.2411	89.2327	89.2431	89.214	89.246	89.2197	89.2602	89.2266	89.2288	89.2066	89.2379	89.2018	89.2278	89.2378	89.2902	89.2294	89.239	89.2495	89.2821	89.2698	89.2114	89.2445	89.2991	89.2725	89.2243	89.2505	89.2355	89.2334	89.2714	89.2299	89.2308	89.2804	89.219	89.2246	89.2176	89.2384
R.paludigena_GCA_005281665.1	79.6236	79.8068	79.8304	79.9771	79.988	80.0029	80.0218	80.0155	80.0155	79.9628	77.8827	77.8168	77.8888	77.8459	77.8925	77.9147	77.8972	77.8692	77.8861	77.8686	77.8872	77.8728	77.8864	77.878	77.8956	77.8727	77.9133	77.8834	77.8714	77.9021	77.8664	77.8874	77.9026	77.8636	77.884	77.9143	77.8845	77.8901	77.8813	77.8812	77.8806	77.8791	77.8748	77.8697	77.8934	77.8794	77.8704	77.8528	77.858
R.paludigena_GCA_019671115.1	79.6838	79.763	79.7498	79.9947	80.0239	80.0139	80.0228	80.0086	80.0086	79.9355	77.8991	77.8291	77.8806	77.8884	78.0072	77.906	77.9137	77.8925	77.8879	77.908	77.9102	77.9087	77.8826	77.9039	77.8899	77.9032	77.9087	77.9293	77.8778	77.8792	77.8917	77.9217	77.9187	77.8907	77.8717	77.876	77.8839	77.8884	77.9043	77.9018	77.8666	77.9226	77.8793	77.8692	77.9075	77.9152	77.8733	77.9225	77.9528
R.taiwanensis_GCA_002922495.1	77.8029	77.7827	77.7864	77.8813	77.9688	77.9814	77.927	77.9433	77.9433	77.8509	79.44	79.3309	79.4638	79.4416	79.4439	79.4585	79.4324	79.48	79.414	79.4602	79.4327	79.4728	79.4216	79.4182	79.4528	79.4501	79.4458	79.4585	79.4322	79.4578	79.4315	79.4386	79.4208	79.4083	79.427	79.4808	79.4899	79.4304	79.4348	79.4229	79.4294	79.4836	79.4461	79.4538	79.4689	79.4117	79.429	79.3763	79.3912
R.toruloides_GCA_000222205.2	77.9315	77.9129	77.9674	78.2407	78.2324	78.227	78.2499	78.2611	78.2611	78.185	77.6131	77.539	77.6077	77.5927	77.6804	77.5972	77.6499	77.5985	77.6252	77.8652	77.6383	77.6503	77.6251	77.6761	77.63	77.6668	77.6455	77.8159	77.6389	77.6435	77.6447	77.859	77.8766	77.6407	77.6379	77.8688	77.8607	77.6502	77.667	77.638	77.6418	77.8744	77.6569	77.6388	77.8876	77.657	77.6424	77.5977	77.6805
R.toruloides_GCA_000258745.1	77.9908	77.8528	77.9397	78.2441	78.2309	78.2255	78.2439	78.2305	78.2305	78.1084	77.739	77.7077	77.7422	77.7348	77.6789	77.7504	77.7696	77.7617	77.7761	77.7869	77.7637	77.7861	77.7708	77.7938	77.7868	77.7896	77.7672	77.7761	77.7734	77.7731	77.7738	77.7821	77.7831	77.7534	77.7854	77.795	77.8144	77.7762	77.806	77.7743	77.7773	77.8036	77.7865	77.7727	77.8065	77.8115	77.7767	77.7555	77.6903
R.toruloides_GCA_000320785.2	78.0258	77.8331	77.9536	78.1736	78.1826	78.2136	78.214	78.1728	78.1728	78.1342	77.6453	77.5624	77.6162	77.6049	77.5876	77.6001	77.6252	77.6391	77.6426	77.66	77.6577	77.6401	77.6405	77.6403	77.6268	77.6506	77.6424	77.6246	77.6484	77.6286	77.6493	77.6342	77.6363	77.6278	77.6381	77.6601	77.6574	77.6315	77.6336	77.6225	77.6196	77.6567	77.6487	77.64	77.6555	77.6369	77.6387	77.6442	77.6177
R.toruloides_GCA_000988805.1	78.0301	77.8154	77.9753	78.1941	78.2254	78.2215	78.2111	78.2111	78.2111	78.1421	77.7003	77.6091	77.6973	77.6837	77.6047	77.669	77.706	77.687	77.705	77.7029	77.7135	77.7263	77.7014	77.715	77.7	77.6988	77.7235	77.696	77.6963	77.7022	77.6852	77.6984	77.6811	77.6844	77.7027	77.6978	77.7116	77.7226	77.7031	77.701	77.692	77.7104	77.6993	77.684	77.6963	77.7094	77.6949	77.7155	77.6446
R.toruloides_GCA_000988875.1	77.9016	77.9211	77.9466	78.262	78.1886	78.2017	78.2127	78.2137	78.2137	78.1839	77.6065	77.553	77.5871	77.6126	77.6493	77.652	77.6486	77.6343	77.656	77.6802	77.6565	77.6401	77.6493	77.6515	77.653	77.6624	77.6723	77.6678	77.6569	77.647	77.6814	77.695	77.6999	77.6753	77.6662	77.7175	77.68	77.6676	77.6566	77.6352	77.672	77.7044	77.6587	77.6652	77.6833	77.6651	77.7011	77.6445	77.6361
R.toruloides_GCA_000988875.2	77.9477	77.9117	78.0338	78.285	78.2648	78.233	78.2402	78.246	78.246	78.1176	77.5783	77.5153	77.6233	77.5607	77.6314	77.5928	77.6052	77.5645	77.6052	77.6342	77.6105	77.5995	77.6036	77.6138	77.5912	77.6043	77.6264	77.6121	77.6084	77.5927	77.6177	77.6216	77.6469	77.6191	77.6029	77.6586	77.6137	77.6301	77.6283	77.5968	77.6206	77.6423	77.6054	77.6171	77.6416	77.6142	77.6217	77.5977	77.5979
R.toruloides_GCA_001255795.1	77.9217	77.9182	78.0182	78.262	78.242	78.2155	78.2551	78.2369	78.2369	78.1241	77.5694	77.5188	77.6219	77.5571	77.6395	77.5887	77.602	77.5478	77.6013	77.6297	77.6039	77.5945	77.5931	77.6018	77.5898	77.6062	77.63	77.6077	77.5952	77.5922	77.6199	77.6228	77.6471	77.6185	77.5952	77.658	77.6122	77.6147	77.6406	77.5871	77.6086	77.6454	77.6082	77.6219	77.6406	77.6009	77.6251	77.5989	77.6091
R.toruloides_GCA_001456015.1	77.9392	77.7864	77.8542	78.22	78.278	78.2812	78.2608	78.3095	78.3095	78.1473	77.6061	77.5329	77.5063	77.6028	77.5263	77.5641	77.5858	77.6008	77.5561	77.7379	77.5773	77.5636	77.5846	77.5881	77.553	77.5851	77.5782	77.7272	77.568	77.5999	77.6103	77.7173	77.7446	77.5532	77.5924	77.7443	77.7238	77.5917	77.6001	77.5739	77.5596	77.7567	77.565	77.6017	77.7309	77.5701	77.5888	77.5795	77.5804
R.toruloides_GCA_001542265.1	77.8716	77.8682	77.9865	78.215	78.2054	78.2029	78.2124	78.2163	78.2163	78.144	77.5349	77.4536	77.5628	77.5563	77.5694	77.5733	77.5867	77.5791	77.5744	77.9367	77.5963	77.5849	77.5939	77.5844	77.5951	77.6217	77.5799	77.8921	77.6029	77.605	77.6002	77.9328	77.9585	77.6055	77.6037	77.9679	77.8998	77.609	77.606	77.5686	77.6004	77.9617	77.5913	77.5954	77.9469	77.5696	77.6098	77.587	77.5707
R.toruloides_GCA_001542305.1	78.0685	77.8422	78.0315	78.286	78.3284	78.3341	78.3266	78.3056	78.3056	78.2175	77.7395	77.6792	77.7393	77.7076	77.6551	77.7217	77.7608	77.7502	77.7353	77.7542	77.7542	77.7322	77.7158	77.7501	77.7248	77.7309	77.7602	77.7377	77.7356	77.7283	77.7532	77.7359	77.7609	77.7349	77.7554	77.7474	77.7608	77.7442	77.7596	77.7271	77.7336	77.764	77.7385	77.7494	77.7574	77.7592	77.7345	77.7617	77.7127
R.toruloides_GCA_001600115.1	77.9889	77.82	77.9587	78.2044	78.2418	78.2431	78.2076	78.2349	78.2349	78.1274	77.6834	77.603	77.672	77.6829	77.6312	77.6485	77.6904	77.6314	77.6965	77.6559	77.6929	77.6914	77.6944	77.6836	77.6687	77.6948	77.6682	77.667	77.7008	77.6771	77.6809	77.6672	77.6705	77.6859	77.6743	77.6739	77.6871	77.71	77.6897	77.6743	77.6888	77.6782	77.6873	77.7042	77.6815	77.6987	77.6948	77.7047	77.6193
R.toruloides_GCA_001600135.1	77.9296	77.9144	78.0013	78.201	78.2012	78.2145	78.2384	78.2216	78.2216	78.137	77.6061	77.5164	77.5846	77.5815	77.6287	77.5903	77.6058	77.5855	77.6021	77.6272	77.6194	77.6197	77.6042	77.6306	77.5945	77.6411	77.6293	77.613	77.6051	77.5986	77.6133	77.6193	77.6566	77.6016	77.6092	77.6304	77.618	77.6077	77.6325	77.6093	77.5923	77.6318	77.6054	77.6071	77.6378	77.612	77.6165	77.6175	77.6334
R.toruloides_GCA_001600155.1	78.0229	77.9145	78.0134	78.2047	78.2024	78.2416	78.2143	78.1957	78.1957	78.1053	77.7092	77.6362	77.712	77.7293	77.6445	77.6645	77.6908	77.7023	77.6944	77.7595	77.7046	77.7058	77.691	77.6907	77.6912	77.7	77.6972	77.7385	77.6723	77.6773	77.6806	77.7167	77.751	77.6842	77.7	77.7502	77.752	77.6813	77.6825	77.6715	77.6615	77.7418	77.6979	77.6846	77.7564	77.6939	77.6756	77.7015	77.675
R.toruloides_GCA_001600215.1	77.8968	77.8039	77.9115	78.2402	78.1835	78.2291	78.2197	78.1881	78.1881	78.1996	77.6353	77.5329	77.5932	77.6002	77.591	77.6425	77.6101	77.6133	77.6338	77.6892	77.6118	77.6383	77.6352	77.6246	77.6328	77.6262	77.6236	77.6821	77.632	77.6289	77.6423	77.6887	77.6688	77.6289	77.6374	77.6709	77.6802	77.6483	77.6234	77.6137	77.6359	77.6824	77.6448	77.641	77.6647	77.6156	77.6422	77.615	77.5944
R.toruloides_GCA_003234015.1	78.0085	77.8668	77.9924	78.2355	78.2241	78.2422	78.2519	78.2328	78.2328	78.1937	77.652	77.6067	77.6526	77.6882	77.5856	77.6073	77.6753	77.6446	77.6693	77.6815	77.6714	77.6783	77.6609	77.6529	77.6517	77.6724	77.6767	77.6596	77.6751	77.6438	77.6723	77.6425	77.669	77.6589	77.6804	77.6874	77.6823	77.6593	77.6591	77.6567	77.6761	77.7003	77.6854	77.6737	77.6579	77.6728	77.6544	77.6906	77.6173
R.toruloides_GCA_005387725.1	77.9894	77.814	77.8963	78.1807	78.1868	78.1971	78.1763	78.1647	78.1647	78.1437	77.6543	77.4858	77.6389	77.6355	77.6181	77.6377	77.6382	77.5918	77.6334	77.6443	77.6428	77.6337	77.6357	77.6453	77.6462	77.6437	77.6386	77.6044	77.6354	77.6266	77.6274	77.6372	77.6448	77.6376	77.6308	77.6482	77.6273	77.6463	77.6502	77.6035	77.6287	77.6453	77.6267	77.6411	77.6419	77.641	77.638	77.6596	77.6153
R.toruloides_GCA_007990605.1	77.7549	77.7016	77.7937	78.0318	78.0362	78.0289	78.1013	78.0314	78.0314	77.9027	77.4724	77.3705	77.4263	77.4389	77.4065	77.4139	77.4593	77.4444	77.431	77.4892	77.4258	77.4059	77.4386	77.4186	77.4268	77.4344	77.4431	77.4909	77.4582	77.437	77.4189	77.4643	77.4698	77.4221	77.4489	77.4862	77.4832	77.4423	77.4186	77.4088	77.4424	77.4982	77.4358	77.4303	77.4684	77.4573	77.4307	77.4764	77.3927
R.toruloides_GCA_016808315.1	77.8534	77.7184	77.7346	78.0107	78.1083	78.0795	78.0907	78.0838	78.0838	78.0144	77.4486	77.2841	77.4176	77.4431	77.434	77.4263	77.4356	77.4254	77.406	77.4574	77.4163	77.4246	77.41	77.4156	77.3982	77.4376	77.4156	77.4392	77.428	77.4077	77.422	77.4727	77.4719	77.4105	77.4304	77.4889	77.4796	77.4193	77.3904	77.439	77.413	77.466	77.4211	77.4218	77.469	77.43	77.3864	77.4437	77.4372
[truncated: 83 more columns]

## Sheet: Saccharomyces
	S.arboricola_GCA_000292725.1	S.cerevisiae_GCA_000146045.2	S.cerevisiae_GCA_900099155.1	S.cerevisiae_GCA_900099165.1	S.cerevisiae_GCA_900099195.1	S.cerevisiae_GCA_900099225.1	S.cerevisiae_GCA_900099235.1	S.cerevisiae_GCA_900099255.1	S.cerevisiae_GCA_900099265.1	S.cerevisiae_GCA_900099275.1	S.cerevisiae_GCA_900099285.1	S.cerevisiae_GCA_900099305.1	S.cerevisiae_GCA_900099345.1	S.cerevisiae_GCA_900099355.1	S.cerevisiae_GCA_900099375.1	S.cerevisiae_GCA_900099395.1	S.cerevisiae_GCA_900099425.1	S.cerevisiae_GCA_900099445.1	S.cerevisiae_GCA_900177835.1	S.cerevisiae_GCA_900177845.1	S.cerevisiae_GCA_900177855.1	S.cerevisiae_GCA_900177865.1	S.cerevisiae_GCA_900177875.1	S.cerevisiae_GCA_900177885.1	S.cerevisiae_GCA_900177905.1	S.cerevisiae_GCA_900177915.1	S.cerevisiae_GCA_900177925.1	S.cerevisiae_GCA_900177935.1	S.cerevisiae_GCA_900177945.1	S.cerevisiae_GCA_900177955.1	S.cerevisiae_GCA_900177965.1	S.cerevisiae_GCA_900177975.1	S.cerevisiae_GCA_900177985.1	S.cerevisiae_GCA_900177995.1	S.cerevisiae_GCA_900178015.1	S.cerevisiae_GCA_900178025.1	S.cerevisiae_GCA_900178035.1	S.cerevisiae_GCA_900178045.1	S.cerevisiae_GCA_900178065.1	S.cerevisiae_GCA_900178075.1	S.cerevisiae_GCA_900178105.1	S.cerevisiae_GCA_900178125.1	S.cerevisiae_GCA_900178135.1	S.cerevisiae_GCA_900178145.1	S.cerevisiae_GCA_900178155.1	S.cerevisiae_GCA_900178165.1	S.cerevisiae_GCA_900178175.1	S.cerevisiae_GCA_900178185.1	S.cerevisiae_GCA_900178195.1
S.arboricola_GCA_000292725.1	99.99	80.36	80.12	80.12	80.19	80.2	80.15	80.11	80.11	80.18	80.2	80.23	80.19	80.2	80.18	80.24	80.2	80.2	79.98	80.12	80.08	80.06	79.75	80.12	80.03	80.24	80.07	80.15	79.73	79.27	80.19	80.22	80.12	80.25	80.16	80.07	80.18	80.19	80.26	80.16	80.34	80.32	80.28	80.34	80.35	80.41	80.35	80.43	80.36
S.cerevisiae_GCA_000146045.2	80.4	100	99.36	99.33	99.39	99.37	99.37	99.35	99.32	99.42	99.4	99.38	99.4	99.42	99.36	99.39	99.38	99.4	98.93	99.25	99.06	99.09	98.62	98.83	99.15	99.38	98.78	98.94	98.45	98.08	98.95	99.33	99.25	99.32	99.35	99.12	99.3	99.33	99.01	99.25	99.41	99.39	99.13	99.13	99.43	99.37	99.21	99.23	99.23
S.cerevisiae_GCA_900099155.1	80.16	99.41	100	99.84	99.67	99.83	99.7	99.85	99.86	99.71	99.69	99.85	99.67	99.71	99.7	99.64	99.85	99.71	98.99	99.54	99.34	99.31	98.76	98.83	99.44	99.68	98.73	98.89	98.54	97.88	98.94	99.61	99.53	99.6	99.62	99.42	99.6	99.62	98.96	99.58	99.68	99.68	99.31	99.34	99.71	99.65	98.99	99.33	99.32
S.cerevisiae_GCA_900099165.1	80.11	99.39	99.84	100	99.67	99.82	99.68	99.84	99.85	99.71	99.67	99.84	99.67	99.71	99.69	99.63	99.83	99.7	99	99.54	99.35	99.32	98.78	98.82	99.45	99.65	98.73	98.88	98.57	97.84	98.96	99.61	99.53	99.59	99.61	99.44	99.6	99.63	98.96	99.56	99.68	99.67	99.31	99.33	99.69	99.65	99.02	99.29	99.3
S.cerevisiae_GCA_900099195.1	80.24	99.41	99.65	99.66	100	99.7	99.72	99.67	99.65	99.79	99.76	99.71	99.74	99.78	99.74	99.68	99.69	99.79	99.03	99.59	99.36	99.3	98.8	98.86	99.47	99.72	98.75	98.91	98.56	97.7	98.99	99.66	99.59	99.65	99.69	99.47	99.64	99.67	99	99.6	99.75	99.73	99.32	99.32	99.75	99.72	99.03	99.36	99.34
S.cerevisiae_GCA_900099225.1	80.26	99.42	99.82	99.81	99.69	100	99.68	99.84	99.82	99.73	99.7	99.93	99.69	99.74	99.68	99.66	99.87	99.73	99.01	99.54	99.33	99.33	98.76	98.85	99.45	99.67	98.75	98.91	98.59	97.8	98.95	99.63	99.55	99.61	99.64	99.43	99.61	99.63	98.98	99.59	99.71	99.7	99.34	99.36	99.73	99.7	99.02	99.36	99.32
S.cerevisiae_GCA_900099235.1	80.16	99.42	99.71	99.68	99.73	99.69	100	99.7	99.68	99.8	99.77	99.71	99.76	99.8	99.79	99.69	99.7	99.79	99.03	99.63	99.41	99.32	98.81	98.84	99.52	99.73	98.71	98.89	98.57	98.06	98.96	99.7	99.65	99.68	99.7	99.53	99.7	99.7	98.95	99.65	99.77	99.75	99.3	99.32	99.79	99.76	99.01	99.34	99.34
S.cerevisiae_GCA_900099255.1	80.25	99.4	99.86	99.84	99.68	99.86	99.7	100	99.85	99.72	99.69	99.86	99.68	99.71	99.69	99.63	99.86	99.72	99.02	99.56	99.39	99.31	98.75	98.82	99.45	99.67	98.73	98.89	98.55	98.04	98.98	99.61	99.55	99.61	99.63	99.44	99.62	99.66	98.97	99.58	99.7	99.69	99.31	99.34	99.71	99.66	99.01	99.33	99.32
S.cerevisiae_GCA_900099265.1	80.17	99.4	99.88	99.86	99.66	99.84	99.69	99.85	100	99.71	99.7	99.85	99.67	99.72	99.68	99.63	99.84	99.7	99.02	99.54	99.37	99.36	98.75	98.84	99.44	99.66	98.74	98.89	98.54	97.89	98.98	99.61	99.54	99.62	99.63	99.43	99.62	99.64	98.97	99.58	99.68	99.68	99.31	99.33	99.69	99.65	98.98	99.33	99.31
S.cerevisiae_GCA_900099275.1	80.25	99.45	99.7	99.68	99.78	99.74	99.79	99.7	99.68	100	99.82	99.74	99.79	99.85	99.78	99.71	99.74	99.82	99.04	99.65	99.41	99.35	98.83	98.85	99.54	99.77	98.75	98.91	98.69	98.12	98.95	99.72	99.62	99.71	99.72	99.52	99.72	99.73	98.99	99.67	99.81	99.78	99.34	99.35	99.82	99.77	99.02	99.39	99.35
S.cerevisiae_GCA_900099285.1	80.22	99.44	99.69	99.66	99.77	99.7	99.77	99.66	99.67	99.82	100	99.73	99.8	99.81	99.77	99.71	99.71	99.79	99.04	99.64	99.41	99.35	98.87	98.85	99.5	99.74	98.73	98.9	98.55	97.11	98.95	99.69	99.63	99.68	99.69	99.5	99.68	99.71	98.97	99.64	99.78	99.76	99.32	99.35	99.78	99.75	99.02	99.37	99.35
S.cerevisiae_GCA_900099305.1	80.25	99.43	99.83	99.83	99.7	99.93	99.69	99.85	99.82	99.74	99.72	100	99.72	99.75	99.69	99.66	99.89	99.74	99.06	99.55	99.34	99.34	98.79	98.86	99.48	99.69	98.75	98.91	98.55	97.6	98.98	99.62	99.55	99.64	99.64	99.41	99.62	99.66	98.98	99.6	99.73	99.7	99.33	99.35	99.73	99.69	99.03	99.34	99.33
S.cerevisiae_GCA_900099345.1	80.26	99.45	99.66	99.66	99.74	99.71	99.75	99.68	99.67	99.81	99.79	99.72	100	99.8	99.77	99.7	99.71	99.8	99	99.62	99.39	99.32	98.81	98.86	99.51	99.72	98.76	98.92	98.56	97.44	98.98	99.67	99.6	99.66	99.69	99.49	99.67	99.7	99	99.63	99.77	99.75	99.31	99.35	99.79	99.76	99.04	99.39	99.35
S.cerevisiae_GCA_900099355.1	80.2	99.45	99.69	99.69	99.77	99.72	99.8	99.7	99.69	99.85	99.8	99.75	99.79	100	99.8	99.72	99.74	99.83	99.07	99.66	99.45	99.37	98.86	98.88	99.55	99.78	98.78	98.9	98.6	97.93	98.98	99.72	99.66	99.72	99.73	99.55	99.75	99.74	99.01	99.68	99.81	99.78	99.34	99.36	99.83	99.79	99.02	99.39	99.36
S.cerevisiae_GCA_900099375.1	80.18	99.4	99.69	99.68	99.74	99.68	99.78	99.68	99.68	99.79	99.78	99.7	99.76	99.79	100	99.69	99.69	99.8	99.02	99.63	99.41	99.33	98.87	98.85	99.54	99.74	98.72	98.9	98.59	97.99	98.96	99.68	99.65	99.68	99.68	99.5	99.68	99.71	98.97	99.65	99.77	99.74	99.29	99.32	99.79	99.74	98.98	99.38	99.3
S.cerevisiae_GCA_900099395.1	80.28	99.39	99.62	99.6	99.68	99.64	99.68	99.61	99.6	99.71	99.71	99.66	99.72	99.72	99.68	100	99.62	99.72	98.98	99.55	99.34	99.26	98.83	98.83	99.44	99.66	98.75	98.93	98.57	97.66	98.94	99.61	99.53	99.58	99.63	99.41	99.61	99.63	99	99.57	99.74	99.7	99.29	99.32	99.7	99.68	99.02	99.34	99.32
S.cerevisiae_GCA_900099425.1	80.19	99.42	99.84	99.81	99.69	99.88	99.69	99.85	99.82	99.73	99.7	99.89	99.69	99.74	99.69	99.62	100	99.74	99.02	99.57	99.36	99.34	98.76	98.86	99.45	99.68	98.75	98.88	98.54	96.77	98.95	99.63	99.53	99.6	99.63	99.45	99.62	99.64	98.96	99.58	99.69	99.68	99.32	99.35	99.72	99.68	99.01	99.34	99.32
S.cerevisiae_GCA_900099445.1	80.25	99.44	99.7	99.69	99.79	99.74	99.78	99.7	99.7	99.84	99.8	99.75	99.8	99.84	99.79	99.72	99.75	100	99.05	99.64	99.46	99.33	98.8	98.87	99.54	99.77	98.75	98.92	98.63	97.88	99.01	99.72	99.64	99.7	99.73	99.52	99.69	99.73	99.01	99.66	99.8	99.78	99.34	99.35	99.8	99.78	99.02	99.37	99.34
S.cerevisiae_GCA_900177835.1	80.01	99.35	99.35	99.35	99.39	99.39	99.38	99.38	99.36	99.41	99.4	99.4	99.39	99.43	99.39	99.37	99.39	99.41	100	99.39	99.15	99.27	98.33	98.98	99.26	99.41	98.92	99.07	98.3	96.7	99.12	99.41	99.35	99.42	99.42	99.28	99.41	99.41	99.1	99.37	99.43	99.4	99.17	99.13	99.44	99.42	99.25	99.2	99.56
S.cerevisiae_GCA_900177845.1	80.13	99.49	99.72	99.71	99.78	99.75	99.79	99.72	99.72	99.84	99.82	99.76	99.8	99.86	99.82	99.73	99.73	99.84	99.18	100	99.55	99.5	98.84	98.94	99.71	99.86	98.88	99.03	98.53	98.15	99.08	99.81	99.76	99.84	99.8	99.7	99.83	99.83	99.05	99.8	99.84	99.81	99.34	99.39	99.83	99.81	99.06	99.4	99.41
S.cerevisiae_GCA_900177855.1	80.09	99.48	99.7	99.68	99.77	99.74	99.77	99.7	99.71	99.82	99.8	99.75	99.78	99.84	99.82	99.7	99.73	99.82	99.14	99.76	100	99.48	98.64	98.91	99.67	99.84	98.86	99.02	98.3	96.73	99.05	99.79	99.76	99.82	99.79	99.65	99.84	99.8	99.03	99.79	99.81	99.81	99.36	99.33	99.83	99.78	99.04	99.38	99.39
S.cerevisiae_GCA_900177865.1	80.03	99.43	99.58	99.6	99.6	99.63	99.63	99.59	99.61	99.65	99.62	99.65	99.62	99.65	99.64	99.62	99.65	99.66	99.2	99.64	99.4	100	98.6	99.06	99.55	99.68	98.98	99.09	98.5	98.12	99.11	99.67	99.64	99.67	99.65	99.55	99.68	99.66	99.11	99.64	99.65	99.64	99.36	99.31	99.67	99.63	99.09	99.3	99.36
S.cerevisiae_GCA_900177875.1	79.83	99.45	99.6	99.57	99.64	99.62	99.65	99.59	99.61	99.69	99.67	99.63	99.65	99.71	99.67	99.64	99.61	99.68	98.96	99.59	99.23	99.36	100	98.88	99.55	99.67	98.85	99.04	97.18	97.39	99.03	99.62	99.61	99.66	99.65	99.45	99.66	99.65	99.06	99.68	99.69	99.67	99.31	99.24	99.69	99.59	99.07	99.24	99.34
S.cerevisiae_GCA_900177885.1	80.07	99.19	99.13	99.11	99.16	99.16	99.12	99.11	99.12	99.15	99.17	99.15	99.17	99.19	99.13	99.16	99.12	99.15	98.87	99.07	98.81	99.03	98.22	100	98.97	99.18	98.95	99.09	98.2	97.59	99.08	99.16	99.05	99.14	99.17	99	99.16	99.18	99.14	99.11	99.17	99.18	99	98.98	99.17	99.13	99.21	99.06	99.16
S.cerevisiae_GCA_900177905.1	80.14	99.46	99.69	99.69	99.74	99.73	99.77	99.69	99.69	99.82	99.78	99.73	99.77	99.8	99.77	99.72	99.72	99.81	99.16	99.76	99.5	99.52	98.8	98.92	100	99.82	98.83	99.02	98.39	97.31	99.06	99.79	99.74	99.81	99.79	99.67	99.81	99.81	99.04	99.92	99.85	99.83	99.34	99.35	99.8	99.77	99.04	99.36	99.38
S.cerevisiae_GCA_900177915.1	80.27	99.49	99.72	99.71	99.77	99.74	99.8	99.73	99.72	99.84	99.81	99.76	99.79	99.85	99.8	99.74	99.73	99.84	99.15	99.74	99.49	99.45	98.74	98.95	99.61	100	98.84	98.99	98.6	98.03	99.05	99.8	99.74	99.79	99.8	99.59	99.8	99.8	99.04	99.75	99.84	99.82	99.36	99.4	99.86	99.82	99.06	99.41	99.4
S.cerevisiae_GCA_900177925.1	80.16	99.09	98.99	98.97	99.04	99	98.96	98.97	98.97	99.02	99.01	98.99	99.02	99.03	98.99	99.02	98.99	99.02	98.78	98.95	98.71	98.91	98.04	98.85	98.8	99.01	100	99.85	97.87	97.24	98.99	98.99	98.95	99	99.03	98.86	99.02	98.99	99.9	98.96	99.03	99.01	98.9	98.87	99.03	99.01	99.14	98.9	99.04
S.cerevisiae_GCA_900177935.1	80.18	99.11	99.01	98.99	99.06	99.04	99	98.98	99	99.02	99.02	99.03	99.04	99.04	99	99.05	99.03	99.05	98.81	98.96	98.77	98.91	98.19	98.95	98.85	99.06	99.72	100	98.08	97.39	99.02	99.02	98.97	99.01	99.02	98.88	99.02	99.04	99.97	99	99.06	99.03	98.94	98.89	99.05	99.02	99.19	98.93	99.04
S.cerevisiae_GCA_900177945.1	79.86	99.4	99.47	99.5	99.52	99.52	99.47	99.45	99.5	99.57	99.56	99.55	99.55	99.56	99.52	99.5	99.53	99.58	99.19	99.54	99.25	99.45	97.59	98.95	99.38	99.56	98.88	99.08	100	97.4	99.07	99.53	99.5	99.55	99.57	99.41	99.56	99.54	99.09	99.48	99.56	99.54	99.24	99.18	99.57	99.49	99.18	99.24	99.49
S.cerevisiae_GCA_900177955.1	79.75	99.49	98.94	98.96	99	98.8	98.98	98.97	98.95	99.02	98.65	98.84	98.87	99.02	99.02	98.86	98.84	99.01	98.01	98.98	99.04	99.31	98.25	98.55	98.68	99.04	98.97	99	98.21	100	99.48	98.75	99	98.93	98.81	99.2	99.33	99.02	98.99	99.03	98.12	99.27	98.87	98.82	98.22	98.95	99.28	97.91	99.12
S.cerevisiae_GCA_900177965.1	80.06	99.19	99.11	99.13	99.16	99.15	99.1	99.13	99.12	99.15	99.14	99.14	99.15	99.18	99.13	99.14	99.13	99.16	98.92	99.07	98.84	99.02	98.31	98.98	98.97	99.18	98.9	99.05	98.22	98.44	100	99.13	99.05	99.12	99.16	98.94	99.14	99.17	99.08	99.09	99.18	99.16	99.01	99	99.18	99.16	99.24	99.05	99.16
S.cerevisiae_GCA_900177975.1	80.2	99.48	99.7	99.69	99.77	99.74	99.77	99.71	99.71	99.82	99.8	99.75	99.78	99.83	99.79	99.72	99.74	99.82	99.12	99.73	99.48	99.47	98.75	98.95	99.62	99.84	98.82	99	98.55	97.51	99.06	100	99.71	99.8	99.83	99.62	99.79	99.79	99.05	99.77	99.82	99.79	99.34	99.37	99.83	99.76	99.05	99.38	99.39
S.cerevisiae_GCA_900177985.1	80.18	99.48	99.71	99.69	99.76	99.74	99.8	99.7	99.71	99.82	99.81	99.74	99.8	99.85	99.8	99.73	99.73	99.83	99.13	99.77	99.53	99.52	98.82	98.97	99.66	99.85	98.91	99.02	98.47	98.24	99.07	99.78	100	99.83	99.8	99.66	99.82	99.8	99.05	99.79	99.84	99.81	99.32	99.37	99.85	99.82	99.05	99.4	99.38
S.cerevisiae_GCA_900177995.1	80.23	99.49	99.69	99.7	99.76	99.74	99.78	99.72	99.71	99.84	99.8	99.75	99.78	99.85	99.81	99.73	99.72	99.82	99.16	99.76	99.54	99.47	98.84	98.97	99.69	99.83	98.84	99.01	98.54	97.48	99.09	99.81	99.75	100	99.8	99.66	99.83	99.82	99.05	99.8	99.83	99.83	99.35	99.36	99.84	99.81	99.05	99.4	99.39
S.cerevisiae_GCA_900178015.1	80.27	99.48	99.68	99.68	99.76	99.72	99.78	99.69	99.68	99.81	99.77	99.72	99.76	99.83	99.77	99.7	99.72	99.82	99.12	99.7	99.48	99.43	98.76	98.94	99.61	99.81	98.83	98.99	98.57	98.44	99.06	99.8	99.7	99.78	100	99.61	99.78	99.78	99.04	99.75	99.81	99.78	99.35	99.37	99.82	99.77	99.07	99.38	99.39
S.cerevisiae_GCA_900178025.1	80.08	99.47	99.69	99.7	99.74	99.73	99.77	99.7	99.7	99.81	99.78	99.74	99.78	99.81	99.79	99.73	99.72	99.81	99.18	99.78	99.59	99.55	98.74	98.97	99.68	99.83	98.92	99.01	98.46	97.49	99.06	99.8	99.78	99.85	99.81	100	99.84	99.8	99.02	99.8	99.82	99.81	99.35	99.37	99.82	99.78	99.04	99.37	99.4
S.cerevisiae_GCA_900178035.1	80.18	99.47	99.69	99.68	99.75	99.72	99.79	99.7	99.7	99.82	99.79	99.73	99.78	99.85	99.79	99.72	99.73	99.82	99.14	99.73	99.52	99.44	98.86	98.93	99.63	99.85	98.82	99.02	98.5	98.06	99.07	99.8	99.75	99.82	99.8	99.66	100	99.82	99.05	99.78	99.83	99.8	99.34	99.38	99.85	99.8	99.06	99.38	99.37
S.cerevisiae_GCA_900178045.1	80.25	99.48	99.7	99.69	99.75	99.73	99.76	99.72	99.7	99.82	99.79	99.75	99.77	99.82	99.79	99.73	99.73	99.81	99.12	99.69	99.5	99.45	98.74	98.96	99.63	99.82	98.86	99.01	98.63	98.57	99.04	99.79	99.69	99.78	99.79	99.62	99.79	100	99.06	99.79	99.83	99.81	99.38	99.38	99.82	99.77	99.07	99.41	99.36
S.cerevisiae_GCA_900178065.1	80.22	99.1	99	98.98	99.03	99.04	98.98	98.99	99	99.02	99.03	99.03	99.03	99.05	99	99.06	99.01	99.04	98.73	98.91	98.68	98.87	98.11	98.85	98.81	99.03	99.67	99.89	98.16	97.67	98.97	98.98	98.91	98.97	98.99	98.79	98.97	99.01	100	98.95	99.07	99.02	98.95	98.92	99.06	99.01	99.16	98.94	99.02
S.cerevisiae_GCA_900178075.1	80.17	99.45	99.67	99.71	99.73	99.73	99.77	99.71	99.71	99.8	99.79	99.73	99.78	99.81	99.78	99.72	99.72	99.8	99.16	99.73	99.5	99.44	98.79	98.95	99.79	99.83	98.85	99	98.66	98.06	99.07	99.78	99.74	99.81	99.8	99.64	99.8	99.82	99.02	100	99.85	99.84	99.35	99.35	99.82	99.76	99.04	99.37	99.36
S.cerevisiae_GCA_900178105.1	80.39	99.45	99.67	99.67	99.72	99.71	99.76	99.67	99.66	99.79	99.77	99.72	99.76	99.8	99.77	99.73	99.69	99.77	99.01	99.64	99.41	99.33	98.77	98.88	99.57	99.73	98.74	98.94	98.59	97.86	98.95	99.69	99.62	99.71	99.71	99.51	99.69	99.74	98.99	99.71	100	99.82	99.34	99.37	99.81	99.78	99.05	99.37	99.35
S.cerevisiae_GCA_900178125.1	80.33	99.43	99.66	99.65	99.7	99.69	99.72	99.66	99.64	99.78	99.74	99.71	99.74	99.78	99.73	99.69	99.69	99.77	99	99.63	99.42	99.33	98.77	98.87	99.55	99.74	98.75	98.89	98.62	97.88	98.96	99.68	99.61	99.68	99.69	99.52	99.68	99.72	98.99	99.69	99.83	100	99.35	99.37	99.77	99.76	99.01	99.39	99.33
S.cerevisiae_GCA_900178135.1	80.34	99.2	99.31	99.33	99.33	99.35	99.3	99.31	99.31	99.36	99.34	99.37	99.34	99.36	99.31	99.3	99.34	99.35	98.81	99.18	99.02	99.06	98.5	98.75	99.12	99.31	98.65	98.83	98.22	97.86	98.86	99.25	99.14	99.26	99.29	99.09	99.27	99.31	98.91	99.23	99.36	99.36	100	99.45	99.38	99.33	98.97	99.13	99.14
S.cerevisiae_GCA_900178145.1	80.31	99.19	99.34	99.35	99.36	99.37	99.34	99.34	99.33	99.38	99.37	99.37	99.37	99.39	99.33	99.36	99.36	99.37	98.79	99.25	99.05	99.11	98.51	98.74	99.16	99.33	98.64	98.78	98.34	98.02	98.84	99.29	99.21	99.28	99.3	99.12	99.3	99.31	98.88	99.27	99.39	99.38	99.46	100	99.41	99.38	98.93	99.12	99.16
S.cerevisiae_GCA_900178155.1	80.33	99.47	99.71	99.69	99.76	99.73	99.77	99.7	99.68	99.83	99.78	99.74	99.79	99.84	99.79	99.7	99.72	99.81	99.03	99.64	99.45	99.36	98.84	98.87	99.55	99.79	98.77	98.92	98.62	98.4	98.96	99.72	99.66	99.7	99.72	99.55	99.74	99.72	99	99.68	99.83	99.8	99.37	99.38	100	99.81	99.05	99.41	99.38
S.cerevisiae_GCA_900178165.1	80.35	99.44	99.67	99.66	99.74	99.71	99.75	99.65	99.65	99.79	99.77	99.72	99.76	99.82	99.76	99.69	99.71	99.8	99.06	99.64	99.42	99.37	98.74	98.84	99.53	99.75	98.77	98.92	98.54	98.04	98.96	99.71	99.65	99.72	99.7	99.52	99.73	99.71	98.98	99.67	99.8	99.79	99.35	99.39	99.82	100	99.02	99.39	99.38
S.cerevisiae_GCA_900178175.1	80.4	99.26	99.02	99.01	99.05	99.04	99.02	99.01	98.99	99.05	99.05	99.05	99.06	99.04	99.01	99.07	99.02	99.04	98.82	98.88	98.69	98.85	98.28	98.92	98.82	99.01	98.9	99.07	98.13	98.36	99.09	98.96	98.88	98.94	99.01	98.78	98.95	98.99	99.14	98.95	99.08	99.06	98.97	98.94	99.06	99.03	100	99.05	99.21
S.cerevisiae_GCA_900178185.1	80.37	99.34	99.38	99.37	99.43	99.43	99.4	99.39	99.36	99.44	99.44	99.44	99.46	99.49	99.4	99.4	99.4	99.44	98.88	99.29	99.08	99.14	98.54	98.88	99.19	99.4	98.74	98.88	98.34	97.26	98.97	99.38	99.27	99.35	99.36	99.18	99.36	99.38	98.97	99.3	99.49	99.45	99.18	99.14	99.48	99.47	99.11	100	99.27
S.cerevisiae_GCA_900178195.1	80.31	99.27	99.26	99.25	99.29	99.3	99.31	99.27	99.25	99.34	99.34	99.31	99.33	99.36	99.29	99.27	99.3	99.31	99.19	99.19	99.03	99.06	98.51	98.83	99.11	99.3	98.74	98.9	98.55	97.42	98.96	99.27	99.2	99.25	99.29	99.08	99.24	99.27	98.97	99.23	99.34	99.33	99.11	99.11	99.36	99.32	99.16	99.19	100
S.cerevisiae_GCA_900178205.1	80.44	99.07	99.02	99	99.05	99.05	99.02	99.01	98.99	99.04	99.03	99.05	99.06	99.06	99.01	99.04	99.03	99.04	98.69	98.89	98.7	98.85	98.27	98.76	98.8	99.01	98.77	98.96	98.17	97.78	98.85	98.98	98.9	98.97	98.99	98.8	98.97	99.01	99.04	98.93	99.08	99.06	98.97	98.91	99.07	99.03	99.13	98.96	99.01
S.cerevisiae_GCA_900178215.1	80.47	99.29	99.27	99.26	99.3	99.29	99.28	99.26	99.25	99.32	99.31	99.32	99.3	99.33	99.28	99.27	99.29	99.3	98.9	99.15	98.96	99.04	98.52	98.94	99.08	99.27	98.89	99.09	98.39	98.12	99.02	99.24	99.15	99.22	99.26	99.02	99.23	99.27	99.14	99.19	99.33	99.31	99.12	99.12	99.33	99.31	99.27	99.15	99.23
S.cerevisiae_GCA_900178225.1	80.42	99.33	99.24	99.21	99.3	99.27	99.26	99.24	99.22	99.28	99.29	99.27	99.29	99.32	99.24	99.27	99.24	99.29	98.89	99.12	98.97	99.03	98.44	98.93	99.01	99.24	98.88	99.07	98.38	97.08	99.04	99.2	99.14	99.19	99.23	98.99	99.2	99.24	99.14	99.17	99.32	99.29	99.12	99.05	99.29	99.27	99.32	99.15	99.22
S.cerevisiae_GCA_900178235.1	80.37	99.24	99.4	99.4	99.41	99.43	99.4	99.39	99.4	99.45	99.42	99.44	99.42	99.43	99.4	99.4	99.42	99.44	98.87	99.26	99.07	99.15	98.59	98.76	99.16	99.38	98.68	98.86	98.41	97.61	98.89	99.35	99.24	99.35	99.37	99.19	99.34	99.37	98.94	99.31	99.44	99.42	99.62	99.46	99.44	99.43	98.99	99.17	99.19
S.cerevisiae_GCA_900178245.1	80.39	99.35	99.42	99.43	99.47	99.46	99.46	99.44	99.41	99.5	99.46	99.48	99.48	99.51	99.47	99.48	99.45	99.48	98.98	99.35	99.16	99.18	98.66	98.91	99.25	99.48	98.82	98.98	98.51	96.5	98.95	99.4	99.37	99.41	99.46	99.2	99.41	99.44	99.04	99.38	99.53	99.5	99.19	99.17	99.53	99.49	99.15	99.31	99.29
S.cerevisiae_GCA_900178255.1	80.39	99.37	99.51	99.52	99.56	99.57	99.59	99.54	99.53	99.64	99.61	99.58	99.6	99.65	99.58	99.54	99.57	99.63	98.98	99.46	99.26	99.26	98.66	98.82	99.37	99.6	98.74	98.88	98.48	97.61	98.92	99.54	99.46	99.55	99.57	99.35	99.53	99.53	98.96	99.49	99.64	99.61	99.29	99.28	99.65	99.63	99.04	99.29	99.32
S.cerevisiae_GCA_900178265.1	80.29	99.28	99.31	99.3	99.36	99.35	99.37	99.3	99.3	99.4	99.37	99.35	99.37	99.41	99.35	99.36	99.34	99.39	99.02	99.25	99.08	99.06	98.55	98.82	99.16	99.37	98.73	98.89	98.53	97.86	98.91	99.32	99.27	99.31	99.33	99.13	99.33	99.34	98.95	99.28	99.42	99.4	99.09	99.14	99.42	99.4	99.13	99.19	99.36
S.cerevisiae_GCA_900178275.1	80.45	99.44	99.66	99.67	99.71	99.71	99.76	99.67	99.66	99.8	99.75	99.71	99.75	99.81	99.8	99.68	99.7	99.77	99.02	99.61	99.42	99.34	98.8	98.83	99.54	99.75	98.72	98.91	98.59	97.76	98.95	99.69	99.61	99.68	99.71	99.53	99.69	99.7	98.96	99.65	99.79	99.78	99.34	99.36	99.84	99.77	99.02	99.39	99.34
S.cerevisiae_GCA_900178285.1	80.43	99.39	99.48	99.47	99.54	99.52	99.53	99.47	99.47	99.56	99.54	99.52	99.54	99.58	99.51	99.53	99.51	99.56	99.01	99.41	99.19	99.2	98.72	98.8	99.31	99.52	98.77	98.97	98.48	97.71	98.96	99.49	99.41	99.46	99.49	99.29	99.47	99.5	99.04	99.45	99.6	99.56	99.22	99.22	99.58	99.55	99.09	99.33	99.27
S.cerevisiae_GCA_900178295.1	80.3	99.42	99.7	99.7	99.66	99.74	99.67	99.71	99.69	99.72	99.7	99.75	99.7	99.73	99.69	99.64	99.73	99.71	99.05	99.56	99.35	99.34	98.74	98.85	99.45	99.69	98.72	98.89	98.47	98.01	98.98	99.63	99.54	99.62	99.63	99.45	99.64	99.64	98.95	99.59	99.73	99.73	99.32	99.33	99.74	99.72	99.01	99.34	99.33
S.cerevisiae_GCA_900178305.1	80.4	99.44	99.43	99.4	99.47	99.46	99.47	99.44	99.4	99.52	99.5	99.47	99.5	99.54	99.48	99.48	99.46	99.53	99	99.35	99.19	99.2	98.72	98.88	99.25	99.48	98.72	98.91	98.44	98.27	98.97	99.43	99.35	99.42	99.45	99.25	99.42	99.44	99	99.38	99.54	99.52	99.21	99.23	99.54	99.51	99.11	99.26	99.3
S.cerevisiae_GCA_900178315.1	80.37	99.33	99.43	99.41	99.46	99.45	99.46	99.41	99.4	99.48	99.48	99.46	99.47	99.49	99.44	99.46	99.43	99.48	98.93	99.34	99.14	99.18	98.61	98.86	99.24	99.46	98.76	98.9	98.59	97.98	98.98	99.41	99.34	99.39	99.43	99.22	99.37	99.44	99	99.36	99.51	99.49	99.19	99.21	99.53	99.48	99.05	99.27	99.26
S.cerevisiae_GCA_900178325.1	80.43	99.27	99.21	99.21	99.25	99.24	99.22	99.21	99.19	99.26	99.25	99.24	99.27	99.27	99.23	99.24	99.22	99.26	98.9	99.12	98.92	99.02	98.45	98.93	99.02	99.23	98.93	99.11	98.42	98.02	99.04	99.2	99.12	99.19	99.23	98.98	99.17	99.22	99.19	99.13	99.29	99.26	99.11	99.09	99.28	99.24	99.29	99.14	99.19
S.cerevisiae_GCA_900178335.1	80.4	99.24	99.13	99.13	99.2	99.18	99.12	99.13	99.13	99.18	99.16	99.17	99.19	99.19	99.14	99.18	99.17	99.18	98.88	99	98.78	98.96	98.36	98.92	98.91	99.15	98.94	99.13	98.32	98.23	99.04	99.11	99	99.07	99.11	98.91	99.08	99.13	99.21	99.03	99.21	99.17	99.08	99.03	99.19	99.18	99.31	99.1	99.16
S.cerevisiae_GCA_900178345.1	80.47	99.43	99.59	99.59	99.6	99.63	99.57	99.61	99.58	99.63	99.61	99.65	99.63	99.66	99.59	99.58	99.63	99.62	99.06	99.49	99.27	99.49	98.78	98.96	99.38	99.6	98.79	98.98	98.64	97.57	99.03	99.55	99.47	99.55	99.57	99.36	99.55	99.56	99.04	99.5	99.64	99.61	99.35	99.37	99.66	99.64	99.08	99.37	99.32
S.cerevisiae_GCA_900178355.1	80.42	99.37	99.44	99.44	99.47	99.49	99.49	99.44	99.44	99.5	99.5	99.49	99.52	99.53	99.48	99.48	99.48	99.5	98.95	99.33	99.14	99.18	98.66	98.82	99.25	99.48	98.76	98.98	98.4	97.97	98.99	99.42	99.35	99.41	99.45	99.2	99.42	99.44	99.05	99.37	99.54	99.5	99.23	99.22	99.54	99.53	99.13	99.3	99.27
S.cerevisiae_GCA_900178365.1	80.35	99.29	99.31	99.31	99.36	99.34	99.32	99.31	99.29	99.37	99.38	99.37	99.36	99.38	99.34	99.34	99.33	99.37	99.17	99.2	98.99	99.05	98.27	98.84	99.13	99.34	98.78	98.96	98.35	96.35	99.01	99.28	99.21	99.28	99.29	99.07	99.28	99.29	99.02	99.23	99.37	99.36	99.15	99.14	99.4	99.37	99.23	99.22	99.55
S.cerevisiae_GCA_900178375.1	80.36	99.4	99.58	99.56	99.6	99.64	99.58	99.58	99.56	99.64	99.6	99.64	99.63	99.65	99.6	99.59	99.61	99.64	98.99	99.46	99.28	99.53	98.74	98.95	99.38	99.6	98.82	98.96	98.59	97.61	99.03	99.56	99.46	99.53	99.56	99.35	99.54	99.58	99.05	99.47	99.64	99.61	99.35	99.35	99.63	99.62	99.08	99.34	99.32
S.cerevisiae_GCA_900178385.1	80.45	99.26	99.2	99.2	99.24	99.23	99.22	99.2	99.17	99.26	99.27	99.22	99.25	99.27	99.22	99.24	99.22	99.25	98.85	99.07	98.88	98.99	98.42	98.9	98.98	99.22	98.93	99.12	98.43	97.81	99.03	99.18	99.11	99.16	99.22	98.99	99.13	99.2	99.18	99.1	99.28	99.25	99.12	99.07	99.26	99.26	99.32	99.13	99.17
S.cerevisiae_GCA_900178395.1	80.31	99.26	99.38	99.39	99.41	99.43	99.41	99.38	99.37	99.44	99.43	99.43	99.41	99.44	99.38	99.38	99.42	99.42	98.88	99.3	99.08	99.16	98.52	98.78	99.18	99.38	98.67	98.81	98.44	98.05	98.9	99.36	99.28	99.33	99.35	99.15	99.34	99.35	98.87	99.29	99.44	99.43	99.49	99.39	99.46	99.44	99	99.18	99.21
S.cerevisiae_GCA_900178405.1	80.42	99.21	99.1	99.1	99.15	99.14	99.11	99.12	99.08	99.15	99.14	99.15	99.17	99.16	99.11	99.16	99.1	99.15	98.8	98.99	98.8	98.93	98.37	98.97	98.9	99.12	98.92	99.1	98.31	98.35	99.01	99.08	99	99.05	99.1	98.87	99.04	99.12	99.18	99.01	99.17	99.14	99.05	99.01	99.16	99.13	99.29	99.09	99.15
S.cerevisiae_GCA_900178415.1	80.33	99.43	99.81	99.8	99.64	99.83	99.64	99.8	99.8	99.7	99.66	99.84	99.66	99.72	99.64	99.61	99.83	99.68	98.99	99.54	99.36	99.35	98.75	98.82	99.47	99.67	98.7	98.9	98.5	96.97	98.97	99.61	99.52	99.6	99.61	99.44	99.62	99.64	98.98	99.56	99.72	99.69	99.33	99.36	99.72	99.7	99.02	99.36	99.34
S.cerevisiae_GCA_900178425.1	80.33	99.28	99.3	99.31	99.33	99.34	99.31	99.32	99.3	99.36	99.36	99.35	99.37	99.37	99.31	99.32	99.35	99.36	98.97	99.21	98.98	99.05	98.47	98.8	99.11	99.33	98.75	98.92	98.47	98.13	98.98	99.29	99.21	99.28	99.3	99.08	99.29	99.29	98.97	99.23	99.38	99.37	99.15	99.14	99.38	99.34	99.15	99.17	99.32
S.cerevisiae_GCA_900178435.1	80.3	99.21	99.34	99.35	99.33	99.37	99.33	99.35	99.34	99.35	99.35	99.37	99.36	99.36	99.33	99.31	99.35	99.38	98.77	99.24	99	99.11	98.46	98.73	99.13	99.33	98.63	98.8	98.27	98.21	98.81	99.29	99.2	99.26	99.31	99.09	99.27	99.33	98.9	99.26	99.4	99.38	99.48	99.4	99.4	99.38	98.94	99.15	99.14
S.cerevisiae_GCA_900178445.1	80.41	99.25	99.01	99	99.05	99.03	99	99	99	99.04	99.06	99.05	99.06	99.05	99.01	99.06	99.03	99.04	98.91	98.89	98.71	98.85	98.31	98.93	98.81	99	98.89	99.09	98.19	98.58	99.09	98.97	98.89	98.94	99	98.77	98.95	98.98	99.15	98.93	99.1	99.04	98.96	98.94	99.05	99.05	99.71	99.07	99.21
S.cerevisiae_GCA_900178455.1	80.27	99.32	99.35	99.33	99.39	99.37	99.38	99.34	99.33	99.42	99.4	99.37	99.4	99.42	99.38	99.4	99.35	99.41	98.94	99.26	99.02	99.12	98.56	98.84	99.16	99.38	98.78	98.94	98.46	97.5	98.97	99.32	99.26	99.31	99.34	99.18	99.31	99.35	99.02	99.3	99.45	99.41	99.12	99.16	99.42	99.4	99.14	99.26	99.23
S.cerevisiae_GCA_900178465.1	80.34	99.21	99.34	99.34	99.36	99.39	99.35	99.34	99.32	99.39	99.37	99.39	99.38	99.4	99.36	99.34	99.38	99.39	98.83	99.25	99.09	99.11	98.53	98.76	99.12	99.35	98.62	98.77	98.32	98.22	98.84	99.3	99.24	99.31	99.33	99.14	99.31	99.32	98.87	99.27	99.4	99.39	99.43	99.38	99.42	99.4	98.94	99.14	99.15
S.cerevisiae_GCA_900178475.1	80.44	99.42	99.58	99.57	99.6	99.62	99.59	99.58	99.57	99.63	99.6	99.63	99.62	99.64	99.6	99.58	99.6	99.62	99.02	99.44	99.26	99.55	98.69	98.94	99.38	99.58	98.79	98.99	98.56	98.17	99	99.55	99.46	99.54	99.55	99.37	99.55	99.58	99.05	99.52	99.64	99.59	99.35	99.35	99.63	99.61	99.09	99.34	99.3
S.cerevisiae_GCA_900178485.1	80.35	99.37	99.51	99.52	99.54	99.54	99.56	99.52	99.51	99.59	99.57	99.56	99.56	99.59	99.55	99.53	99.54	99.57	98.92	99.41	99.23	99.22	98.6	98.83	99.33	99.54	98.72	98.9	98.5	97.83	98.95	99.48	99.4	99.5	99.5	99.3	99.48	99.52	98.96	99.44	99.6	99.57	99.35	99.41	99.59	99.56	99.02	99.26	99.29
S.cerevisiae_GCA_900178495.1	80.44	99.4	99.52	99.5	99.56	99.56	99.57	99.52	99.51	99.6	99.58	99.56	99.59	99.62	99.56	99.53	99.55	99.61	98.98	99.44	99.21	99.23	98.74	98.82	99.31	99.55	98.81	98.95	98.46	97.59	98.98	99.51	99.45	99.5	99.5	99.33	99.49	99.55	99.03	99.44	99.62	99.58	99.25	99.28	99.64	99.6	99.06	99.32	99.29
S.cerevisiae_GCA_900178505.1	80.31	99.43	99.67	99.66	99.75	99.72	99.75	99.66	99.65	99.81	99.79	99.72	99.79	99.82	99.77	99.72	99.7	99.82	99.07	99.63	99.46	99.34	98.79	98.84	99.54	99.77	98.77	98.89	98.69	98.22	98.95	99.71	99.65	99.7	99.73	99.55	99.69	99.73	98.99	99.64	99.84	99.79	99.34	99.36	99.83	99.8	99	99.39	99.37
S.eubayanus_GCA_001298625.1	80.9	79.59	79.34	79.33	79.46	79.45	79.35	79.36	79.34	79.43	79.45	79.44	79.47	79.46	79.36	79.45	79.42	79.45	79.22	79.33	79.25	79.26	78.98	79.3	79.29	79.48	79.32	79.44	78.8	78.84	79.41	79.41	79.36	79.4	79.46	79.31	79.45	79.45	79.51	79.36	79.63	79.6	79.58	79.59	79.6	79.66	79.56	79.67	79.62
S.eubayanus_GCA_001515405.1	80.84	79.63	79.34	79.33	79.51	79.44	79.42	79.35	79.36	79.44	79.47	79.43	79.41	79.48	79.38	79.49	79.42	79.45	79.27	79.37	79.23	79.28	78.9	79.33	79.34	79.49	79.43	79.45	78.81	79.14	79.46	79.42	79.37	79.43	79.46	79.35	79.45	79.45	79.49	79.36	79.53	79.57	79.56	79.54	79.54	79.61	79.57	79.55	79.55
S.eubayanus_GCA_001515405.2	80.83	79.64	79.38	79.35	79.52	79.46	79.43	79.42	79.41	79.46	79.46	79.45	79.45	79.49	79.42	79.5	79.44	79.46	79.27	79.42	79.24	79.35	79.02	79.37	79.42	79.53	79.43	79.47	78.95	78.56	79.51	79.51	79.42	79.49	79.51	79.36	79.52	79.51	79.53	79.45	79.55	79.61	79.56	79.54	79.52	79.58	79.57	79.58	79.59
S.eubayanus_GCA_003327605.1	80.96	79.68	79.41	79.38	79.52	79.49	79.42	79.42	79.43	79.48	79.53	79.52	79.49	79.5	79.49	79.5	79.43	79.51	79.33	79.45	79.31	79.4	78.99	79.32	79.45	79.58	79.47	79.58	78.84	79.7	79.45	79.55	79.47	79.57	79.52	79.41	79.52	79.55	79.6	79.46	79.64	79.65	79.56	79.62	79.63	79.7	79.62	79.66	79.67
S.eubayanus_GCA_013181345.1	81.09	91.99	92	92.05	92.05	92.08	92.08	92.09	91.99	92.07	92.03	92.07	92.04	92.04	92.09	92.06	92.06	92.07	91.36	91.7	91.55	91.61	91.08	91.35	91.58	91.94	91.52	91.66	91.07	84.61	91.58	91.94	91.77	91.84	91.95	91.54	91.97	91.93	91.74	91.83	92.04	92.03	91.78	91.58	92.06	91.98	91.74	91.73	91.83
S.eubayanus_GCA_015353015.1	80.9	79.66	79.38	79.35	79.48	79.49	79.44	79.42	79.4	79.49	79.47	79.47	79.47	79.49	79.41	79.45	79.48	79.44	79.25	79.37	79.22	79.32	79	79.32	79.34	79.53	79.36	79.51	78.77	79.51	79.49	79.5	79.42	79.48	79.51	79.38	79.52	79.51	79.57	79.41	79.62	79.69	79.56	79.61	79.65	79.68	79.65	79.66	79.71
S.eubayanus_GCA_015353045.1	80.92	79.63	79.4	79.37	79.5	79.5	79.45	79.37	79.43	79.49	79.47	79.47	79.47	79.49	79.42	79.47	79.45	79.49	79.24	79.45	79.26	79.3	78.9	79.29	79.38	79.53	79.34	79.45	78.76	79.5	79.44	79.49	79.39	79.49	79.54	79.36	79.48	79.51	79.5	79.43	79.64	79.66	79.58	79.55	79.64	79.68	79.64	79.66	79.65
S.kudriavzevii_GCA_000167075.2	81.51	80.58	80.31	80.25	80.37	80.35	80.34	80.31	80.25	80.37	80.42	80.36	80.39	80.38	80.35	80.4	80.32	80.37	80.07	80.27	80.09	80.15	79.64	80.22	80.17	80.45	80.3	80.34	79.52	80.9	80.31	80.38	80.28	80.4	80.42	80.22	80.38	80.4	80.38	80.31	80.5	80.52	80.46	80.45	80.46	80.5	80.52	80.54	80.51
S.kudriavzevii_GCA_000256055.1	80.99	79.31	79.54	79.48	79.47	79.44	79.57	79.54	79.5	79.46	79.55	79.48	79.47	79.55	79.52	79.53	79.48	79.48	79.16	79.44	79.22	79.42	78.94	79.31	79.32	79.46	79.4	79.47	78.77	79.87	79.43	79.48	79.44	79.42	79.44	79.33	79.52	79.49	79.48	79.47	79.31	79.37	79.38	79.29	79.27	79.3	79.29	79.64	79.32
S.kudriavzevii_GCA_000256745.1	81.03	78.27	79.05	78.98	78.8	78.8	79.03	79.08	78.94	78.66	78.95	78.82	78.93	78.89	78.92	78.91	78.89	78.85	78.67	78.93	78.82	78.92	78.42	78.79	78.87	78.86	78.97	78.93	78.22	78.58	79.05	78.97	78.97	79.01	78.84	78.92	78.99	79.01	78.9	78.99	78.36	78.41	78.59	78.55	78.26	78.36	78.25	79.16	78.36
S.kudriavzevii_GCA_000256765.1	80.94	78.6	79.15	79.15	79.04	78.94	79.2	79.24	79.19	78.99	79.13	79.02	79.16	79.11	79.09	79.18	79.12	79	78.87	79.05	79.09	79.08	78.62	79.09	79.09	78.99	79.3	79.13	78.44	78.75	79.24	79.17	79.24	79.2	79.05	79.14	79.16	79.08	79.17	79.14	78.65	78.68	78.81	78.75	78.59	78.65	78.58	79.41	78.72
S.kudriavzevii_GCA_000256785.1	81.15	78.55	79.26	79.21	79.05	79.06	79.28	79.26	79.13	79.02	79.17	79.14	79.25	79.15	79.19	79.09	79.14	79.07	78.83	79.16	79.06	79.11	78.62	79.06	79.13	79.08	79.24	79.15	78.59	78.51	79.25	79.16	79.24	79.22	79.11	79.15	79.23	79.16	79.11	79.21	78.61	78.69	78.73	78.73	78.6	78.59	78.57	79.34	78.62
S.kudriavzevii_GCA_000256805.1	81.29	78.61	79.21	79.2	79.08	78.98	79.22	79.24	79.14	78.99	79.15	79.04	79.17	79.16	79.07	79.11	79.1	79.03	78.82	78.95	78.9	78.98	78.44	78.96	79.06	79.01	79.09	79.09	78.28	77.55	79.15	79.12	79.13	79.13	79.01	79	79.12	79.1	79.09	79.09	78.68	78.68	78.87	78.7	78.63	78.67	78.6	79.53	78.7
S.kudriavzevii_GCA_000256825.1	81.15	79.31	79.7	79.7	79.56	79.58	79.74	79.74	79.61	79.52	79.67	79.6	79.63	79.65	79.64	79.61	79.57	79.54	79.27	79.46	79.36	79.51	78.91	79.39	79.41	79.54	79.58	79.57	78.75	78.61	79.59	79.55	79.69	79.61	79.54	79.44	79.57	79.62	79.59	79.58	79.3	79.31	79.41	79.31	79.24	79.28	79.28	79.78	79.29
S.kudriavzevii_GCA_000256845.1	81.34	79.35	79.79	79.81	79.7	79.68	79.87	79.85	79.7	79.61	79.82	79.73	79.83	79.8	79.79	79.75	79.7	79.7	79.38	79.6	79.46	79.5	79.02	79.49	79.59	79.66	79.62	79.62	78.82	79.25	79.7	79.69	79.78	79.73	79.62	79.48	79.74	79.73	79.76	79.76	79.43	79.48	79.49	79.46	79.31	79.36	79.39	79.91	79.35
S.kudriavzevii_GCA_000256865.1	81.12	79.61	79.83	79.89	79.8	79.84	79.95	79.86	79.78	79.79	79.9	79.81	79.82	79.85	79.87	79.82	79.77	79.8	79.48	79.72	79.55	79.62	79.19	79.61	79.65	79.75	79.8	79.77	79.08	80.01	79.78	79.77	79.77	79.78	79.8	79.7	79.83	79.81	79.8	79.79	79.61	79.66	79.63	79.65	79.56	79.63	79.57	79.82	79.59
S.kudriavzevii_GCA_000256885.1	81.29	79.3	79.69	79.73	79.59	79.56	79.77	79.75	79.65	79.47	79.68	79.57	79.64	79.65	79.7	79.66	79.61	79.56	79.29	79.51	79.31	79.52	78.93	79.48	79.45	79.53	79.59	79.66	78.72	79.41	79.61	79.55	79.64	79.58	79.63	79.47	79.62	79.58	79.68	79.66	79.34	79.38	79.44	79.38	79.32	79.27	79.33	80	79.37
S.kudriavzevii_GCA_000256905.1	81.37	78.87	79.53	79.55	79.34	79.31	79.62	79.64	79.46	79.28	79.59	79.41	79.51	79.45	79.45	79.42	79.45	79.33	79.06	79.33	79.26	79.35	78.66	79.35	79.37	79.38	79.47	79.48	78.39	78.12	79.51	79.48	79.54	79.57	79.44	79.33	79.45	79.54	79.49	79.53	78.87	78.98	79.05	79.1	78.84	78.91	78.85	79.7	78.94
S.kudriavzevii_GCA_000256925.1	81.2	78.68	79.09	79.16	79.03	79.09	79.19	79.15	79.09	78.97	79.07	79.11	79.15	79.1	79.08	79.09	79.08	79.05	78.75	79.02	78.9	78.98	78.55	78.87	78.99	79.01	79.05	79.11	78.27	78.95	79.11	79.08	79.06	79.13	79.03	79.04	79.14	79.12	79.07	79.14	78.78	78.81	78.88	78.79	78.73	78.72	78.71	79.61	78.78
S.kudriavzevii_GCA_000256965.1	81.18	78.7	79.32	79.28	79.19	79	79.34	79.33	79.25	79.13	79.28	79.13	79.28	79.25	79.27	79.29	79.17	79.17	79.02	79.23	79.17	79.13	78.63	79.08	79.28	79.2	79.29	79.24	78.69	78.61	79.19	79.29	79.3	79.4	79.25	79.22	79.35	79.34	79.3	79.36	78.77	78.85	78.92	78.85	78.72	78.79	78.7	79.45	78.77
S.kudriavzevii_GCA_000256985.1	81.22	79.54	79.81	79.83	79.76	79.75	79.9	79.89	79.75	79.75	79.87	79.77	79.86	79.84	79.83	79.81	79.73	79.7	79.44	79.72	79.57	79.71	79.23	79.52	79.65	79.72	79.74	79.71	79.04	79.96	79.74	79.81	79.8	79.74	79.76	79.64	79.76	79.81	79.79	79.84	79.56	79.62	79.68	79.58	79.58	79.59	79.56	79.92	79.6
S.kudriavzevii_GCA_000257005.1	81.21	79.59	79.86	79.85	79.73	79.8	79.93	79.87	79.74	79.77	79.86	79.8	79.82	79.83	79.87	79.8	79.75	79.8	79.5	79.66	79.49	79.69	79.17	79.59	79.65	79.69	79.78	79.73	79.03	79.06	79.74	79.74	79.83	79.72	79.78	79.7	79.72	79.75	79.78	79.77	79.56	79.64	79.64	79.61	79.55	79.61	79.54	80.01	79.6
S.kudriavzevii_GCA_000257025.1	81.16	79.09	79.48	79.42	79.37	79.39	79.53	79.53	79.4	79.37	79.46	79.38	79.42	79.43	79.46	79.42	79.41	79.33	79.09	79.34	79.18	79.32	78.74	79.21	79.3	79.37	79.39	79.4	78.6	79.12	79.39	79.4	79.45	79.41	79.39	79.29	79.43	79.42	79.4	79.41	79.16	79.21	79.2	79.19	79.1	79.11	79.06	79.79	79.18
S.kudriavzevii_GCA_000257045.1	81.36	80.37	80.27	80.2	80.28	80.3	80.29	80.25	80.24	80.3	80.3	80.28	80.28	80.31	80.27	80.3	80.25	80.27	79.99	80.21	79.98	80.01	79.66	80.11	80.12	80.31	80.2	80.28	79.37	79.73	80.18	80.23	80.18	80.22	80.25	80.08	80.21	80.25	80.31	80.24	80.36	80.37	80.3	80.28	80.33	80.34	80.4	80.35	80.38
S.kudriavzevii_GCA_000257065.1	82.2	80.77	80.89	80.87	80.9	80.81	80.91	80.88	80.81	80.81	80.92	80.87	80.93	80.93	80.87	80.86	80.82	80.86	80.46	80.73	80.55	80.6	80.12	80.59	80.62	80.84	80.72	80.78	79.91	80.55	80.83	80.78	80.78	80.79	80.81	80.68	80.8	80.83	80.86	80.81	80.81	80.81	80.79	80.76	80.78	80.77	80.84	80.95	80.81
S.kudriavzevii_GCA_000257085.1	81.03	79.62	79.77	79.78	79.76	79.81	79.92	79.88	79.79	79.81	79.9	79.84	79.9	79.87	79.9	79.8	79.76	79.78	79.46	79.66	79.53	79.66	79.07	79.61	79.57	79.74	79.75	79.77	79.07	80.17	79.78	79.84	79.81	79.78	79.83	79.67	79.79	79.84	79.81	79.83	79.58	79.61	79.64	79.61	79.53	79.62	79.54	79.86	79.57
S.kudriavzevii_GCA_000257105.1	81.03	79.8	79.89	79.91	79.89	79.85	79.99	79.91	79.88	79.92	79.98	79.86	79.88	79.96	79.93	79.87	79.88	79.88	79.6	79.81	79.65	79.75	79.15	79.75	79.72	79.85	79.83	79.88	79.08	79.38	79.88	79.89	79.91	79.89	79.9	79.74	79.91	79.89	79.87	79.91	79.77	79.82	79.8	79.78	79.74	79.81	79.73	79.98	79.8
S.kudriavzevii_GCA_003327635.1	81.74	80.76	80.51	80.48	80.61	80.6	80.55	80.48	80.49	80.6	80.59	80.57	80.62	80.59	80.56	80.62	80.58	80.62	80.39	80.54	80.4	80.5	80.06	80.52	80.55	80.66	80.54	80.68	80.02	81.36	80.59	80.62	80.55	80.56	80.62	80.55	80.61	80.62	80.7	80.54	80.75	80.74	80.74	80.72	80.76	80.79	80.74	80.8	80.79
S.kudriavzevii_GCA_900682665.1	81.66	80.81	80.55	80.56	80.68	80.65	80.61	80.59	80.57	80.68	80.68	80.69	80.67	80.67	80.61	80.67	80.67	80.67	80.42	80.6	80.41	80.59	80.13	80.59	80.53	80.72	80.57	80.66	80.03	80.32	80.64	80.68	80.61	80.63	80.65	80.56	80.66	80.69	80.72	80.59	80.77	80.76	80.71	80.72	80.75	80.83	80.78	80.82	80.79
S.kudriavzevii_GCA_900682695.1	81.68	80.72	80.49	80.44	80.57	80.57	80.52	80.47	80.48	80.59	80.57	80.56	80.58	80.55	80.54	80.6	80.52	80.55	80.42	80.59	80.42	80.53	80.05	80.5	80.53	80.64	80.52	80.62	80.05	80.82	80.56	80.64	80.57	80.59	80.63	80.55	80.6	80.63	80.63	80.58	80.67	80.68	80.68	80.65	80.7	80.7	80.7	80.74	80.71
S.mikatae_GCA_000166975.1	80.26	82.36	82.19	82.18	82.27	82.24	82.18	82.18	82.16	82.23	82.24	82.22	82.26	82.24	82.21	82.26	82.18	82.21	81.9	82.12	81.97	82.1	81.67	82.04	82.11	82.26	82.09	82.21	81.65	82.09	82.22	82.22	82.17	82.24	82.23	82.14	82.2	82.29	82.24	82.2	82.33	82.33	82.29	82.21	82.31	82.36	82.27	82.35	82.31
S.mikatae_GCA_000167055.1	80.3	82.29	82.06	82	82.13	82.15	82.04	82.05	82.06	82.13	82.11	82.14	82.14	82.17	82.05	82.15	82.1	82.11	81.57	81.87	81.64	81.79	81.15	81.81	81.78	82.14	81.85	82.09	81.15	82.61	81.95	82.05	81.96	82.03	82.08	81.77	82.03	82.07	82.15	81.97	82.3	82.25	82.22	82.19	82.29	82.26	82.2	82.23	82.23
S.paradoxus_GCA_000166955.1	80.94	88.17	88.04	88.03	88.14	88.06	88.08	88.02	88.05	88.11	88.1	88.09	88.1	88.12	88.1	88.08	88.06	88.14	87.76	87.95	87.79	87.85	87.41	87.78	87.91	88.06	87.83	87.99	87.32	88.41	87.92	88.02	87.92	88.02	88.05	87.87	88.04	88.03	88.09	88	88.18	88.18	88.09	88.06	88.17	88.15	88.15	88.09	88.13
S.paradoxus_GCA_002079055.1	81.05	88.2	88.08	88.07	88.14	88.06	88.09	88.07	88.06	88.13	88.11	88.1	88.11	88.13	88.15	88.13	88.08	88.14	87.81	88.02	87.89	87.96	87.62	87.9	87.99	88.12	87.94	88.06	87.56	88.37	87.98	88.1	88.01	88.1	88.1	87.96	88.09	88.09	88.1	88.06	88.24	88.22	88.15	88.13	88.19	88.16	88.21	88.15	88.16
S.paradoxus_GCA_002079085.1	81.08	88.21	88.04	88.06	88.17	88.05	88.09	88.05	88.02	88.1	88.11	88.09	88.1	88.11	88.11	88.11	88.09	88.15	87.84	88.02	87.83	87.92	87.56	87.91	87.97	88.11	87.92	88.06	87.47	88.59	87.94	88.08	88	88.02	88.09	87.9	88.09	88.09	88.1	88.07	88.22	88.2	88.12	88.13	88.23	88.2	88.19	88.19	88.18
S.paradoxus_GCA_002079115.1	80.94	87.76	87.61	87.61	87.66	87.65	87.65	87.62	87.6	87.7	87.65	87.66	87.68	87.7	87.68	87.73	87.65	87.71	87.42	87.57	87.4	87.5	87.18	87.47	87.55	87.67	87.48	87.62	87.1	87.94	87.53	87.65	87.55	87.6	87.64	87.48	87.65	87.64	87.67	87.63	87.76	87.77	87.69	87.69	87.77	87.77	87.78	87.75	87.69
S.paradoxus_GCA_002079145.1	80.85	87.74	87.55	87.55	87.63	87.57	87.59	87.6	87.58	87.66	87.61	87.6	87.64	87.62	87.65	87.66	87.57	87.61	87.33	87.52	87.4	87.45	87.19	87.37	87.52	87.61	87.44	87.53	86.96	87.67	87.53	87.6	87.51	87.55	87.59	87.45	87.59	87.63	87.61	87.56	87.75	87.76	87.65	87.64	87.72	87.69	87.69	87.7	87.67
S.paradoxus_GCA_002079175.1	80.81	87.55	87.4	87.42	87.48	87.43	87.43	87.43	87.41	87.45	87.47	87.46	87.45	87.49	87.49	87.49	87.43	87.46	87.21	87.4	87.23	87.31	87.01	87.26	87.34	87.51	87.28	87.42	86.89	88.08	87.35	87.46	87.35	87.46	87.45	87.25	87.45	87.47	87.48	87.41	87.53	87.56	87.49	87.48	87.56	87.52	87.53	87.54	87.53
S.paradoxus_GCA_004352945.1	80.78	87.79	87.65	87.64	87.67	87.67	87.66	87.66	87.61	87.71	87.7	87.67	87.68	87.68	87.7	87.73	87.64	87.7	87.39	87.6	87.43	87.5	87.18	87.48	87.55	87.67	87.51	87.59	87	88.73	87.56	87.66	87.55	87.64	87.66	87.5	87.63	87.69	87.67	87.61	87.81	87.76	87.72	87.68	87.78	87.75	87.77	87.77	87.69
S.paradoxus_GCA_004352955.1	80.88	87.8	87.65	87.66	87.72	87.68	87.68	87.63	87.64	87.71	87.71	87.69	87.71	87.71	87.69	87.72	87.63	87.71	87.43	87.63	87.44	87.55	87.22	87.51	87.61	87.72	87.54	87.66	87.08	88.55	87.59	87.68	87.59	87.68	87.68	87.53	87.66	87.73	87.72	87.66	87.77	87.77	87.72	87.7	87.79	87.75	87.78	87.75	87.71
S.paradoxus_GCA_004352965.1	80.98	88.2	88.05	88.05	88.18	88.06	88.11	88.06	88.03	88.13	88.09	88.06	88.06	88.15	88.14	88.13	88.06	88.16	87.8	88.06	87.88	87.93	87.59	87.84	88	88.13	87.86	88.04	87.52	88.69	87.95	88.08	88.03	88.09	88.13	87.91	88.1	88.07	88.1	88.07	88.22	88.18	88.1	88.06	88.17	88.17	88.15	88.16	88.15
S.paradoxus_GCA_004353035.1	80.86	87.85	87.73	87.71	87.77	87.7	87.75	87.71	87.69	87.75	87.73	87.72	87.76	87.78	87.73	87.75	87.71	87.77	87.52	87.67	87.53	87.62	87.29	87.55	87.66	87.78	87.6	87.7	87.07	88.65	87.65	87.74	87.68	87.69	87.74	87.6	87.73	87.75	87.78	87.71	87.82	87.85	87.79	87.74	87.83	87.79	87.85	87.83	87.78
S.paradoxus_GCA_004353095.1	80.92	87.89	87.73	87.74	87.76	87.75	87.75	87.73	87.73	87.76	87.77	87.78	87.78	87.8	87.78	87.77	87.7	87.77	87.47	87.7	87.5	87.58	87.27	87.59	87.67	87.78	87.59	87.72	87.18	88.8	87.63	87.75	87.66	87.72	87.75	87.59	87.75	87.79	87.79	87.71	87.89	87.88	87.81	87.76	87.84	87.83	87.84	87.83	87.79
S.paradoxus_GCA_004353105.1	80.88	87.75	87.63	87.59	87.67	87.63	87.61	87.62	87.63	87.67	87.65	87.64	87.68	87.66	87.67	87.7	87.6	87.68	87.37	87.57	87.43	87.49	87.23	87.45	87.54	87.66	87.48	87.61	87.04	88.51	87.56	87.63	87.56	87.6	87.62	87.51	87.6	87.66	87.68	87.61	87.76	87.77	87.68	87.64	87.73	87.7	87.75	87.74	87.68
S.paradoxus_GCA_009805645.1	81.03	88.26	88.08	88.06	88.18	88.06	88.09	88.07	88.06	88.16	88.11	88.1	88.1	88.15	88.15	88.1	88.06	88.15	87.83	88.03	87.9	87.94	87.64	87.88	87.99	88.11	87.9	88.04	87.49	89.13	88	88.11	88.04	88.07	88.1	87.93	88.1	88.07	88.09	88.06	88.24	88.23	88.12	88.11	88.21	88.17	88.19	88.15	88.15
S.uvarum_GCA_000166995.1	80.98	79.7	79.41	79.43	79.49	79.45	79.44	79.44	79.43	79.48	79.47	79.5	79.45	79.51	79.42	79.52	79.49	79.45	79.28	79.37	79.3	79.35	78.92	79.33	79.38	79.53	79.37	79.51	78.83	80.09	79.44	79.53	79.47	79.48	79.52	79.37	79.46	79.52	79.54	79.44	79.62	79.57	79.57	79.58	79.6	79.57	79.58	79.62	79.62
S.uvarum_GCA_000167035.1	81.08	79.72	79.45	79.46	79.54	79.56	79.46	79.48	79.5	79.54	79.53	79.55	79.56	79.58	79.51	79.59	79.54	79.51	79.29	79.44	79.33	79.45	78.99	79.45	79.45	79.61	79.42	79.59	78.92	81.32	79.56	79.59	79.5	79.53	79.55	79.46	79.55	79.59	79.59	79.51	79.65	79.68	79.63	79.63	79.62	79.67	79.63	79.67	79.64
S.uvarum_GCA_000732305.1	80.67	79.08	79.09	79.1	79.1	79.13	79.08	79.09	79.11	79.13	79.13	79.11	79.16	79.12	79.09	79.13	79.13	79.11	78.89	79	78.98	78.99	78.75	79.01	79.04	79.12	78.92	79.05	78.98	78.36	79.13	79.06	79.03	79.09	79.09	78.97	79.06	79.1	79.13	79.07	79.14	79.1	79.14	79.1	79.14	79.15	79.15	79.13	79.14
S.uvarum_GCA_002242635.1	81.02	79.63	79.43	79.44	79.55	79.55	79.46	79.46	79.51	79.54	79.51	79.5	79.54	79.57	79.49	79.57	79.48	79.5	79.37	79.45	79.36	79.45	78.99	79.4	79.48	79.58	79.41	79.5	78.98	79.48	79.49	79.55	79.48	79.54	79.55	79.46	79.53	79.53	79.5	79.54	79.65	79.62	79.6	79.58	79.65	79.67	79.58	79.67	79.62
S.uvarum_GCA_002242645.1	81.05	79.66	79.6	79.47	79.51	79.65	79.5	79.45	79.65	79.55	79.49	79.69	79.56	79.52	79.49	79.53	79.66	79.51	79.31	79.51	79.54	79.45	79.02	79.45	79.49	79.61	79.42	79.56	78.95	79.27	79.47	79.52	79.52	79.72	79.61	79.5	79.55	79.59	79.58	79.5	79.61	79.57	79.61	79.61	79.78	79.72	79.59	79.63	79.62
S.uvarum_GCA_002242675.1	81.07	79.62	79.43	79.45	79.51	79.52	79.48	79.45	79.48	79.5	79.46	79.52	79.48	79.52	79.46	79.5	79.49	79.52	79.25	79.5	79.36	79.44	79.08	79.35	79.48	79.57	79.38	79.51	79.03	79.12	79.44	79.51	79.49	79.49	79.53	79.42	79.49	79.5	79.56	79.52	79.63	79.61	79.58	79.61	79.62	79.63	79.63	79.66	79.62
S.uvarum_GCA_002242715.1	81	79.62	79.55	79.48	79.54	79.64	79.47	79.42	79.61	79.49	79.51	79.62	79.5	79.53	79.47	79.52	79.61	79.49	79.3	79.47	79.47	79.41	78.98	79.36	79.48	79.57	79.39	79.52	79	79.15	79.48	79.54	79.51	79.65	79.62	79.46	79.5	79.56	79.54	79.5	79.61	79.59	79.57	79.58	79.71	79.66	79.56	79.59	79.6
S.uvarum_GCA_013179785.1	80.7	79.44	79.46	79.39	79.31	79.52	79.25	79.28	79.45	79.33	79.32	79.5	79.27	79.34	79.27	79.29	79.48	79.31	79	79.18	79.32	79.19	78.89	79.02	79.17	79.28	79.06	79.27	78.9	81.78	79.21	79.26	79.24	79.45	79.31	79.13	79.26	79.36	79.34	79.23	79.49	79.5	79.38	79.41	79.6	79.52	79.39	79.39	79.46
S.uvarum_GCA_013179815.1	81	79.6	79.48	79.45	79.51	79.52	79.49	79.46	79.49	79.49	79.51	79.52	79.5	79.5	79.47	79.52	79.52	79.48	79.3	79.41	79.33	79.39	78.99	79.43	79.42	79.53	79.3	79.49	78.9	79.2	79.48	79.49	79.47	79.45	79.54	79.42	79.47	79.52	79.55	79.48	79.62	79.59	79.54	79.62	79.64	79.61	79.61	79.64	79.66
S.uvarum_GCA_013179855.1	80.93	79.5	79.37	79.39	79.46	79.48	79.4	79.44	79.41	79.47	79.44	79.48	79.46	79.47	79.42	79.47	79.46	79.46	79.27	79.42	79.24	79.37	78.93	79.29	79.37	79.49	79.27	79.44	78.93	78.96	79.41	79.52	79.41	79.46	79.49	79.43	79.45	79.51	79.51	79.39	79.57	79.51	79.47	79.52	79.59	79.55	79.51	79.56	79.55
S.uvarum_GCA_013179935.1	80.94	79.51	79.54	79.42	79.44	79.62	79.45	79.4	79.59	79.53	79.45	79.61	79.49	79.49	79.41	79.46	79.58	79.46	79.16	79.35	79.4	79.32	78.88	79.22	79.37	79.49	79.25	79.4	78.89	79.84	79.39	79.45	79.42	79.64	79.57	79.31	79.44	79.54	79.46	79.39	79.59	79.56	79.47	79.54	79.72	79.68	79.5	79.54	79.57
S.uvarum_GCA_013179955.1	80.95	79.54	79.44	79.44	79.5	79.51	79.44	79.45	79.45	79.47	79.47	79.48	79.48	79.48	79.42	79.5	79.48	79.47	79.26	79.4	79.35	79.41	79	79.35	79.41	79.49	79.32	79.48	78.97	79.71	79.48	79.44	79.44	79.45	79.48	79.41	79.47	79.49	79.48	79.45	79.64	79.57	79.51	79.59	79.61	79.64	79.59	79.6	79.59
S.uvarum_GCA_013179965.1	80.88	79.42	79.42	79.35	79.33	79.49	79.32	79.3	79.46	79.38	79.37	79.49	79.35	79.38	79.29	79.35	79.44	79.34	79.14	79.29	79.45	79.29	78.9	79.24	79.26	79.38	79.18	79.33	78.89	79.22	79.3	79.31	79.3	79.47	79.42	79.27	79.36	79.38	79.36	79.29	79.45	79.43	79.36	79.39	79.57	79.53	79.43	79.49	79.42
S.uvarum_GCA_013180005.1	81.05	79.72	79.53	79.53	79.59	79.59	79.53	79.53	79.54	79.58	79.58	79.64	79.61	79.62	79.51	79.64	79.58	79.59	79.35	79.49	79.41	79.44	79.13	79.42	79.49	79.62	79.46	79.55	79.04	79.86	79.51	79.57	79.52	79.61	79.6	79.47	79.58	79.59	79.63	79.56	79.77	79.71	79.62	79.67	79.74	79.74	79.64	79.72	79.73
S.uvarum_GCA_013180055.1	80.9	79.48	79.41	79.42	79.46	79.43	79.4	79.41	79.41	79.43	79.43	79.44	79.38	79.45	79.38	79.45	79.41	79.41	79.2	79.35	79.24	79.32	78.93	79.32	79.38	79.43	79.25	79.45	78.86	79.45	79.39	79.43	79.39	79.41	79.45	79.31	79.39	79.44	79.47	79.42	79.53	79.53	79.49	79.48	79.53	79.52	79.53	79.53	79.53
S.uvarum_GCA_013180195.1	81.01	79.58	79.43	79.44	79.48	79.47	79.43	79.44	79.45	79.46	79.49	79.46	79.47	79.48	79.41	79.5	79.5	79.46	79.26	79.39	79.32	79.37	79.07	79.35	79.39	79.5	79.29	79.46	78.94	79.54	79.43	79.45	79.45	79.49	79.46	79.38	79.44	79.53	79.48	79.45	79.59	79.55	79.52	79.57	79.58	79.6	79.58	79.56	79.6
S.uvarum_GCA_013180235.1	81.08	79.66	79.5	79.5	79.6	79.59	79.55	79.52	79.52	79.59	79.55	79.62	79.6	79.62	79.49	79.57	79.57	79.57	79.37	79.47	79.36	79.44	79.09	79.42	79.52	79.61	79.36	79.55	79.03	79.45	79.52	79.63	79.54	79.59	79.6	79.5	79.55	79.64	79.62	79.55	79.76	79.7	79.64	79.68	79.76	79.76	79.7	79.75	79.69
S.uvarum_GCA_013180255.1	81.09	79.57	79.43	79.43	79.49	79.51	79.44	79.43	79.48	79.47	79.51	79.49	79.5	79.53	79.45	79.52	79.51	79.5	79.31	79.47	79.33	79.4	79.04	79.36	79.47	79.56	79.37	79.52	78.91	79.02	79.49	79.55	79.48	79.52	79.54	79.44	79.51	79.52	79.53	79.48	79.64	79.64	79.57	79.57	79.63	79.66	79.62	79.63	79.63
S.uvarum_GCA_013180345.1	80.95	79.43	79.35	79.38	79.42	79.42	79.37	79.37	79.37	79.41	79.4	79.42	79.41	79.44	79.35	79.41	79.42	79.43	79.15	79.34	79.27	79.32	79.02	79.25	79.31	79.46	79.24	79.36	78.9	79.63	79.39	79.4	79.35	79.38	79.43	79.34	79.37	79.42	79.44	79.4	79.53	79.5	79.44	79.52	79.51	79.54	79.48	79.52	79.48
S.uvarum_GCA_013181555.1	80.98	79.55	79.56	79.44	79.44	79.6	79.43	79.38	79.61	79.51	79.42	79.61	79.48	79.43	79.43	79.46	79.59	79.46	79.22	79.35	79.41	79.3	78.95	79.29	79.37	79.49	79.24	79.38	78.81	79.45	79.4	79.47	79.4	79.57	79.53	79.35	79.42	79.51	79.43	79.4	79.56	79.52	79.49	79.53	79.71	79.61	79.55	79.54	79.6
S.uvarum_GCA_013265705.1	81	79.57	79.44	79.46	79.51	79.51	79.47	79.48	79.46	79.48	79.5	79.49	79.49	79.51	79.48	79.52	79.47	79.5	79.23	79.36	79.28	79.33	79.08	79.36	79.38	79.5	79.28	79.43	78.93	79.84	79.46	79.43	79.42	79.44	79.49	79.34	79.43	79.5	79.5	79.42	79.61	79.57	79.52	79.57	79.59	79.6	79.58	79.58	79.58
S.uvarum_GCA_013265745.1	80.91	79.58	79.47	79.45	79.5	79.45	79.46	79.49	79.49	79.47	79.49	79.49	79.46	79.48	79.46	79.54	79.47	79.46	79.2	79.42	79.3	79.36	79.07	79.28	79.36	79.51	79.26	79.39	78.97	79.12	79.41	79.46	79.44	79.47	79.5	79.37	79.42	79.55	79.48	79.44	79.65	79.56	79.54	79.58	79.62	79.59	79.57	79.6	79.58
S.uvarum_GCA_013265775.1	81	79.59	79.46	79.47	79.52	79.53	79.48	79.46	79.48	79.52	79.5	79.52	79.46	79.55	79.45	79.52	79.51	79.51	79.26	79.41	79.35	79.43	79.07	79.37	79.48	79.57	79.3	79.49	78.86	79.89	79.51	79.53	79.48	79.49	79.53	79.42	79.51	79.53	79.52	79.49	79.64	79.61	79.54	79.61	79.61	79.65	79.6	79.67	79.66
[truncated: 99 more columns]

## Sheet: Schizosaccharomyces
	S.pombe_GCA_000002945.2	S.pombe_GCA_003086255.1	S.pombe_GCA_006386075.1	S.pombe_GCA_006386085.1	S.pombe_GCA_006386095.1	S.pombe_GCA_006386105.1	S.pombe_GCA_006386175.1	S.pombe_GCA_006386185.1	S.pombe_GCA_006386205.1	S.pombe_GCA_006386235.1	S.pombe_GCA_006386245.1	S.pombe_GCA_006386275.1	S.pombe_GCA_006386295.1	S.pombe_GCA_006386305.1	S.pombe_GCA_006386315.1	S.pombe_GCA_006386355.1	S.pombe_GCA_006386365.1	S.pombe_GCA_006386395.1	S.pombe_GCA_006386405.1	S.cryophilus_GCA_000004155.2	S.japonicus_GCA_000149845.2	S.japonicus_GCA_019702855.1	S.octosporus_GCA_000150505.2
S.pombe_GCA_000002945.2	100	99.99	99.07	99.1	99.48	99.99	99.5	99.31	99.45	99.25	99.29	99.09	99.95	99.36	99.34	99.24	99.51	99.46	99.29	70	70	70	70
S.pombe_GCA_003086255.1	99.99	100	99.09	99.11	99.49	100	99.51	99.32	99.46	99.26	99.3	99.1	99.95	99.35	99.35	99.24	99.53	99.47	99.31	70	70	70	70
Schizosaccharomyces_pombe_GCA_006386075.1	99.07	99.09	100	99.9	99.31	99.07	99.28	99.34	99.35	99.34	99.37	99.43	99.07	99.32	99.32	99.36	99.29	99.29	99.36	70	70	70	70
Schizosaccharomyces_pombe_GCA_006386085.1	99.1	99.11	99.9	100	99.33	99.1	99.3	99.36	99.37	99.35	99.37	99.4	99.1	99.35	99.35	99.36	99.31	99.32	99.38	70	70	70	70
Schizosaccharomyces_pombe_GCA_006386095.1	99.48	99.49	99.31	99.33	100	99.49	99.74	99.58	99.64	99.46	99.49	99.34	99.48	99.66	99.66	99.37	99.66	99.66	99.5	70	70	70	70
Schizosaccharomyces_pombe_GCA_006386105.1	99.99	100	99.07	99.1	99.49	100	99.51	99.31	99.45	99.25	99.29	99.1	99.95	99.35	99.33	99.24	99.51	99.46	99.3	70	70	70	70
Schizosaccharomyces_pombe_GCA_006386175.1	99.5	99.51	99.28	99.3	99.74	99.51	100	99.57	99.61	99.44	99.52	99.35	99.51	99.62	99.61	99.33	99.68	99.65	99.52	70	70	70	70
Schizosaccharomyces_pombe_GCA_006386185.1	99.31	99.32	99.34	99.36	99.58	99.31	99.57	100	99.57	99.54	99.6	99.49	99.31	99.64	99.64	99.46	99.59	99.59	99.61	70	70	70	70
Schizosaccharomyces_pombe_GCA_006386205.1	99.45	99.46	99.35	99.37	99.64	99.45	99.61	99.57	100	99.5	99.55	99.39	99.44	99.52	99.52	99.36	99.69	99.62	99.58	70	70	70	70
Schizosaccharomyces_pombe_GCA_006386235.1	99.25	99.26	99.34	99.35	99.46	99.25	99.44	99.54	99.5	100	99.73	99.46	99.25	99.49	99.48	99.63	99.44	99.5	99.7	70	70	70	70
Schizosaccharomyces_pombe_GCA_006386245.1	99.29	99.3	99.37	99.37	99.49	99.29	99.52	99.6	99.55	99.73	100	99.46	99.31	99.54	99.54	99.56	99.53	99.53	99.85	70	70	70	70
Schizosaccharomyces_pombe_GCA_006386275.1	99.09	99.1	99.43	99.4	99.34	99.1	99.35	99.49	99.39	99.46	99.46	100	99.1	99.4	99.39	99.43	99.33	99.38	99.46	70	70	70	70
Schizosaccharomyces_pombe_GCA_006386295.1	99.95	99.95	99.07	99.1	99.48	99.95	99.51	99.31	99.44	99.25	99.31	99.1	100	99.35	99.34	99.25	99.52	99.47	99.3	70	70	70	70
Schizosaccharomyces_pombe_GCA_006386305.1	99.36	99.35	99.32	99.35	99.66	99.35	99.62	99.64	99.52	99.49	99.54	99.4	99.35	100	100	99.44	99.56	99.55	99.54	70	70	70	70
Schizosaccharomyces_pombe_GCA_006386315.1	99.34	99.35	99.32	99.35	99.66	99.33	99.61	99.64	99.52	99.48	99.54	99.39	99.34	100	100	99.44	99.56	99.55	99.55	70	70	70	70
Schizosaccharomyces_pombe_GCA_006386355.1	99.24	99.24	99.36	99.36	99.37	99.24	99.33	99.46	99.36	99.63	99.56	99.43	99.25	99.44	99.44	100	99.33	99.39	99.55	70	70	70	70
Schizosaccharomyces_pombe_GCA_006386365.1	99.51	99.53	99.29	99.31	99.66	99.51	99.68	99.59	99.69	99.44	99.53	99.33	99.52	99.56	99.56	99.33	100	99.69	99.54	70	70	70	70
Schizosaccharomyces_pombe_GCA_006386395.1	99.46	99.47	99.29	99.32	99.66	99.46	99.65	99.59	99.62	99.5	99.53	99.38	99.47	99.55	99.55	99.39	99.69	100	99.53	70	70	70	70
Schizosaccharomyces_pombe_GCA_006386405.1	99.29	99.31	99.36	99.38	99.5	99.3	99.52	99.61	99.58	99.7	99.85	99.46	99.3	99.54	99.55	99.55	99.54	99.53	100	70	70	70	70
Schizosaccharomyces_cryophilus_GCA_000004155.2	70	70	70	70	70	70	70	70	70	70	70	70	70	70	70	70	70	70	70	100	70	70	80.27
Schizosaccharomyces_japonicus_GCA_000149845.2	70	70	70	70	70	70	70	70	70	70	70	70	70	70	70	70	70	70	70	70	100	87.76	70
Schizosaccharomyces_japonicus_GCA_019702855.1	70	70	70	70	70	70	70	70	70	70	70	70	70	70	70	70	70	70	70	70	87.76	100	70
Schizosaccharomyces_octosporus_GCA_000150505.2	70	70	70	70	70	70	70	70	70	70	70	70	70	70	70	70	70	70	70	80.27	70	70	100

## Sheet: Starmerella
	S.vaccinii_GCA_004125185.1	S.sorbosivorans_GCA_004125005.1	S.riodocensis_GCA_004124955.1	S.ratchasimensis_GCA_004124975.1	S.magnoliae_GCA_003033435.1	S.kuoi_GCA_004124915.1	S.gropengiesseri_GCA_004125075.1	S.geochares_GCA_004125165.1	S.davenportii_GCA_004124985.1	S.bombicola_GCA_000950655.1	S.bombicola_GCA_001599315.1	S.bombicola_GCA_003033785.1	S.bombicola_GCA_004124885.1	S.bacillaris_GCA_002024125.1	S.bacillaris_GCA_002094175.1	S.bacillaris_GCA_002270425.1	S.bacillaris_GCA_003033765.1	S.bacillaris_GCA_003260575.1	S.apicola_GCA_004124965.1	S.apicola_GCA_001005415.1
S.vaccinii_GCA_004125185.1	100	80.48	70	70	80.35	70	78.12	79.23	70	70	70	70	70	70	70	70	70	70	70	70
S.sorbosivorans_GCA_004125005.1	80.48	100	70	70	84.3	70	78.48	79.66	70	70	70	70	70	70	70	70	70	70	70	70
S.riodocensis_GCA_004124955.1	70	70	100	70	70	70	70	70	70	70	70	70	70	70	70	70	70	70	70	70
S.ratchasimensis_GCA_004124975.1	70	70	70	100	70	70	70	70	70	70	70	70	70	70	70	70	70	70	70	70
S.magnoliae_GCA_003033435.1	80.35	84.3	70	70	100	70	78.3	79.47	70	70	70	70	70	70	70	70	70	70	70	70
S.kuoi_GCA_004124915.1	70	70	70	70	70	100	70	70	70	70	70	70	70	70	70	70	70	70	70	70
S.gropengiesseri_GCA_004125075.1	78.12	78.48	70	70	78.3	70	100	77.48	70	70	70	70	70	70	70	70	70	70	70	70
S.geochares_GCA_004125165.1	79.23	79.66	70	70	79.47	70	77.48	100	70	70	70	70	70	70	70	70	70	70	70	70
S.davenportii_GCA_004124985.1	70	70	70	70	70	70	70	70	100	70	70	70	70	70	70	70	70	70	70	70
S.bombicola_GCA_000950655.1	70	70	70	70	70	70	70	70	70	100	99.96	87.77	99.97	70	70	70	70	70	70	70
S.bombicola_GCA_001599315.1	70	70	70	70	70	70	70	70	70	99.96	100	87.68	99.97	70	70	70	70	70	70	70
S.bombicola_GCA_003033785.1	70	70	70	70	70	70	70	70	70	87.77	87.68	100	87.73	70	70	70	70	70	70	70
S.bombicola_GCA_004124885.1	70	70	70	70	70	70	70	70	70	99.97	99.97	87.73	100	70	70	70	70	70	70	70
S.bacillaris_GCA_002024125.1	70	70	70	70	70	70	70	70	70	70	70	70	70	100	99.59	99.14	99.5	99.52	70	70
S.bacillaris_GCA_002094175.1	70	70	70	70	70	70	70	70	70	70	70	70	70	99.59	100	99.1	99.55	99.53	70	70
S.bacillaris_GCA_002270425.1	70	70	70	70	70	70	70	70	70	70	70	70	70	99.14	99.1	100	99.14	99.1	70	70
S.bacillaris_GCA_003033765.1	70	70	70	70	70	70	70	70	70	70	70	70	70	99.5	99.55	99.14	100	99.41	70	70
S.bacillaris_GCA_003260575.1	70	70	70	70	70	70	70	70	70	70	70	70	70	99.52	99.53	99.1	99.41	100	70	70
S.apicola_GCA_004124965.1	70	70	70	70	70	70	70	70	70	70	70	70	70	70	70	70	70	70	100	97.55
S.apicola_GCA_001005415.1	70	70	70	70	70	70	70	70	70	70	70	70	70	70	70	70	70	70	97.55	100

[truncated: 2 more sheets: Torulaspora, Yarrowia]
