# Supplementary material for: Evaluating the Genome-Based Average Nucleotide Identity Calculation for Identification of Twelve Yeast Species
Source: J Fungi (Basel). 2024 Sep 11;10(9):646. doi: 10.3390/jof10090646 (PMC11433037; doi:10.3390/jof10090646)
Supplement: Supplementary file 1 [file jof-10-00646-s001.zip › Supplementary Table S4 pairwise ANI identity and ocverage.xlsx]

## Sheet: Candida
Table S4. Average nucleotide identities between species, as determined using fastANI (pairwise view), see Methods (kmer size of 16, fragment length of 3000, minimum fraction of shorter genome coverage of 50%).
Name and accession number of the first strain in the comparison	Name and accession number of the second strain in the comparison	ANI %	N° of fragments matched between the two strains	N° of fragments in total between the two strains
Candida_albicans/GCA_000149445.2.fna	Candida_albicans/GCA_000149445.2.fna	99.9984	4800	4815
Candida_albicans/GCA_000149445.2.fna	Candida_albicans/GCA_015345725.1.fna	99.4027	3552	4815
Candida_albicans/GCA_000149445.2.fna	Candida_albicans/GCA_002837675.1.fna	99.1908	4700	4815
Candida_albicans/GCA_000149445.2.fna	Candida_albicans/GCA_002835845.1.fna	99.135	4719	4815
Candida_albicans/GCA_000149445.2.fna	Candida_albicans/GCA_000447595.1.fna	99.1197	4633	4815
Candida_albicans/GCA_000149445.2.fna	Candida_albicans/GCA_000775445.1.fna	99.1185	4646	4815
Candida_albicans/GCA_000149445.2.fna	Candida_albicans/GCA_000447575.1.fna	99.1164	4631	4815
Candida_albicans/GCA_000149445.2.fna	Candida_albicans/GCA_000784515.1.fna	99.1151	4651	4815
Candida_albicans/GCA_000149445.2.fna	Candida_albicans/GCA_000773845.1.fna	99.1143	4619	4815
Candida_albicans/GCA_000149445.2.fna	Candida_albicans/GCA_005890745.1.fna	99.114	4687	4815
Candida_albicans/GCA_000149445.2.fna	Candida_albicans/GCA_011037055.1.fna	99.1129	4681	4815
Candida_albicans/GCA_000149445.2.fna	Candida_albicans/GCA_000773745.1.fna	99.1114	4625	4815
Candida_albicans/GCA_000149445.2.fna	Candida_albicans/GCA_000447635.1.fna	99.1089	4636	4815
Candida_albicans/GCA_000149445.2.fna	Candida_albicans/GCA_000784655.1.fna	99.1063	4663	4815
Candida_albicans/GCA_000149445.2.fna	Candida_albicans/GCA_000447495.1.fna	99.1058	4644	4815
Candida_albicans/GCA_000149445.2.fna	Candida_albicans/GCA_000447475.1.fna	99.102	4660	4815
Candida_albicans/GCA_000149445.2.fna	Candida_albicans/GCA_000447535.1.fna	99.1011	4651	4815
Candida_albicans/GCA_000149445.2.fna	Candida_albicans/GCA_000784635.1.fna	99.0975	4668	4815
Candida_albicans/GCA_000149445.2.fna	Candida_albicans/GCA_000182965.3.fna	99.097	4657	4815
Candida_albicans/GCA_000149445.2.fna	Candida_albicans/GCA_014049485.1.fna	99.0963	4697	4815
Candida_albicans/GCA_000149445.2.fna	Candida_albicans/GCA_000773825.1.fna	99.0956	4646	4815
Candida_albicans/GCA_000149445.2.fna	Candida_albicans/GCA_000775455.1.fna	99.093	4657	4815
Candida_albicans/GCA_000149445.2.fna	Candida_albicans/GCA_000447615.1.fna	99.0927	4639	4815
Candida_albicans/GCA_000149445.2.fna	Candida_albicans/GCA_000784525.1.fna	99.091	4639	4815
Candida_albicans/GCA_000149445.2.fna	Candida_albicans/GCA_000773725.1.fna	99.0907	4647	4815
Candida_albicans/GCA_000149445.2.fna	Candida_albicans/GCA_000447515.1.fna	99.0898	4633	4815
Candida_albicans/GCA_000149445.2.fna	Candida_albicans/GCA_000774085.1.fna	99.0852	4632	4815
Candida_albicans/GCA_000149445.2.fna	Candida_albicans/GCA_000784495.1.fna	99.083	4638	4815
Candida_albicans/GCA_000149445.2.fna	Candida_albicans/GCA_000784615.1.fna	99.0822	4638	4815
Candida_albicans/GCA_000149445.2.fna	Candida_albicans/GCA_016906495.1.fna	99.08	4489	4815
Candida_albicans/GCA_000149445.2.fna	Candida_albicans/GCA_000773805.1.fna	99.0797	4630	4815
Candida_albicans/GCA_000149445.2.fna	Candida_albicans/GCA_005890765.1.fna	99.0767	4704	4815
Candida_albicans/GCA_000149445.2.fna	Candida_albicans/GCA_000784695.1.fna	99.072	4658	4815
Candida_albicans/GCA_000149445.2.fna	Candida_albicans/GCA_000775505.1.fna	99.072	4637	4815
Candida_albicans/GCA_000149445.2.fna	Candida_albicans/GCA_000784505.1.fna	99.0702	4649	4815
Candida_albicans/GCA_000149445.2.fna	Candida_albicans/GCA_000773735.1.fna	99.0669	4644	4815
Candida_albicans/GCA_000149445.2.fna	Candida_albicans/GCA_000773755.1.fna	99.0652	4621	4815
Candida_albicans/GCA_000149445.2.fna	Candida_albicans/GCA_000775525.1.fna	99.0624	4653	4815
Candida_albicans/GCA_000149445.2.fna	Candida_albicans/GCA_000447455.1.fna	99.0617	4645	4815
Candida_albicans/GCA_000149445.2.fna	Candida_albicans/GCA_000784595.1.fna	99.0523	4624	4815
Candida_albicans/GCA_000149445.2.fna	Candida_albicans/GCA_000775465.1.fna	99.0492	4634	4815
Candida_albicans/GCA_000149445.2.fna	Candida_albicans/GCA_002276455.1.fna	99.0335	4362	4815
Candida_albicans/GCA_000149445.2.fna	Candida_albicans/GCA_005890695.1.fna	99.0306	4020	4815
Candida_albicans/GCA_000149445.2.fna	Candida_albicans/GCA_017309835.1.fna	99.029	4706	4815
Candida_albicans/GCA_000149445.2.fna	Candida_albicans/GCA_005890775.1.fna	99.0249	4683	4815
Candida_albicans/GCA_000149445.2.fna	Candida_albicans/GCA_000447555.1.fna	99.023	4638	4815
Candida_albicans/GCA_000149445.2.fna	Candida_albicans/GCA_000784575.1.fna	99.0167	4638	4815
Candida_albicans/GCA_000149445.2.fna	Candida_albicans/GCA_004026255.1.fna	99.0128	3651	4815
Candida_albicans/GCA_000149445.2.fna	Candida_albicans/GCA_015345785.1.fna	98.9938	3756	4815
Candida_albicans/GCA_000149445.2.fna	Candida_albicans/GCA_015344895.1.fna	98.9892	3518	4815
Candida_albicans/GCA_000149445.2.fna	Candida_albicans/GCA_005890705.1.fna	98.9872	4211	4815
Candida_albicans/GCA_000149445.2.fna	Candida_albicans/GCA_015345625.1.fna	98.9736	3694	4815
Candida_albicans/GCA_000149445.2.fna	Candida_albicans/GCA_003454735.1.fna	98.9518	4688	4815
Candida_albicans/GCA_000149445.2.fna	Candida_albicans/GCA_015344855.1.fna	98.9321	3611	4815
Candida_albicans/GCA_000149445.2.fna	Candida_albicans/GCA_015227795.1.fna	98.9253	3632	4815
Candida_albicans/GCA_000149445.2.fna	Candida_albicans/GCA_015345745.1.fna	98.923	3206	4815
Candida_albicans/GCA_000149445.2.fna	Candida_albicans/GCA_005890685.1.fna	98.9168	4402	4815
Candida_albicans/GCA_000149445.2.fna	Candida_albicans/GCA_015345835.1.fna	98.9028	3312	4815
Candida_albicans/GCA_000149445.2.fna	Candida_albicans/GCA_015345815.1.fna	98.9018	3129	4815
Candida_albicans/GCA_000149445.2.fna	Candida_albicans/GCA_000691765.2.fna	98.8979	4650	4815
Candida_albicans/GCA_000149445.2.fna	Candida_albicans/GCA_000691765.1.fna	98.8979	4650	4815
Candida_albicans/GCA_000149445.2.fna	Candida_albicans/GCA_015344825.1.fna	98.8912	3415	4815
Candida_albicans/GCA_000149445.2.fna	Candida_albicans/GCA_015345665.1.fna	98.8823	3191	4815
Candida_albicans/GCA_000149445.2.fna	Candida_albicans/GCA_015345685.1.fna	98.8532	3343	4815
Candida_albicans/GCA_000149445.2.fna	Candida_albicans/GCA_015345795.1.fna	98.8169	3029	4815
Candida_albicans/GCA_000149445.2.fna	Candida_albicans/GCA_015345605.1.fna	98.7678	3146	4815
Candida_albicans/GCA_000149445.2.fna	Candida_albicans/GCA_002259885.1.fna	98.7664	4541	4815
Candida_albicans/GCA_000149445.2.fna	Candida_albicans/GCA_002259875.1.fna	98.6955	4450	4815
Candida_albicans/GCA_000149445.2.fna	Candida_albicans/GCA_002259805.1.fna	98.6509	4367	4815
Candida_albicans/GCA_000149445.2.fna	Candida_albicans/GCA_002259865.1.fna	98.6177	4419	4815
Candida_albicans/GCA_000149445.2.fna	Candida_albicans/GCA_014825715.1.fna	98.2589	4666	4815
Candida_albicans/GCA_000149445.2.fna	Candida_dubliniensis/GCA_000647575.1.fna	87.004	3842	4815
Candida_albicans/GCA_000149445.2.fna	Candida_dubliniensis/GCA_000647555.1.fna	86.9789	3910	4815
Candida_albicans/GCA_000149445.2.fna	Candida_dubliniensis/GCA_000026945.1.fna	86.9453	4162	4815
Candida_albicans/GCA_000149445.2.fna	Candida_tropicalis/GCA_000006335.3.fna	78.2514	1841	4815
Candida_albicans/GCA_000149445.2.fna	Candida_sojae/GCA_013177575.1.fna	78.2372	1742	4815
Candida_albicans/GCA_000149445.2.fna	Candida_tropicalis/GCA_006942135.1.fna	78.2326	1823	4815
Candida_albicans/GCA_000149445.2.fna	Candida_tropicalis/GCA_013177555.1.fna	78.2325	1856	4815
Candida_albicans/GCA_000149445.2.fna	Candida_tropicalis/GCA_002864075.1.fna	78.2243	1705	4815
Candida_albicans/GCA_000149445.2.fna	Candida_sanyaensis/GCA_911254575.1.fna	78.2062	2163	4815
Candida_albicans/GCA_000149445.2.fna	Candida_tropicalis/GCA_017315405.1.fna	78.2004	1847	4815
Candida_albicans/GCA_000149445.2.fna	Candida_tropicalis/GCA_000633855.1.fna	78.1898	1870	4815
Candida_albicans/GCA_000149445.2.fna	Candida_tropicalis/GCA_019239295.1.fna	78.1855	1845	4815
Candida_albicans/GCA_000149445.2.fna	Candida_sojae/GCA_001442715.1.fna	78.0609	1440	4815
Candida_albicans/GCA_000149445.2.fna	Candida_maltosa/GCA_000344705.1.fna	77.8574	1360	4815
Candida_albicans/GCA_000149445.2.fna	Candida_viswanathii/GCA_003327735.1.fna	76.5938	983	4815
Candida_albicans/GCA_000149445.2.fna	Candida_metapsilosis/GCA_019178775.1.fna	76.4507	1142	4815
Candida_albicans/GCA_000149445.2.fna	Candida_parapsilosis/GCA_020027075.1.fna	76.4347	382	4815
Candida_albicans/GCA_000149445.2.fna	Candida_parapsilosis/GCA_004026285.1.fna	76.3979	664	4815
Candida_albicans/GCA_000182965.3.fna	Candida_albicans/GCA_000182965.3.fna	100	4756	4756
Candida_albicans/GCA_000182965.3.fna	Candida_albicans/GCA_002837675.1.fna	99.8961	4750	4756
Candida_albicans/GCA_000182965.3.fna	Candida_albicans/GCA_002835845.1.fna	99.8489	4750	4756
Candida_albicans/GCA_000182965.3.fna	Candida_albicans/GCA_011037055.1.fna	99.8019	4729	4756
Candida_albicans/GCA_000182965.3.fna	Candida_albicans/GCA_000784655.1.fna	99.6406	4682	4756
Candida_albicans/GCA_000182965.3.fna	Candida_albicans/GCA_000784635.1.fna	99.6194	4707	4756
Candida_albicans/GCA_000182965.3.fna	Candida_albicans/GCA_000447575.1.fna	99.6019	4662	4756
Candida_albicans/GCA_000182965.3.fna	Candida_albicans/GCA_000447635.1.fna	99.5647	4659	4756
Candida_albicans/GCA_000182965.3.fna	Candida_albicans/GCA_000775445.1.fna	99.5588	4663	4756
Candida_albicans/GCA_000182965.3.fna	Candida_albicans/GCA_000773845.1.fna	99.5491	4652	4756
Candida_albicans/GCA_000182965.3.fna	Candida_albicans/GCA_000447595.1.fna	99.542	4652	4756
Candida_albicans/GCA_000182965.3.fna	Candida_albicans/GCA_000773745.1.fna	99.541	4649	4756
Candida_albicans/GCA_000182965.3.fna	Candida_albicans/GCA_000784515.1.fna	99.5385	4675	4756
Candida_albicans/GCA_000182965.3.fna	Candida_albicans/GCA_000775455.1.fna	99.5374	4671	4756
Candida_albicans/GCA_000182965.3.fna	Candida_albicans/GCA_014049485.1.fna	99.5373	4709	4756
Candida_albicans/GCA_000182965.3.fna	Candida_albicans/GCA_000447495.1.fna	99.5332	4665	4756
Candida_albicans/GCA_000182965.3.fna	Candida_albicans/GCA_000447535.1.fna	99.5309	4667	4756
Candida_albicans/GCA_000182965.3.fna	Candida_albicans/GCA_000447475.1.fna	99.5225	4681	4756
Candida_albicans/GCA_000182965.3.fna	Candida_albicans/GCA_000773825.1.fna	99.5182	4665	4756
Candida_albicans/GCA_000182965.3.fna	Candida_albicans/GCA_000773725.1.fna	99.5083	4662	4756
Candida_albicans/GCA_000182965.3.fna	Candida_albicans/GCA_015345745.1.fna	99.4471	3209	4756
Candida_albicans/GCA_000182965.3.fna	Candida_albicans/GCA_004026255.1.fna	99.4281	3667	4756
Candida_albicans/GCA_000182965.3.fna	Candida_albicans/GCA_015344895.1.fna	99.4112	3529	4756
Candida_albicans/GCA_000182965.3.fna	Candida_albicans/GCA_015345625.1.fna	99.4083	3701	4756
Candida_albicans/GCA_000182965.3.fna	Candida_albicans/GCA_015345815.1.fna	99.2928	3147	4756
Candida_albicans/GCA_000182965.3.fna	Candida_albicans/GCA_015345665.1.fna	99.2857	3194	4756
Candida_albicans/GCA_000182965.3.fna	Candida_albicans/GCA_002259885.1.fna	99.176	4563	4756
Candida_albicans/GCA_000182965.3.fna	Candida_albicans/GCA_000447615.1.fna	99.1495	4654	4756
Candida_albicans/GCA_000182965.3.fna	Candida_albicans/GCA_000784575.1.fna	99.1483	4651	4756
Candida_albicans/GCA_000182965.3.fna	Candida_albicans/GCA_000447455.1.fna	99.1373	4658	4756
Candida_albicans/GCA_000182965.3.fna	Candida_albicans/GCA_000447515.1.fna	99.1364	4646	4756
Candida_albicans/GCA_000182965.3.fna	Candida_albicans/GCA_000784525.1.fna	99.1284	4644	4756
Candida_albicans/GCA_000182965.3.fna	Candida_albicans/GCA_000775505.1.fna	99.1283	4645	4756
Candida_albicans/GCA_000182965.3.fna	Candida_albicans/GCA_000784615.1.fna	99.125	4657	4756
Candida_albicans/GCA_000182965.3.fna	Candida_albicans/GCA_000784505.1.fna	99.1221	4648	4756
Candida_albicans/GCA_000182965.3.fna	Candida_albicans/GCA_005890745.1.fna	99.1194	4698	4756
Candida_albicans/GCA_000182965.3.fna	Candida_albicans/GCA_016906495.1.fna	99.1162	4477	4756
Candida_albicans/GCA_000182965.3.fna	Candida_albicans/GCA_000784495.1.fna	99.1158	4643	4756
Candida_albicans/GCA_000182965.3.fna	Candida_albicans/GCA_000773805.1.fna	99.1158	4652	4756
Candida_albicans/GCA_000182965.3.fna	Candida_albicans/GCA_000774085.1.fna	99.1146	4660	4756
Candida_albicans/GCA_000182965.3.fna	Candida_albicans/GCA_000775525.1.fna	99.1135	4646	4756
Candida_albicans/GCA_000182965.3.fna	Candida_albicans/GCA_000773735.1.fna	99.1111	4646	4756
Candida_albicans/GCA_000182965.3.fna	Candida_albicans/GCA_000775465.1.fna	99.1094	4635	4756
Candida_albicans/GCA_000182965.3.fna	Candida_albicans/GCA_002259875.1.fna	99.1072	4467	4756
Candida_albicans/GCA_000182965.3.fna	Candida_albicans/GCA_005890695.1.fna	99.1058	4034	4756
Candida_albicans/GCA_000182965.3.fna	Candida_albicans/GCA_000773755.1.fna	99.0939	4640	4756
Candida_albicans/GCA_000182965.3.fna	Candida_albicans/GCA_000149445.2.fna	99.0932	4664	4756
Candida_albicans/GCA_000182965.3.fna	Candida_albicans/GCA_000784695.1.fna	99.0928	4653	4756
Candida_albicans/GCA_000182965.3.fna	Candida_albicans/GCA_000784595.1.fna	99.0921	4640	4756
Candida_albicans/GCA_000182965.3.fna	Candida_albicans/GCA_015345835.1.fna	99.0889	3325	4756
Candida_albicans/GCA_000182965.3.fna	Candida_albicans/GCA_005890765.1.fna	99.0868	4699	4756
Candida_albicans/GCA_000182965.3.fna	Candida_albicans/GCA_000447555.1.fna	99.0817	4642	4756
Candida_albicans/GCA_000182965.3.fna	Candida_albicans/GCA_017309835.1.fna	99.0815	4694	4756
Candida_albicans/GCA_000182965.3.fna	Candida_albicans/GCA_002276455.1.fna	99.0788	4372	4756
Candida_albicans/GCA_000182965.3.fna	Candida_albicans/GCA_005890775.1.fna	99.0473	4705	4756
Candida_albicans/GCA_000182965.3.fna	Candida_albicans/GCA_002259805.1.fna	99.0415	4375	4756
Candida_albicans/GCA_000182965.3.fna	Candida_albicans/GCA_005890705.1.fna	99.0406	4200	4756
Candida_albicans/GCA_000182965.3.fna	Candida_albicans/GCA_015345785.1.fna	99.0273	3746	4756
Candida_albicans/GCA_000182965.3.fna	Candida_albicans/GCA_015345725.1.fna	99.0175	3555	4756
Candida_albicans/GCA_000182965.3.fna	Candida_albicans/GCA_002259865.1.fna	99.0169	4424	4756
Candida_albicans/GCA_000182965.3.fna	Candida_albicans/GCA_015344855.1.fna	99.0012	3620	4756
Candida_albicans/GCA_000182965.3.fna	Candida_albicans/GCA_003454735.1.fna	98.9997	4668	4756
Candida_albicans/GCA_000182965.3.fna	Candida_albicans/GCA_005890685.1.fna	98.9974	4405	4756
Candida_albicans/GCA_000182965.3.fna	Candida_albicans/GCA_015227795.1.fna	98.9554	3626	4756
Candida_albicans/GCA_000182965.3.fna	Candida_albicans/GCA_000691765.2.fna	98.9423	4660	4756
Candida_albicans/GCA_000182965.3.fna	Candida_albicans/GCA_000691765.1.fna	98.9423	4660	4756
Candida_albicans/GCA_000182965.3.fna	Candida_albicans/GCA_015345605.1.fna	98.9249	3141	4756
Candida_albicans/GCA_000182965.3.fna	Candida_albicans/GCA_015344825.1.fna	98.9156	3421	4756
Candida_albicans/GCA_000182965.3.fna	Candida_albicans/GCA_015345685.1.fna	98.9125	3343	4756
Candida_albicans/GCA_000182965.3.fna	Candida_albicans/GCA_015345795.1.fna	98.8798	3039	4756
Candida_albicans/GCA_000182965.3.fna	Candida_albicans/GCA_014825715.1.fna	98.3788	4655	4756
Candida_albicans/GCA_000182965.3.fna	Candida_dubliniensis/GCA_000647575.1.fna	87.0227	3819	4756
Candida_albicans/GCA_000182965.3.fna	Candida_dubliniensis/GCA_000647555.1.fna	86.9893	3865	4756
Candida_albicans/GCA_000182965.3.fna	Candida_dubliniensis/GCA_000026945.1.fna	86.9214	4239	4756
Candida_albicans/GCA_000182965.3.fna	Candida_tropicalis/GCA_002864075.1.fna	78.3307	1683	4756
Candida_albicans/GCA_000182965.3.fna	Candida_tropicalis/GCA_013177555.1.fna	78.3186	1808	4756
Candida_albicans/GCA_000182965.3.fna	Candida_tropicalis/GCA_000633855.1.fna	78.3089	1814	4756
Candida_albicans/GCA_000182965.3.fna	Candida_tropicalis/GCA_006942135.1.fna	78.3033	1800	4756
Candida_albicans/GCA_000182965.3.fna	Candida_tropicalis/GCA_017315405.1.fna	78.2924	1820	4756
Candida_albicans/GCA_000182965.3.fna	Candida_sanyaensis/GCA_911254575.1.fna	78.2885	2118	4756
Candida_albicans/GCA_000182965.3.fna	Candida_tropicalis/GCA_019239295.1.fna	78.2756	1812	4756
Candida_albicans/GCA_000182965.3.fna	Candida_tropicalis/GCA_000006335.3.fna	78.2713	1822	4756
Candida_albicans/GCA_000182965.3.fna	Candida_sojae/GCA_013177575.1.fna	78.1338	1768	4756
Candida_albicans/GCA_000182965.3.fna	Candida_sojae/GCA_001442715.1.fna	78.0615	1458	4756
Candida_albicans/GCA_000182965.3.fna	Candida_maltosa/GCA_000344705.1.fna	77.933	1349	4756
Candida_albicans/GCA_000182965.3.fna	Candida_viswanathii/GCA_003327735.1.fna	76.6556	977	4756
Candida_albicans/GCA_000182965.3.fna	Candida_metapsilosis/GCA_019178775.1.fna	76.5155	1138	4756
Candida_albicans/GCA_000182965.3.fna	Candida_parapsilosis/GCA_020027075.1.fna	76.354	384	4756
Candida_albicans/GCA_000447455.1.fna	Candida_albicans/GCA_000447455.1.fna	99.9894	4757	4837
Candida_albicans/GCA_000447455.1.fna	Candida_albicans/GCA_000447515.1.fna	99.6921	4694	4837
Candida_albicans/GCA_000447455.1.fna	Candida_albicans/GCA_000784615.1.fna	99.5488	4671	4837
Candida_albicans/GCA_000447455.1.fna	Candida_albicans/GCA_000775465.1.fna	99.5348	4654	4837
Candida_albicans/GCA_000447455.1.fna	Candida_albicans/GCA_000775505.1.fna	99.5329	4682	4837
Candida_albicans/GCA_000447455.1.fna	Candida_albicans/GCA_016906495.1.fna	99.4394	4507	4837
Candida_albicans/GCA_000447455.1.fna	Candida_albicans/GCA_015345785.1.fna	99.4111	3772	4837
Candida_albicans/GCA_000447455.1.fna	Candida_albicans/GCA_015344855.1.fna	99.3578	3638	4837
Candida_albicans/GCA_000447455.1.fna	Candida_albicans/GCA_000447555.1.fna	99.278	4672	4837
Candida_albicans/GCA_000447455.1.fna	Candida_albicans/GCA_005890765.1.fna	99.272	4695	4837
Candida_albicans/GCA_000447455.1.fna	Candida_albicans/GCA_005890695.1.fna	99.2717	4034	4837
Candida_albicans/GCA_000447455.1.fna	Candida_albicans/GCA_017309835.1.fna	99.2454	4700	4837
Candida_albicans/GCA_000447455.1.fna	Candida_albicans/GCA_002837675.1.fna	99.1799	4708	4837
Candida_albicans/GCA_000447455.1.fna	Candida_albicans/GCA_003454735.1.fna	99.1627	4679	4837
Candida_albicans/GCA_000447455.1.fna	Candida_albicans/GCA_000447575.1.fna	99.1463	4649	4837
Candida_albicans/GCA_000447455.1.fna	Candida_albicans/GCA_000775455.1.fna	99.1429	4661	4837
Candida_albicans/GCA_000447455.1.fna	Candida_albicans/GCA_002835845.1.fna	99.1371	4719	4837
Candida_albicans/GCA_000447455.1.fna	Candida_albicans/GCA_000447635.1.fna	99.1343	4638	4837
Candida_albicans/GCA_000447455.1.fna	Candida_albicans/GCA_000775445.1.fna	99.134	4655	4837
Candida_albicans/GCA_000447455.1.fna	Candida_albicans/GCA_000447495.1.fna	99.1327	4640	4837
Candida_albicans/GCA_000447455.1.fna	Candida_albicans/GCA_000447595.1.fna	99.1268	4659	4837
Candida_albicans/GCA_000447455.1.fna	Candida_albicans/GCA_000447475.1.fna	99.1234	4673	4837
Candida_albicans/GCA_000447455.1.fna	Candida_albicans/GCA_000447535.1.fna	99.1231	4658	4837
Candida_albicans/GCA_000447455.1.fna	Candida_albicans/GCA_000784655.1.fna	99.122	4671	4837
Candida_albicans/GCA_000447455.1.fna	Candida_albicans/GCA_000773825.1.fna	99.1197	4661	4837
Candida_albicans/GCA_000447455.1.fna	Candida_albicans/GCA_000784515.1.fna	99.1192	4663	4837
Candida_albicans/GCA_000447455.1.fna	Candida_albicans/GCA_000773845.1.fna	99.1192	4646	4837
Candida_albicans/GCA_000447455.1.fna	Candida_albicans/GCA_000773745.1.fna	99.1151	4648	4837
Candida_albicans/GCA_000447455.1.fna	Candida_albicans/GCA_000182965.3.fna	99.1146	4667	4837
Candida_albicans/GCA_000447455.1.fna	Candida_albicans/GCA_000784635.1.fna	99.1116	4670	4837
Candida_albicans/GCA_000447455.1.fna	Candida_albicans/GCA_000784495.1.fna	99.1058	4661	4837
Candida_albicans/GCA_000447455.1.fna	Candida_albicans/GCA_000447615.1.fna	99.1037	4658	4837
Candida_albicans/GCA_000447455.1.fna	Candida_albicans/GCA_000773805.1.fna	99.0986	4655	4837
Candida_albicans/GCA_000447455.1.fna	Candida_albicans/GCA_011037055.1.fna	99.0984	4682	4837
Candida_albicans/GCA_000447455.1.fna	Candida_albicans/GCA_000773725.1.fna	99.0975	4658	4837
Candida_albicans/GCA_000447455.1.fna	Candida_albicans/GCA_000773735.1.fna	99.0967	4661	4837
Candida_albicans/GCA_000447455.1.fna	Candida_albicans/GCA_000775525.1.fna	99.0939	4650	4837
Candida_albicans/GCA_000447455.1.fna	Candida_albicans/GCA_000784505.1.fna	99.0898	4667	4837
Candida_albicans/GCA_000447455.1.fna	Candida_albicans/GCA_000773755.1.fna	99.0891	4638	4837
Candida_albicans/GCA_000447455.1.fna	Candida_albicans/GCA_000774085.1.fna	99.0882	4658	4837
Candida_albicans/GCA_000447455.1.fna	Candida_albicans/GCA_014049485.1.fna	99.0839	4675	4837
Candida_albicans/GCA_000447455.1.fna	Candida_albicans/GCA_000784695.1.fna	99.0799	4671	4837
Candida_albicans/GCA_000447455.1.fna	Candida_albicans/GCA_000784525.1.fna	99.0657	4653	4837
Candida_albicans/GCA_000447455.1.fna	Candida_albicans/GCA_005890745.1.fna	99.0636	4689	4837
Candida_albicans/GCA_000447455.1.fna	Candida_albicans/GCA_000784595.1.fna	99.0597	4647	4837
Candida_albicans/GCA_000447455.1.fna	Candida_albicans/GCA_000784575.1.fna	99.0553	4651	4837
Candida_albicans/GCA_000447455.1.fna	Candida_albicans/GCA_002276455.1.fna	99.0468	4385	4837
Candida_albicans/GCA_000447455.1.fna	Candida_albicans/GCA_000149445.2.fna	99.0424	4675	4837
Candida_albicans/GCA_000447455.1.fna	Candida_albicans/GCA_004026255.1.fna	99.0291	3673	4837
Candida_albicans/GCA_000447455.1.fna	Candida_albicans/GCA_005890705.1.fna	99.0123	4197	4837
Candida_albicans/GCA_000447455.1.fna	Candida_albicans/GCA_005890775.1.fna	98.9968	4699	4837
Candida_albicans/GCA_000447455.1.fna	Candida_albicans/GCA_015344825.1.fna	98.9905	3421	4837
Candida_albicans/GCA_000447455.1.fna	Candida_albicans/GCA_015345725.1.fna	98.9833	3545	4837
Candida_albicans/GCA_000447455.1.fna	Candida_albicans/GCA_015344895.1.fna	98.9827	3523	4837
Candida_albicans/GCA_000447455.1.fna	Candida_albicans/GCA_015345625.1.fna	98.9795	3707	4837
Candida_albicans/GCA_000447455.1.fna	Candida_albicans/GCA_015227795.1.fna	98.9553	3634	4837
Candida_albicans/GCA_000447455.1.fna	Candida_albicans/GCA_015345835.1.fna	98.9495	3303	4837
Candida_albicans/GCA_000447455.1.fna	Candida_albicans/GCA_000691765.2.fna	98.9453	4641	4837
Candida_albicans/GCA_000447455.1.fna	Candida_albicans/GCA_000691765.1.fna	98.9453	4641	4837
Candida_albicans/GCA_000447455.1.fna	Candida_albicans/GCA_015345815.1.fna	98.934	3132	4837
Candida_albicans/GCA_000447455.1.fna	Candida_albicans/GCA_015345685.1.fna	98.9292	3346	4837
Candida_albicans/GCA_000447455.1.fna	Candida_albicans/GCA_015345745.1.fna	98.9248	3203	4837
Candida_albicans/GCA_000447455.1.fna	Candida_albicans/GCA_005890685.1.fna	98.9117	4400	4837
Candida_albicans/GCA_000447455.1.fna	Candida_albicans/GCA_015345665.1.fna	98.8781	3191	4837
Candida_albicans/GCA_000447455.1.fna	Candida_albicans/GCA_015345605.1.fna	98.8437	3144	4837
Candida_albicans/GCA_000447455.1.fna	Candida_albicans/GCA_015345795.1.fna	98.8027	3045	4837
Candida_albicans/GCA_000447455.1.fna	Candida_albicans/GCA_002259885.1.fna	98.7746	4570	4837
Candida_albicans/GCA_000447455.1.fna	Candida_albicans/GCA_002259875.1.fna	98.7041	4486	4837
Candida_albicans/GCA_000447455.1.fna	Candida_albicans/GCA_002259805.1.fna	98.6565	4396	4837
Candida_albicans/GCA_000447455.1.fna	Candida_albicans/GCA_002259865.1.fna	98.6292	4410	4837
Candida_albicans/GCA_000447455.1.fna	Candida_albicans/GCA_014825715.1.fna	98.2523	4673	4837
Candida_albicans/GCA_000447455.1.fna	Candida_dubliniensis/GCA_000647575.1.fna	87.0527	3797	4837
Candida_albicans/GCA_000447455.1.fna	Candida_dubliniensis/GCA_000647555.1.fna	87.0329	3842	4837
Candida_albicans/GCA_000447455.1.fna	Candida_dubliniensis/GCA_000026945.1.fna	86.9694	4184	4837
Candida_albicans/GCA_000447455.1.fna	Candida_tropicalis/GCA_002864075.1.fna	78.3633	1689	4837
Candida_albicans/GCA_000447455.1.fna	Candida_tropicalis/GCA_006942135.1.fna	78.3471	1814	4837
Candida_albicans/GCA_000447455.1.fna	Candida_tropicalis/GCA_017315405.1.fna	78.3227	1826	4837
Candida_albicans/GCA_000447455.1.fna	Candida_tropicalis/GCA_000006335.3.fna	78.2961	1832	4837
Candida_albicans/GCA_000447455.1.fna	Candida_tropicalis/GCA_000633855.1.fna	78.2938	1861	4837
Candida_albicans/GCA_000447455.1.fna	Candida_tropicalis/GCA_013177555.1.fna	78.293	1850	4837
Candida_albicans/GCA_000447455.1.fna	Candida_tropicalis/GCA_019239295.1.fna	78.2487	1839	4837
Candida_albicans/GCA_000447455.1.fna	Candida_sojae/GCA_013177575.1.fna	78.1443	1779	4837
Candida_albicans/GCA_000447455.1.fna	Candida_sanyaensis/GCA_911254575.1.fna	78.1385	2149	4837
Candida_albicans/GCA_000447455.1.fna	Candida_sojae/GCA_001442715.1.fna	77.9799	1471	4837
Candida_albicans/GCA_000447455.1.fna	Candida_maltosa/GCA_000344705.1.fna	77.8823	1400	4837
Candida_albicans/GCA_000447455.1.fna	Candida_viswanathii/GCA_003327735.1.fna	76.6725	998	4837
Candida_albicans/GCA_000447455.1.fna	Candida_metapsilosis/GCA_019178775.1.fna	76.4986	1183	4837
Candida_albicans/GCA_000447455.1.fna	Candida_parapsilosis/GCA_004026285.1.fna	76.4149	691	4837
Candida_albicans/GCA_000447455.1.fna	Candida_parapsilosis/GCA_020027125.1.fna	76.3936	789	4837
Candida_albicans/GCA_000447455.1.fna	Candida_parapsilosis/GCA_020027075.1.fna	76.2988	395	4837
Candida_albicans/GCA_000447475.1.fna	Candida_albicans/GCA_000447475.1.fna	99.9895	4753	4838
Candida_albicans/GCA_000447475.1.fna	Candida_albicans/GCA_000447575.1.fna	99.6241	4670	4838
Candida_albicans/GCA_000447475.1.fna	Candida_albicans/GCA_000447635.1.fna	99.6201	4664	4838
Candida_albicans/GCA_000447475.1.fna	Candida_albicans/GCA_000773845.1.fna	99.619	4654	4838
Candida_albicans/GCA_000447475.1.fna	Candida_albicans/GCA_000775455.1.fna	99.6082	4686	4838
Candida_albicans/GCA_000447475.1.fna	Candida_albicans/GCA_000784515.1.fna	99.6055	4693	4838
Candida_albicans/GCA_000447475.1.fna	Candida_albicans/GCA_000775445.1.fna	99.5948	4686	4838
Candida_albicans/GCA_000447475.1.fna	Candida_albicans/GCA_000447535.1.fna	99.5894	4686	4838
Candida_albicans/GCA_000447475.1.fna	Candida_albicans/GCA_002837675.1.fna	99.5886	4722	4838
Candida_albicans/GCA_000447475.1.fna	Candida_albicans/GCA_000773745.1.fna	99.5836	4663	4838
Candida_albicans/GCA_000447475.1.fna	Candida_albicans/GCA_000447495.1.fna	99.5779	4681	4838
Candida_albicans/GCA_000447475.1.fna	Candida_albicans/GCA_011037055.1.fna	99.5749	4709	4838
Candida_albicans/GCA_000447475.1.fna	Candida_albicans/GCA_000773725.1.fna	99.564	4672	4838
Candida_albicans/GCA_000447475.1.fna	Candida_albicans/GCA_000784655.1.fna	99.5566	4689	4838
Candida_albicans/GCA_000447475.1.fna	Candida_albicans/GCA_000773825.1.fna	99.55	4671	4838
Candida_albicans/GCA_000447475.1.fna	Candida_albicans/GCA_002835845.1.fna	99.544	4730	4838
Candida_albicans/GCA_000447475.1.fna	Candida_albicans/GCA_000784635.1.fna	99.5432	4693	4838
Candida_albicans/GCA_000447475.1.fna	Candida_albicans/GCA_014049485.1.fna	99.5425	4726	4838
Candida_albicans/GCA_000447475.1.fna	Candida_albicans/GCA_000447595.1.fna	99.534	4676	4838
Candida_albicans/GCA_000447475.1.fna	Candida_albicans/GCA_000182965.3.fna	99.5141	4682	4838
Candida_albicans/GCA_000447475.1.fna	Candida_albicans/GCA_004026255.1.fna	99.42	3678	4838
Candida_albicans/GCA_000447475.1.fna	Candida_albicans/GCA_015345625.1.fna	99.3825	3710	4838
Candida_albicans/GCA_000447475.1.fna	Candida_albicans/GCA_015344895.1.fna	99.375	3536	4838
Candida_albicans/GCA_000447475.1.fna	Candida_albicans/GCA_015345665.1.fna	99.358	3187	4838
Candida_albicans/GCA_000447475.1.fna	Candida_albicans/GCA_015345815.1.fna	99.3453	3145	4838
Candida_albicans/GCA_000447475.1.fna	Candida_albicans/GCA_015345745.1.fna	99.336	3218	4838
Candida_albicans/GCA_000447475.1.fna	Candida_albicans/GCA_002259885.1.fna	99.2078	4595	4838
Candida_albicans/GCA_000447475.1.fna	Candida_albicans/GCA_015345835.1.fna	99.1652	3321	4838
Candida_albicans/GCA_000447475.1.fna	Candida_albicans/GCA_002259875.1.fna	99.1649	4493	4838
Candida_albicans/GCA_000447475.1.fna	Candida_albicans/GCA_000784575.1.fna	99.1419	4666	4838
Candida_albicans/GCA_000447475.1.fna	Candida_albicans/GCA_000447515.1.fna	99.1384	4668	4838
Candida_albicans/GCA_000447475.1.fna	Candida_albicans/GCA_000774085.1.fna	99.1337	4656	4838
Candida_albicans/GCA_000447475.1.fna	Candida_albicans/GCA_000447615.1.fna	99.1326	4673	4838
Candida_albicans/GCA_000447475.1.fna	Candida_albicans/GCA_000773735.1.fna	99.1274	4661	4838
Candida_albicans/GCA_000447475.1.fna	Candida_albicans/GCA_000784525.1.fna	99.1249	4654	4838
Candida_albicans/GCA_000447475.1.fna	Candida_albicans/GCA_000775525.1.fna	99.1225	4665	4838
Candida_albicans/GCA_000447475.1.fna	Candida_albicans/GCA_000784615.1.fna	99.1175	4660	4838
Candida_albicans/GCA_000447475.1.fna	Candida_albicans/GCA_000447455.1.fna	99.1112	4689	4838
Candida_albicans/GCA_000447475.1.fna	Candida_albicans/GCA_000784495.1.fna	99.1094	4669	4838
Candida_albicans/GCA_000447475.1.fna	Candida_albicans/GCA_005890695.1.fna	99.1076	4033	4838
Candida_albicans/GCA_000447475.1.fna	Candida_albicans/GCA_000773805.1.fna	99.1064	4668	4838
Candida_albicans/GCA_000447475.1.fna	Candida_albicans/GCA_000784695.1.fna	99.1036	4667	4838
Candida_albicans/GCA_000447475.1.fna	Candida_albicans/GCA_000784505.1.fna	99.101	4662	4838
Candida_albicans/GCA_000447475.1.fna	Candida_albicans/GCA_005890745.1.fna	99.1006	4712	4838
Candida_albicans/GCA_000447475.1.fna	Candida_albicans/GCA_000775505.1.fna	99.0996	4665	4838
Candida_albicans/GCA_000447475.1.fna	Candida_albicans/GCA_000784595.1.fna	99.092	4654	4838
Candida_albicans/GCA_000447475.1.fna	Candida_albicans/GCA_000775465.1.fna	99.0894	4644	4838
Candida_albicans/GCA_000447475.1.fna	Candida_albicans/GCA_000149445.2.fna	99.0881	4671	4838
Candida_albicans/GCA_000447475.1.fna	Candida_albicans/GCA_016906495.1.fna	99.0875	4486	4838
Candida_albicans/GCA_000447475.1.fna	Candida_albicans/GCA_000773755.1.fna	99.0841	4645	4838
Candida_albicans/GCA_000447475.1.fna	Candida_albicans/GCA_005890765.1.fna	99.0822	4690	4838
Candida_albicans/GCA_000447475.1.fna	Candida_albicans/GCA_002259865.1.fna	99.079	4446	4838
Candida_albicans/GCA_000447475.1.fna	Candida_albicans/GCA_002259805.1.fna	99.0786	4422	4838
Candida_albicans/GCA_000447475.1.fna	Candida_albicans/GCA_000447555.1.fna	99.0609	4673	4838
Candida_albicans/GCA_000447475.1.fna	Candida_albicans/GCA_002276455.1.fna	99.0565	4381	4838
Candida_albicans/GCA_000447475.1.fna	Candida_albicans/GCA_017309835.1.fna	99.0354	4699	4838
Candida_albicans/GCA_000447475.1.fna	Candida_albicans/GCA_005890705.1.fna	99.0339	4203	4838
Candida_albicans/GCA_000447475.1.fna	Candida_albicans/GCA_005890775.1.fna	99.0331	4704	4838
Candida_albicans/GCA_000447475.1.fna	Candida_albicans/GCA_015345725.1.fna	99.0214	3555	4838
Candida_albicans/GCA_000447475.1.fna	Candida_albicans/GCA_015345785.1.fna	99.0207	3762	4838
Candida_albicans/GCA_000447475.1.fna	Candida_albicans/GCA_015344855.1.fna	98.9667	3622	4838
Candida_albicans/GCA_000447475.1.fna	Candida_albicans/GCA_003454735.1.fna	98.9634	4683	4838
Candida_albicans/GCA_000447475.1.fna	Candida_albicans/GCA_005890685.1.fna	98.9477	4402	4838
Candida_albicans/GCA_000447475.1.fna	Candida_albicans/GCA_015227795.1.fna	98.9392	3626	4838
Candida_albicans/GCA_000447475.1.fna	Candida_albicans/GCA_015345685.1.fna	98.9248	3332	4838
Candida_albicans/GCA_000447475.1.fna	Candida_albicans/GCA_000691765.1.fna	98.9231	4656	4838
Candida_albicans/GCA_000447475.1.fna	Candida_albicans/GCA_000691765.2.fna	98.9231	4656	4838
Candida_albicans/GCA_000447475.1.fna	Candida_albicans/GCA_015344825.1.fna	98.9171	3431	4838
Candida_albicans/GCA_000447475.1.fna	Candida_albicans/GCA_015345605.1.fna	98.8848	3160	4838
Candida_albicans/GCA_000447475.1.fna	Candida_albicans/GCA_015345795.1.fna	98.8544	3045	4838
Candida_albicans/GCA_000447475.1.fna	Candida_albicans/GCA_014825715.1.fna	98.3525	4670	4838
Candida_albicans/GCA_000447475.1.fna	Candida_dubliniensis/GCA_000647575.1.fna	87.0204	3830	4838
Candida_albicans/GCA_000447475.1.fna	Candida_dubliniensis/GCA_000647555.1.fna	86.9691	3892	4838
Candida_albicans/GCA_000447475.1.fna	Candida_dubliniensis/GCA_000026945.1.fna	86.9129	4193	4838
Candida_albicans/GCA_000447475.1.fna	Candida_tropicalis/GCA_017315405.1.fna	78.3041	1818	4838
Candida_albicans/GCA_000447475.1.fna	Candida_tropicalis/GCA_002864075.1.fna	78.3006	1717	4838
Candida_albicans/GCA_000447475.1.fna	Candida_tropicalis/GCA_000006335.3.fna	78.2918	1821	4838
Candida_albicans/GCA_000447475.1.fna	Candida_tropicalis/GCA_013177555.1.fna	78.2697	1840	4838
Candida_albicans/GCA_000447475.1.fna	Candida_tropicalis/GCA_006942135.1.fna	78.2562	1826	4838
Candida_albicans/GCA_000447475.1.fna	Candida_tropicalis/GCA_000633855.1.fna	78.2284	1867	4838
Candida_albicans/GCA_000447475.1.fna	Candida_tropicalis/GCA_019239295.1.fna	78.2195	1844	4838
Candida_albicans/GCA_000447475.1.fna	Candida_sojae/GCA_013177575.1.fna	78.1422	1763	4838
Candida_albicans/GCA_000447475.1.fna	Candida_sanyaensis/GCA_911254575.1.fna	78.1255	2179	4838
Candida_albicans/GCA_000447475.1.fna	Candida_sojae/GCA_001442715.1.fna	78.0261	1473	4838
Candida_albicans/GCA_000447475.1.fna	Candida_maltosa/GCA_000344705.1.fna	77.83	1378	4838
Candida_albicans/GCA_000447475.1.fna	Candida_metapsilosis/GCA_019178775.1.fna	76.5188	1116	4838
Candida_albicans/GCA_000447475.1.fna	Candida_parapsilosis/GCA_020027075.1.fna	76.471	374	4838
Candida_albicans/GCA_000447475.1.fna	Candida_parapsilosis/GCA_004026285.1.fna	76.405	678	4838
Candida_albicans/GCA_000447495.1.fna	Candida_albicans/GCA_000447495.1.fna	99.9905	4745	4901
Candida_albicans/GCA_000447495.1.fna	Candida_albicans/GCA_000447535.1.fna	99.5948	4691	4901
Candida_albicans/GCA_000447495.1.fna	Candida_albicans/GCA_000447635.1.fna	99.5909	4677	4901
Candida_albicans/GCA_000447495.1.fna	Candida_albicans/GCA_000775455.1.fna	99.587	4679	4901
Candida_albicans/GCA_000447495.1.fna	Candida_albicans/GCA_000775445.1.fna	99.5857	4693	4901
Candida_albicans/GCA_000447495.1.fna	Candida_albicans/GCA_000447475.1.fna	99.5807	4700	4901
Candida_albicans/GCA_000447495.1.fna	Candida_albicans/GCA_000773825.1.fna	99.5805	4681	4901
Candida_albicans/GCA_000447495.1.fna	Candida_albicans/GCA_000784655.1.fna	99.5799	4700	4901
Candida_albicans/GCA_000447495.1.fna	Candida_albicans/GCA_000447575.1.fna	99.5795	4673	4901
Candida_albicans/GCA_000447495.1.fna	Candida_albicans/GCA_000447595.1.fna	99.577	4672	4901
Candida_albicans/GCA_000447495.1.fna	Candida_albicans/GCA_000773845.1.fna	99.5705	4645	4901
Candida_albicans/GCA_000447495.1.fna	Candida_albicans/GCA_000784515.1.fna	99.5695	4687	4901
Candida_albicans/GCA_000447495.1.fna	Candida_albicans/GCA_002837675.1.fna	99.5693	4727	4901
Candida_albicans/GCA_000447495.1.fna	Candida_albicans/GCA_000773725.1.fna	99.565	4672	4901
Candida_albicans/GCA_000447495.1.fna	Candida_albicans/GCA_000784635.1.fna	99.5646	4704	4901
Candida_albicans/GCA_000447495.1.fna	Candida_albicans/GCA_000773745.1.fna	99.5573	4669	4901
Candida_albicans/GCA_000447495.1.fna	Candida_albicans/GCA_002835845.1.fna	99.5415	4738	4901
Candida_albicans/GCA_000447495.1.fna	Candida_albicans/GCA_011037055.1.fna	99.5083	4709	4901
Candida_albicans/GCA_000447495.1.fna	Candida_albicans/GCA_014049485.1.fna	99.5069	4720	4901
Candida_albicans/GCA_000447495.1.fna	Candida_albicans/GCA_000182965.3.fna	99.4993	4689	4901
Candida_albicans/GCA_000447495.1.fna	Candida_albicans/GCA_004026255.1.fna	99.4731	3683	4901
Candida_albicans/GCA_000447495.1.fna	Candida_albicans/GCA_015345625.1.fna	99.3777	3722	4901
Candida_albicans/GCA_000447495.1.fna	Candida_albicans/GCA_015344895.1.fna	99.3716	3526	4901
Candida_albicans/GCA_000447495.1.fna	Candida_albicans/GCA_015345665.1.fna	99.3339	3202	4901
Candida_albicans/GCA_000447495.1.fna	Candida_albicans/GCA_015345815.1.fna	99.3296	3134	4901
Candida_albicans/GCA_000447495.1.fna	Candida_albicans/GCA_015345745.1.fna	99.3206	3220	4901
Candida_albicans/GCA_000447495.1.fna	Candida_albicans/GCA_002259885.1.fna	99.2231	4602	4901
Candida_albicans/GCA_000447495.1.fna	Candida_albicans/GCA_015345835.1.fna	99.148	3321	4901
Candida_albicans/GCA_000447495.1.fna	Candida_albicans/GCA_002259875.1.fna	99.1471	4487	4901
Candida_albicans/GCA_000447495.1.fna	Candida_albicans/GCA_000447615.1.fna	99.1329	4670	4901
Candida_albicans/GCA_000447495.1.fna	Candida_albicans/GCA_000447515.1.fna	99.1257	4667	4901
Candida_albicans/GCA_000447495.1.fna	Candida_albicans/GCA_000775525.1.fna	99.1188	4669	4901
Candida_albicans/GCA_000447495.1.fna	Candida_albicans/GCA_000784575.1.fna	99.1131	4668	4901
Candida_albicans/GCA_000447495.1.fna	Candida_albicans/GCA_000774085.1.fna	99.1115	4674	4901
Candida_albicans/GCA_000447495.1.fna	Candida_albicans/GCA_000784525.1.fna	99.1046	4665	4901
Candida_albicans/GCA_000447495.1.fna	Candida_albicans/GCA_000447455.1.fna	99.103	4676	4901
Candida_albicans/GCA_000447495.1.fna	Candida_albicans/GCA_000773735.1.fna	99.1014	4668	4901
Candida_albicans/GCA_000447495.1.fna	Candida_albicans/GCA_000784615.1.fna	99.0982	4670	4901
Candida_albicans/GCA_000447495.1.fna	Candida_albicans/GCA_005890745.1.fna	99.0965	4691	4901
Candida_albicans/GCA_000447495.1.fna	Candida_albicans/GCA_000775505.1.fna	99.0958	4662	4901
Candida_albicans/GCA_000447495.1.fna	Candida_albicans/GCA_000784695.1.fna	99.0958	4669	4901
Candida_albicans/GCA_000447495.1.fna	Candida_albicans/GCA_000775465.1.fna	99.0904	4653	4901
Candida_albicans/GCA_000447495.1.fna	Candida_albicans/GCA_000773805.1.fna	99.0884	4676	4901
Candida_albicans/GCA_000447495.1.fna	Candida_albicans/GCA_000784505.1.fna	99.0882	4670	4901
Candida_albicans/GCA_000447495.1.fna	Candida_albicans/GCA_000784595.1.fna	99.0865	4644	4901
Candida_albicans/GCA_000447495.1.fna	Candida_albicans/GCA_000773755.1.fna	99.08	4647	4901
Candida_albicans/GCA_000447495.1.fna	Candida_albicans/GCA_000149445.2.fna	99.0772	4663	4901
Candida_albicans/GCA_000447495.1.fna	Candida_albicans/GCA_002259805.1.fna	99.0756	4417	4901
Candida_albicans/GCA_000447495.1.fna	Candida_albicans/GCA_000784495.1.fna	99.0746	4679	4901
Candida_albicans/GCA_000447495.1.fna	Candida_albicans/GCA_005890695.1.fna	99.0728	4037	4901
Candida_albicans/GCA_000447495.1.fna	Candida_albicans/GCA_016906495.1.fna	99.0712	4481	4901
Candida_albicans/GCA_000447495.1.fna	Candida_albicans/GCA_005890765.1.fna	99.0641	4690	4901
Candida_albicans/GCA_000447495.1.fna	Candida_albicans/GCA_000447555.1.fna	99.0579	4674	4901
Candida_albicans/GCA_000447495.1.fna	Candida_albicans/GCA_002276455.1.fna	99.0539	4371	4901
Candida_albicans/GCA_000447495.1.fna	Candida_albicans/GCA_002259865.1.fna	99.0466	4454	4901
Candida_albicans/GCA_000447495.1.fna	Candida_albicans/GCA_017309835.1.fna	99.0311	4701	4901
Candida_albicans/GCA_000447495.1.fna	Candida_albicans/GCA_005890705.1.fna	99.0247	4206	4901
Candida_albicans/GCA_000447495.1.fna	Candida_albicans/GCA_005890775.1.fna	99.0168	4721	4901
Candida_albicans/GCA_000447495.1.fna	Candida_albicans/GCA_015345785.1.fna	99.0028	3771	4901
Candida_albicans/GCA_000447495.1.fna	Candida_albicans/GCA_015345725.1.fna	98.9912	3554	4901
Candida_albicans/GCA_000447495.1.fna	Candida_albicans/GCA_015344855.1.fna	98.9861	3622	4901
Candida_albicans/GCA_000447495.1.fna	Candida_albicans/GCA_005890685.1.fna	98.9596	4393	4901
Candida_albicans/GCA_000447495.1.fna	Candida_albicans/GCA_015227795.1.fna	98.9531	3624	4901
Candida_albicans/GCA_000447495.1.fna	Candida_albicans/GCA_003454735.1.fna	98.9501	4688	4901
Candida_albicans/GCA_000447495.1.fna	Candida_albicans/GCA_015344825.1.fna	98.9425	3423	4901
Candida_albicans/GCA_000447495.1.fna	Candida_albicans/GCA_000691765.2.fna	98.9214	4653	4901
Candida_albicans/GCA_000447495.1.fna	Candida_albicans/GCA_000691765.1.fna	98.9214	4653	4901
Candida_albicans/GCA_000447495.1.fna	Candida_albicans/GCA_015345605.1.fna	98.8812	3150	4901
Candida_albicans/GCA_000447495.1.fna	Candida_albicans/GCA_015345685.1.fna	98.8797	3342	4901
Candida_albicans/GCA_000447495.1.fna	Candida_albicans/GCA_015345795.1.fna	98.8349	3032	4901
Candida_albicans/GCA_000447495.1.fna	Candida_albicans/GCA_014825715.1.fna	98.3258	4662	4901
Candida_albicans/GCA_000447495.1.fna	Candida_dubliniensis/GCA_000647555.1.fna	87.0169	3873	4901
Candida_albicans/GCA_000447495.1.fna	Candida_dubliniensis/GCA_000647575.1.fna	87.0067	3832	4901
Candida_albicans/GCA_000447495.1.fna	Candida_dubliniensis/GCA_000026945.1.fna	86.9578	4193	4901
Candida_albicans/GCA_000447495.1.fna	Candida_tropicalis/GCA_000633855.1.fna	78.2736	1891	4901
Candida_albicans/GCA_000447495.1.fna	Candida_tropicalis/GCA_000006335.3.fna	78.2569	1872	4901
Candida_albicans/GCA_000447495.1.fna	Candida_tropicalis/GCA_017315405.1.fna	78.2537	1872	4901
Candida_albicans/GCA_000447495.1.fna	Candida_tropicalis/GCA_013177555.1.fna	78.2221	1893	4901
Candida_albicans/GCA_000447495.1.fna	Candida_tropicalis/GCA_002864075.1.fna	78.2208	1759	4901
Candida_albicans/GCA_000447495.1.fna	Candida_tropicalis/GCA_006942135.1.fna	78.2067	1877	4901
Candida_albicans/GCA_000447495.1.fna	Candida_tropicalis/GCA_019239295.1.fna	78.1996	1885	4901
Candida_albicans/GCA_000447495.1.fna	Candida_sanyaensis/GCA_911254575.1.fna	78.1431	2182	4901
Candida_albicans/GCA_000447495.1.fna	Candida_sojae/GCA_013177575.1.fna	78.1103	1806	4901
Candida_albicans/GCA_000447495.1.fna	Candida_sojae/GCA_001442715.1.fna	77.9798	1499	4901
Candida_albicans/GCA_000447495.1.fna	Candida_maltosa/GCA_000344705.1.fna	77.8615	1387	4901
Candida_albicans/GCA_000447495.1.fna	Candida_viswanathii/GCA_003327735.1.fna	76.6437	1004	4901
Candida_albicans/GCA_000447495.1.fna	Candida_metapsilosis/GCA_900069165.1.fna	76.532	918	4901
Candida_albicans/GCA_000447495.1.fna	Candida_metapsilosis/GCA_019178775.1.fna	76.5095	1155	4901
Candida_albicans/GCA_000447495.1.fna	Candida_parapsilosis/GCA_020027125.1.fna	76.4738	777	4901
Candida_albicans/GCA_000447495.1.fna	Candida_parapsilosis/GCA_004026285.1.fna	76.4237	699	4901
Candida_albicans/GCA_000447495.1.fna	Candida_parapsilosis/GCA_020027075.1.fna	76.3382	404	4901
Candida_albicans/GCA_000447515.1.fna	Candida_albicans/GCA_000447515.1.fna	99.9866	4747	4857
Candida_albicans/GCA_000447515.1.fna	Candida_albicans/GCA_000447455.1.fna	99.6705	4708	4857
Candida_albicans/GCA_000447515.1.fna	Candida_albicans/GCA_000775505.1.fna	99.5403	4677	4857
Candida_albicans/GCA_000447515.1.fna	Candida_albicans/GCA_000784615.1.fna	99.5328	4687	4857
Candida_albicans/GCA_000447515.1.fna	Candida_albicans/GCA_000775465.1.fna	99.5259	4677	4857
Candida_albicans/GCA_000447515.1.fna	Candida_albicans/GCA_016906495.1.fna	99.4581	4513	4857
Candida_albicans/GCA_000447515.1.fna	Candida_albicans/GCA_015345785.1.fna	99.4105	3771	4857
Candida_albicans/GCA_000447515.1.fna	Candida_albicans/GCA_015344855.1.fna	99.3309	3635	4857
Candida_albicans/GCA_000447515.1.fna	Candida_albicans/GCA_000447555.1.fna	99.2668	4674	4857
Candida_albicans/GCA_000447515.1.fna	Candida_albicans/GCA_005890765.1.fna	99.2549	4705	4857
Candida_albicans/GCA_000447515.1.fna	Candida_albicans/GCA_005890695.1.fna	99.2472	4032	4857
Candida_albicans/GCA_000447515.1.fna	Candida_albicans/GCA_017309835.1.fna	99.2304	4699	4857
Candida_albicans/GCA_000447515.1.fna	Candida_albicans/GCA_002837675.1.fna	99.1607	4721	4857
Candida_albicans/GCA_000447515.1.fna	Candida_albicans/GCA_000447575.1.fna	99.1532	4646	4857
Candida_albicans/GCA_000447515.1.fna	Candida_albicans/GCA_003454735.1.fna	99.1412	4683	4857
Candida_albicans/GCA_000447515.1.fna	Candida_albicans/GCA_000775445.1.fna	99.1289	4669	4857
Candida_albicans/GCA_000447515.1.fna	Candida_albicans/GCA_000775455.1.fna	99.1268	4666	4857
Candida_albicans/GCA_000447515.1.fna	Candida_albicans/GCA_000773825.1.fna	99.122	4650	4857
Candida_albicans/GCA_000447515.1.fna	Candida_albicans/GCA_000447535.1.fna	99.1211	4664	4857
Candida_albicans/GCA_000447515.1.fna	Candida_albicans/GCA_000447475.1.fna	99.121	4678	4857
Candida_albicans/GCA_000447515.1.fna	Candida_albicans/GCA_000447595.1.fna	99.1208	4647	4857
Candida_albicans/GCA_000447515.1.fna	Candida_albicans/GCA_000784655.1.fna	99.1198	4675	4857
Candida_albicans/GCA_000447515.1.fna	Candida_albicans/GCA_000784515.1.fna	99.119	4669	4857
Candida_albicans/GCA_000447515.1.fna	Candida_albicans/GCA_000773845.1.fna	99.1181	4651	4857
Candida_albicans/GCA_000447515.1.fna	Candida_albicans/GCA_002835845.1.fna	99.1136	4731	4857
Candida_albicans/GCA_000447515.1.fna	Candida_albicans/GCA_000784635.1.fna	99.1134	4676	4857
Candida_albicans/GCA_000447515.1.fna	Candida_albicans/GCA_000773745.1.fna	99.113	4658	4857
Candida_albicans/GCA_000447515.1.fna	Candida_albicans/GCA_000447635.1.fna	99.1123	4659	4857
Candida_albicans/GCA_000447515.1.fna	Candida_albicans/GCA_000182965.3.fna	99.1109	4678	4857
Candida_albicans/GCA_000447515.1.fna	Candida_albicans/GCA_000447495.1.fna	99.1103	4650	4857
Candida_albicans/GCA_000447515.1.fna	Candida_albicans/GCA_000773725.1.fna	99.1086	4661	4857
Candida_albicans/GCA_000447515.1.fna	Candida_albicans/GCA_000784505.1.fna	99.1006	4656	4857
Candida_albicans/GCA_000447515.1.fna	Candida_albicans/GCA_000447615.1.fna	99.1001	4656	4857
Candida_albicans/GCA_000447515.1.fna	Candida_albicans/GCA_011037055.1.fna	99.0964	4684	4857
Candida_albicans/GCA_000447515.1.fna	Candida_albicans/GCA_000773755.1.fna	99.0961	4643	4857
Candida_albicans/GCA_000447515.1.fna	Candida_albicans/GCA_000773805.1.fna	99.0954	4658	4857
Candida_albicans/GCA_000447515.1.fna	Candida_albicans/GCA_000774085.1.fna	99.0913	4657	4857
Candida_albicans/GCA_000447515.1.fna	Candida_albicans/GCA_000775525.1.fna	99.0871	4662	4857
Candida_albicans/GCA_000447515.1.fna	Candida_albicans/GCA_000773735.1.fna	99.0856	4662	4857
Candida_albicans/GCA_000447515.1.fna	Candida_albicans/GCA_000784495.1.fna	99.0822	4670	4857
Candida_albicans/GCA_000447515.1.fna	Candida_albicans/GCA_014049485.1.fna	99.0761	4693	4857
Candida_albicans/GCA_000447515.1.fna	Candida_albicans/GCA_000784695.1.fna	99.0726	4675	4857
Candida_albicans/GCA_000447515.1.fna	Candida_albicans/GCA_000784525.1.fna	99.0673	4657	4857
Candida_albicans/GCA_000447515.1.fna	Candida_albicans/GCA_005890745.1.fna	99.0658	4680	4857
Candida_albicans/GCA_000447515.1.fna	Candida_albicans/GCA_002276455.1.fna	99.0595	4387	4857
Candida_albicans/GCA_000447515.1.fna	Candida_albicans/GCA_000784595.1.fna	99.0584	4648	4857
Candida_albicans/GCA_000447515.1.fna	Candida_albicans/GCA_000149445.2.fna	99.0538	4665	4857
Candida_albicans/GCA_000447515.1.fna	Candida_albicans/GCA_000784575.1.fna	99.0514	4663	4857
Candida_albicans/GCA_000447515.1.fna	Candida_albicans/GCA_004026255.1.fna	99.0449	3668	4857
Candida_albicans/GCA_000447515.1.fna	Candida_albicans/GCA_005890775.1.fna	99.0299	4693	4857
Candida_albicans/GCA_000447515.1.fna	Candida_albicans/GCA_005890705.1.fna	99.0118	4200	4857
Candida_albicans/GCA_000447515.1.fna	Candida_albicans/GCA_015345725.1.fna	99.0017	3537	4857
Candida_albicans/GCA_000447515.1.fna	Candida_albicans/GCA_015345625.1.fna	98.9986	3710	4857
Candida_albicans/GCA_000447515.1.fna	Candida_albicans/GCA_015344895.1.fna	98.9934	3515	4857
Candida_albicans/GCA_000447515.1.fna	Candida_albicans/GCA_015344825.1.fna	98.9839	3414	4857
Candida_albicans/GCA_000447515.1.fna	Candida_albicans/GCA_000691765.1.fna	98.9521	4651	4857
Candida_albicans/GCA_000447515.1.fna	Candida_albicans/GCA_000691765.2.fna	98.9521	4651	4857
Candida_albicans/GCA_000447515.1.fna	Candida_albicans/GCA_015345815.1.fna	98.9507	3141	4857
Candida_albicans/GCA_000447515.1.fna	Candida_albicans/GCA_015227795.1.fna	98.9441	3643	4857
Candida_albicans/GCA_000447515.1.fna	Candida_albicans/GCA_015345835.1.fna	98.928	3314	4857
Candida_albicans/GCA_000447515.1.fna	Candida_albicans/GCA_015345745.1.fna	98.9267	3199	4857
Candida_albicans/GCA_000447515.1.fna	Candida_albicans/GCA_005890685.1.fna	98.9218	4395	4857
Candida_albicans/GCA_000447515.1.fna	Candida_albicans/GCA_015345685.1.fna	98.9196	3341	4857
Candida_albicans/GCA_000447515.1.fna	Candida_albicans/GCA_015345665.1.fna	98.8947	3194	4857
Candida_albicans/GCA_000447515.1.fna	Candida_albicans/GCA_015345795.1.fna	98.8762	3040	4857
Candida_albicans/GCA_000447515.1.fna	Candida_albicans/GCA_015345605.1.fna	98.8458	3144	4857
Candida_albicans/GCA_000447515.1.fna	Candida_albicans/GCA_002259885.1.fna	98.7877	4558	4857
Candida_albicans/GCA_000447515.1.fna	Candida_albicans/GCA_002259875.1.fna	98.7202	4468	4857
Candida_albicans/GCA_000447515.1.fna	Candida_albicans/GCA_002259805.1.fna	98.6629	4400	4857
Candida_albicans/GCA_000447515.1.fna	Candida_albicans/GCA_002259865.1.fna	98.6292	4439	4857
Candida_albicans/GCA_000447515.1.fna	Candida_albicans/GCA_014825715.1.fna	98.2572	4655	4857
Candida_albicans/GCA_000447515.1.fna	Candida_dubliniensis/GCA_000647555.1.fna	87.0386	3909	4857
Candida_albicans/GCA_000447515.1.fna	Candida_dubliniensis/GCA_000647575.1.fna	87.0113	3856	4857
Candida_albicans/GCA_000447515.1.fna	Candida_dubliniensis/GCA_000026945.1.fna	86.9258	4207	4857
Candida_albicans/GCA_000447515.1.fna	Candida_tropicalis/GCA_002864075.1.fna	78.3603	1691	4857
Candida_albicans/GCA_000447515.1.fna	Candida_tropicalis/GCA_000633855.1.fna	78.2634	1887	4857
Candida_albicans/GCA_000447515.1.fna	Candida_tropicalis/GCA_013177555.1.fna	78.2357	1867	4857
Candida_albicans/GCA_000447515.1.fna	Candida_tropicalis/GCA_017315405.1.fna	78.2165	1877	4857
Candida_albicans/GCA_000447515.1.fna	Candida_tropicalis/GCA_006942135.1.fna	78.2041	1878	4857
Candida_albicans/GCA_000447515.1.fna	Candida_tropicalis/GCA_000006335.3.fna	78.2022	1877	4857
Candida_albicans/GCA_000447515.1.fna	Candida_sanyaensis/GCA_911254575.1.fna	78.1757	2191	4857
Candida_albicans/GCA_000447515.1.fna	Candida_tropicalis/GCA_019239295.1.fna	78.1379	1892	4857
Candida_albicans/GCA_000447515.1.fna	Candida_sojae/GCA_013177575.1.fna	78.1252	1791	4857
Candida_albicans/GCA_000447515.1.fna	Candida_sojae/GCA_001442715.1.fna	78.0437	1477	4857
Candida_albicans/GCA_000447515.1.fna	Candida_maltosa/GCA_000344705.1.fna	77.8327	1407	4857
Candida_albicans/GCA_000447515.1.fna	Candida_viswanathii/GCA_003327735.1.fna	76.6725	984	4857
Candida_albicans/GCA_000447515.1.fna	Candida_metapsilosis/GCA_017655625.1.fna	76.5886	872	4857
Candida_albicans/GCA_000447515.1.fna	Candida_metapsilosis/GCA_900069165.1.fna	76.5499	890	4857
Candida_albicans/GCA_000447515.1.fna	Candida_metapsilosis/GCA_019178775.1.fna	76.4779	1184	4857
Candida_albicans/GCA_000447515.1.fna	Candida_parapsilosis/GCA_004026285.1.fna	76.4703	677	4857
Candida_albicans/GCA_000447515.1.fna	Candida_parapsilosis/GCA_020027075.1.fna	76.4197	378	4857
Candida_albicans/GCA_000447535.1.fna	Candida_albicans/GCA_000447535.1.fna	99.9923	4748	4853
Candida_albicans/GCA_000447535.1.fna	Candida_albicans/GCA_000773825.1.fna	99.5954	4695	4853
Candida_albicans/GCA_000447535.1.fna	Candida_albicans/GCA_000447475.1.fna	99.593	4691	4853
Candida_albicans/GCA_000447535.1.fna	Candida_albicans/GCA_000447575.1.fna	99.5926	4673	4853
Candida_albicans/GCA_000447535.1.fna	Candida_albicans/GCA_000447495.1.fna	99.5905	4691	4853
Candida_albicans/GCA_000447535.1.fna	Candida_albicans/GCA_000447635.1.fna	99.5848	4681	4853
Candida_albicans/GCA_000447535.1.fna	Candida_albicans/GCA_000773745.1.fna	99.5795	4669	4853
Candida_albicans/GCA_000447535.1.fna	Candida_albicans/GCA_000773725.1.fna	99.5693	4664	4853
Candida_albicans/GCA_000447535.1.fna	Candida_albicans/GCA_000775445.1.fna	99.5686	4686	4853
Candida_albicans/GCA_000447535.1.fna	Candida_albicans/GCA_000775455.1.fna	99.5672	4680	4853
Candida_albicans/GCA_000447535.1.fna	Candida_albicans/GCA_000447595.1.fna	99.5628	4682	4853
Candida_albicans/GCA_000447535.1.fna	Candida_albicans/GCA_000773845.1.fna	99.5617	4654	4853
Candida_albicans/GCA_000447535.1.fna	Candida_albicans/GCA_000784655.1.fna	99.5587	4686	4853
Candida_albicans/GCA_000447535.1.fna	Candida_albicans/GCA_000784515.1.fna	99.5578	4690	4853
Candida_albicans/GCA_000447535.1.fna	Candida_albicans/GCA_000784635.1.fna	99.5505	4701	4853
Candida_albicans/GCA_000447535.1.fna	Candida_albicans/GCA_002837675.1.fna	99.5433	4738	4853
Candida_albicans/GCA_000447535.1.fna	Candida_albicans/GCA_011037055.1.fna	99.5274	4700	4853
Candida_albicans/GCA_000447535.1.fna	Candida_albicans/GCA_000182965.3.fna	99.5034	4690	4853
Candida_albicans/GCA_000447535.1.fna	Candida_albicans/GCA_002835845.1.fna	99.4985	4735	4853
Candida_albicans/GCA_000447535.1.fna	Candida_albicans/GCA_014049485.1.fna	99.4863	4715	4853
Candida_albicans/GCA_000447535.1.fna	Candida_albicans/GCA_004026255.1.fna	99.457	3673	4853
Candida_albicans/GCA_000447535.1.fna	Candida_albicans/GCA_015344895.1.fna	99.3944	3522	4853
Candida_albicans/GCA_000447535.1.fna	Candida_albicans/GCA_015345625.1.fna	99.3927	3718	4853
Candida_albicans/GCA_000447535.1.fna	Candida_albicans/GCA_015345815.1.fna	99.3333	3143	4853
Candida_albicans/GCA_000447535.1.fna	Candida_albicans/GCA_015345665.1.fna	99.3153	3207	4853
Candida_albicans/GCA_000447535.1.fna	Candida_albicans/GCA_015345745.1.fna	99.2939	3217	4853
Candida_albicans/GCA_000447535.1.fna	Candida_albicans/GCA_002259885.1.fna	99.234	4587	4853
Candida_albicans/GCA_000447535.1.fna	Candida_albicans/GCA_002259875.1.fna	99.1544	4471	4853
Candida_albicans/GCA_000447535.1.fna	Candida_albicans/GCA_015345835.1.fna	99.1458	3310	4853
Candida_albicans/GCA_000447535.1.fna	Candida_albicans/GCA_000447615.1.fna	99.1441	4654	4853
Candida_albicans/GCA_000447535.1.fna	Candida_albicans/GCA_000447515.1.fna	99.1284	4660	4853
Candida_albicans/GCA_000447535.1.fna	Candida_albicans/GCA_000775525.1.fna	99.1251	4662	4853
Candida_albicans/GCA_000447535.1.fna	Candida_albicans/GCA_000774085.1.fna	99.1233	4649	4853
Candida_albicans/GCA_000447535.1.fna	Candida_albicans/GCA_000784615.1.fna	99.1174	4660	4853
Candida_albicans/GCA_000447535.1.fna	Candida_albicans/GCA_000447455.1.fna	99.1124	4668	4853
Candida_albicans/GCA_000447535.1.fna	Candida_albicans/GCA_000784575.1.fna	99.1119	4664	4853
Candida_albicans/GCA_000447535.1.fna	Candida_albicans/GCA_000775505.1.fna	99.1106	4661	4853
Candida_albicans/GCA_000447535.1.fna	Candida_albicans/GCA_000773735.1.fna	99.1049	4663	4853
Candida_albicans/GCA_000447535.1.fna	Candida_albicans/GCA_005890745.1.fna	99.1004	4683	4853
Candida_albicans/GCA_000447535.1.fna	Candida_albicans/GCA_000784595.1.fna	99.0993	4644	4853
Candida_albicans/GCA_000447535.1.fna	Candida_albicans/GCA_000784525.1.fna	99.0991	4653	4853
Candida_albicans/GCA_000447535.1.fna	Candida_albicans/GCA_000784505.1.fna	99.099	4661	4853
Candida_albicans/GCA_000447535.1.fna	Candida_albicans/GCA_000773805.1.fna	99.0961	4662	4853
Candida_albicans/GCA_000447535.1.fna	Candida_albicans/GCA_000784695.1.fna	99.0954	4665	4853
Candida_albicans/GCA_000447535.1.fna	Candida_albicans/GCA_000784495.1.fna	99.0932	4658	4853
Candida_albicans/GCA_000447535.1.fna	Candida_albicans/GCA_000775465.1.fna	99.0893	4666	4853
Candida_albicans/GCA_000447535.1.fna	Candida_albicans/GCA_000447555.1.fna	99.0826	4658	4853
Candida_albicans/GCA_000447535.1.fna	Candida_albicans/GCA_005890765.1.fna	99.078	4686	4853
Candida_albicans/GCA_000447535.1.fna	Candida_albicans/GCA_000773755.1.fna	99.0776	4649	4853
Candida_albicans/GCA_000447535.1.fna	Candida_albicans/GCA_000149445.2.fna	99.073	4660	4853
Candida_albicans/GCA_000447535.1.fna	Candida_albicans/GCA_002259805.1.fna	99.0719	4404	4853
Candida_albicans/GCA_000447535.1.fna	Candida_albicans/GCA_016906495.1.fna	99.0699	4479	4853
Candida_albicans/GCA_000447535.1.fna	Candida_albicans/GCA_005890695.1.fna	99.0562	4034	4853
Candida_albicans/GCA_000447535.1.fna	Candida_albicans/GCA_002276455.1.fna	99.0509	4390	4853
Candida_albicans/GCA_000447535.1.fna	Candida_albicans/GCA_002259865.1.fna	99.0507	4439	4853
Candida_albicans/GCA_000447535.1.fna	Candida_albicans/GCA_017309835.1.fna	99.044	4698	4853
Candida_albicans/GCA_000447535.1.fna	Candida_albicans/GCA_005890705.1.fna	99.0438	4192	4853
Candida_albicans/GCA_000447535.1.fna	Candida_albicans/GCA_005890775.1.fna	99.0239	4689	4853
Candida_albicans/GCA_000447535.1.fna	Candida_albicans/GCA_015345725.1.fna	99.0005	3554	4853
Candida_albicans/GCA_000447535.1.fna	Candida_albicans/GCA_015345785.1.fna	98.9905	3760	4853
Candida_albicans/GCA_000447535.1.fna	Candida_albicans/GCA_015344855.1.fna	98.9756	3616	4853
Candida_albicans/GCA_000447535.1.fna	Candida_albicans/GCA_015227795.1.fna	98.9505	3608	4853
Candida_albicans/GCA_000447535.1.fna	Candida_albicans/GCA_003454735.1.fna	98.9418	4658	4853
Candida_albicans/GCA_000447535.1.fna	Candida_albicans/GCA_005890685.1.fna	98.9384	4387	4853
Candida_albicans/GCA_000447535.1.fna	Candida_albicans/GCA_015344825.1.fna	98.912	3417	4853
Candida_albicans/GCA_000447535.1.fna	Candida_albicans/GCA_000691765.1.fna	98.9078	4649	4853
Candida_albicans/GCA_000447535.1.fna	Candida_albicans/GCA_000691765.2.fna	98.9078	4649	4853
Candida_albicans/GCA_000447535.1.fna	Candida_albicans/GCA_015345685.1.fna	98.8998	3328	4853
Candida_albicans/GCA_000447535.1.fna	Candida_albicans/GCA_015345795.1.fna	98.874	3035	4853
Candida_albicans/GCA_000447535.1.fna	Candida_albicans/GCA_015345605.1.fna	98.873	3149	4853
Candida_albicans/GCA_000447535.1.fna	Candida_albicans/GCA_014825715.1.fna	98.3167	4671	4853
Candida_albicans/GCA_000447535.1.fna	Candida_dubliniensis/GCA_000647575.1.fna	87.0078	3839	4853
Candida_albicans/GCA_000447535.1.fna	Candida_dubliniensis/GCA_000647555.1.fna	86.9969	3880	4853
Candida_albicans/GCA_000447535.1.fna	Candida_dubliniensis/GCA_000026945.1.fna	86.9093	4222	4853
Candida_albicans/GCA_000447535.1.fna	Candida_tropicalis/GCA_017315405.1.fna	78.3627	1805	4853
Candida_albicans/GCA_000447535.1.fna	Candida_tropicalis/GCA_000633855.1.fna	78.3292	1850	4853
Candida_albicans/GCA_000447535.1.fna	Candida_tropicalis/GCA_000006335.3.fna	78.327	1819	4853
Candida_albicans/GCA_000447535.1.fna	Candida_tropicalis/GCA_002864075.1.fna	78.2944	1721	4853
Candida_albicans/GCA_000447535.1.fna	Candida_tropicalis/GCA_013177555.1.fna	78.2831	1857	4853
Candida_albicans/GCA_000447535.1.fna	Candida_tropicalis/GCA_006942135.1.fna	78.2714	1830	4853
Candida_albicans/GCA_000447535.1.fna	Candida_tropicalis/GCA_019239295.1.fna	78.2401	1861	4853
Candida_albicans/GCA_000447535.1.fna	Candida_sanyaensis/GCA_911254575.1.fna	78.1477	2196	4853
Candida_albicans/GCA_000447535.1.fna	Candida_sojae/GCA_013177575.1.fna	78.1295	1802	4853
Candida_albicans/GCA_000447535.1.fna	Candida_sojae/GCA_001442715.1.fna	78.0425	1478	4853
Candida_albicans/GCA_000447535.1.fna	Candida_maltosa/GCA_000344705.1.fna	77.914	1377	4853
Candida_albicans/GCA_000447535.1.fna	Candida_viswanathii/GCA_003327735.1.fna	76.6731	973	4853
Candida_albicans/GCA_000447535.1.fna	Candida_metapsilosis/GCA_900069165.1.fna	76.5868	893	4853
Candida_albicans/GCA_000447535.1.fna	Candida_metapsilosis/GCA_008904905.1.fna	76.5269	911	4853
Candida_albicans/GCA_000447535.1.fna	Candida_metapsilosis/GCA_019178775.1.fna	76.5129	1151	4853
Candida_albicans/GCA_000447535.1.fna	Candida_parapsilosis/GCA_004026285.1.fna	76.4996	673	4853
Candida_albicans/GCA_000447535.1.fna	Candida_parapsilosis/GCA_020027125.1.fna	76.4448	781	4853
Candida_albicans/GCA_000447535.1.fna	Candida_parapsilosis/GCA_020027075.1.fna	76.4038	384	4853
Candida_albicans/GCA_000447555.1.fna	Candida_albicans/GCA_000447555.1.fna	99.9862	4767	4863
Candida_albicans/GCA_000447555.1.fna	Candida_albicans/GCA_017309835.1.fna	99.498	4730	4863
Candida_albicans/GCA_000447555.1.fna	Candida_albicans/GCA_003454735.1.fna	99.3888	4695	4863
Candida_albicans/GCA_000447555.1.fna	Candida_albicans/GCA_000784615.1.fna	99.2852	4669	4863
Candida_albicans/GCA_000447555.1.fna	Candida_albicans/GCA_000447515.1.fna	99.2722	4660	4863
Candida_albicans/GCA_000447555.1.fna	Candida_albicans/GCA_000775465.1.fna	99.2685	4661	4863
Candida_albicans/GCA_000447555.1.fna	Candida_albicans/GCA_000447455.1.fna	99.2677	4676	4863
Candida_albicans/GCA_000447555.1.fna	Candida_albicans/GCA_000775505.1.fna	99.2459	4668	4863
Candida_albicans/GCA_000447555.1.fna	Candida_albicans/GCA_016906495.1.fna	99.2352	4484	4863
Candida_albicans/GCA_000447555.1.fna	Candida_albicans/GCA_005890765.1.fna	99.1381	4691	4863
Candida_albicans/GCA_000447555.1.fna	Candida_albicans/GCA_015344855.1.fna	99.1341	3607	4863
Candida_albicans/GCA_000447555.1.fna	Candida_albicans/GCA_015345785.1.fna	99.1282	3761	4863
Candida_albicans/GCA_000447555.1.fna	Candida_albicans/GCA_005890695.1.fna	99.0975	4039	4863
Candida_albicans/GCA_000447555.1.fna	Candida_albicans/GCA_000447575.1.fna	99.0908	4668	4863
Candida_albicans/GCA_000447555.1.fna	Candida_albicans/GCA_000447535.1.fna	99.0889	4656	4863
Candida_albicans/GCA_000447555.1.fna	Candida_albicans/GCA_002837675.1.fna	99.0854	4726	4863
Candida_albicans/GCA_000447555.1.fna	Candida_albicans/GCA_000447595.1.fna	99.0811	4652	4863
Candida_albicans/GCA_000447555.1.fna	Candida_albicans/GCA_000773825.1.fna	99.0811	4647	4863
Candida_albicans/GCA_000447555.1.fna	Candida_albicans/GCA_000775455.1.fna	99.0808	4666	4863
Candida_albicans/GCA_000447555.1.fna	Candida_albicans/GCA_000784505.1.fna	99.0808	4658	4863
Candida_albicans/GCA_000447555.1.fna	Candida_albicans/GCA_000773745.1.fna	99.0756	4635	4863
Candida_albicans/GCA_000447555.1.fna	Candida_albicans/GCA_000784515.1.fna	99.0755	4661	4863
Candida_albicans/GCA_000447555.1.fna	Candida_albicans/GCA_000774085.1.fna	99.0751	4654	4863
Candida_albicans/GCA_000447555.1.fna	Candida_albicans/GCA_000773735.1.fna	99.0751	4644	4863
Candida_albicans/GCA_000447555.1.fna	Candida_albicans/GCA_000447615.1.fna	99.0728	4664	4863
Candida_albicans/GCA_000447555.1.fna	Candida_albicans/GCA_000447475.1.fna	99.0723	4669	4863
Candida_albicans/GCA_000447555.1.fna	Candida_albicans/GCA_000784655.1.fna	99.0721	4671	4863
Candida_albicans/GCA_000447555.1.fna	Candida_albicans/GCA_000447635.1.fna	99.0715	4655	4863
Candida_albicans/GCA_000447555.1.fna	Candida_albicans/GCA_000447495.1.fna	99.0712	4664	4863
Candida_albicans/GCA_000447555.1.fna	Candida_albicans/GCA_000775445.1.fna	99.0696	4667	4863
Candida_albicans/GCA_000447555.1.fna	Candida_albicans/GCA_000773845.1.fna	99.068	4634	4863
Candida_albicans/GCA_000447555.1.fna	Candida_albicans/GCA_000784635.1.fna	99.0673	4673	4863
Candida_albicans/GCA_000447555.1.fna	Candida_albicans/GCA_000784495.1.fna	99.0671	4661	4863
Candida_albicans/GCA_000447555.1.fna	Candida_albicans/GCA_000773725.1.fna	99.059	4666	4863
Candida_albicans/GCA_000447555.1.fna	Candida_albicans/GCA_000773805.1.fna	99.0565	4668	4863
Candida_albicans/GCA_000447555.1.fna	Candida_albicans/GCA_000775525.1.fna	99.0562	4662	4863
Candida_albicans/GCA_000447555.1.fna	Candida_albicans/GCA_000182965.3.fna	99.0559	4682	4863
Candida_albicans/GCA_000447555.1.fna	Candida_albicans/GCA_000784695.1.fna	99.0488	4651	4863
Candida_albicans/GCA_000447555.1.fna	Candida_albicans/GCA_005890745.1.fna	99.0469	4688	4863
Candida_albicans/GCA_000447555.1.fna	Candida_albicans/GCA_011037055.1.fna	99.0456	4682	4863
Candida_albicans/GCA_000447555.1.fna	Candida_albicans/GCA_000784595.1.fna	99.0417	4646	4863
Candida_albicans/GCA_000447555.1.fna	Candida_albicans/GCA_002835845.1.fna	99.0411	4731	4863
Candida_albicans/GCA_000447555.1.fna	Candida_albicans/GCA_000784525.1.fna	99.0288	4636	4863
Candida_albicans/GCA_000447555.1.fna	Candida_albicans/GCA_000773755.1.fna	99.0258	4651	4863
Candida_albicans/GCA_000447555.1.fna	Candida_albicans/GCA_000784575.1.fna	99.0251	4663	4863
Candida_albicans/GCA_000447555.1.fna	Candida_albicans/GCA_002276455.1.fna	99.0213	4357	4863
Candida_albicans/GCA_000447555.1.fna	Candida_albicans/GCA_014049485.1.fna	99.0158	4704	4863
Candida_albicans/GCA_000447555.1.fna	Candida_albicans/GCA_000149445.2.fna	99.0143	4663	4863
Candida_albicans/GCA_000447555.1.fna	Candida_albicans/GCA_005890775.1.fna	99.0085	4707	4863
Candida_albicans/GCA_000447555.1.fna	Candida_albicans/GCA_004026255.1.fna	98.9952	3671	4863
Candida_albicans/GCA_000447555.1.fna	Candida_albicans/GCA_000691765.1.fna	98.9588	4643	4863
Candida_albicans/GCA_000447555.1.fna	Candida_albicans/GCA_000691765.2.fna	98.9588	4643	4863
Candida_albicans/GCA_000447555.1.fna	Candida_albicans/GCA_015345625.1.fna	98.9555	3692	4863
Candida_albicans/GCA_000447555.1.fna	Candida_albicans/GCA_015344895.1.fna	98.9536	3517	4863
Candida_albicans/GCA_000447555.1.fna	Candida_albicans/GCA_005890705.1.fna	98.9492	4204	4863
Candida_albicans/GCA_000447555.1.fna	Candida_albicans/GCA_015345725.1.fna	98.9484	3557	4863
Candida_albicans/GCA_000447555.1.fna	Candida_albicans/GCA_015344825.1.fna	98.941	3424	4863
Candida_albicans/GCA_000447555.1.fna	Candida_albicans/GCA_005890685.1.fna	98.9199	4407	4863
Candida_albicans/GCA_000447555.1.fna	Candida_albicans/GCA_015227795.1.fna	98.8912	3635	4863
Candida_albicans/GCA_000447555.1.fna	Candida_albicans/GCA_015345685.1.fna	98.8898	3342	4863
Candida_albicans/GCA_000447555.1.fna	Candida_albicans/GCA_015345835.1.fna	98.8845	3299	4863
Candida_albicans/GCA_000447555.1.fna	Candida_albicans/GCA_015345815.1.fna	98.8769	3131	4863
Candida_albicans/GCA_000447555.1.fna	Candida_albicans/GCA_015345745.1.fna	98.869	3206	4863
Candida_albicans/GCA_000447555.1.fna	Candida_albicans/GCA_015345665.1.fna	98.8673	3186	4863
Candida_albicans/GCA_000447555.1.fna	Candida_albicans/GCA_015345605.1.fna	98.8147	3157	4863
Candida_albicans/GCA_000447555.1.fna	Candida_albicans/GCA_015345795.1.fna	98.8046	3042	4863
Candida_albicans/GCA_000447555.1.fna	Candida_albicans/GCA_002259885.1.fna	98.7375	4578	4863
Candida_albicans/GCA_000447555.1.fna	Candida_albicans/GCA_002259875.1.fna	98.683	4467	4863
Candida_albicans/GCA_000447555.1.fna	Candida_albicans/GCA_002259805.1.fna	98.619	4402	4863
Candida_albicans/GCA_000447555.1.fna	Candida_albicans/GCA_002259865.1.fna	98.5971	4424	4863
Candida_albicans/GCA_000447555.1.fna	Candida_albicans/GCA_014825715.1.fna	98.2538	4656	4863
Candida_albicans/GCA_000447555.1.fna	Candida_dubliniensis/GCA_000647575.1.fna	86.9932	3840	4863
Candida_albicans/GCA_000447555.1.fna	Candida_dubliniensis/GCA_000647555.1.fna	86.9886	3904	4863
Candida_albicans/GCA_000447555.1.fna	Candida_dubliniensis/GCA_000026945.1.fna	86.943	4187	4863
Candida_albicans/GCA_000447555.1.fna	Candida_tropicalis/GCA_002864075.1.fna	78.3201	1731	4863
Candida_albicans/GCA_000447555.1.fna	Candida_tropicalis/GCA_000006335.3.fna	78.2926	1831	4863
Candida_albicans/GCA_000447555.1.fna	Candida_tropicalis/GCA_013177555.1.fna	78.279	1850	4863
Candida_albicans/GCA_000447555.1.fna	Candida_tropicalis/GCA_017315405.1.fna	78.2751	1845	4863
Candida_albicans/GCA_000447555.1.fna	Candida_tropicalis/GCA_006942135.1.fna	78.2458	1841	4863
Candida_albicans/GCA_000447555.1.fna	Candida_tropicalis/GCA_000633855.1.fna	78.2429	1888	4863
Candida_albicans/GCA_000447555.1.fna	Candida_tropicalis/GCA_019239295.1.fna	78.2301	1852	4863
Candida_albicans/GCA_000447555.1.fna	Candida_sojae/GCA_013177575.1.fna	78.1581	1798	4863
Candida_albicans/GCA_000447555.1.fna	Candida_sanyaensis/GCA_911254575.1.fna	78.1465	2201	4863
Candida_albicans/GCA_000447555.1.fna	Candida_sojae/GCA_001442715.1.fna	78.0207	1472	4863
Candida_albicans/GCA_000447555.1.fna	Candida_maltosa/GCA_000344705.1.fna	77.8899	1376	4863
Candida_albicans/GCA_000447555.1.fna	Candida_viswanathii/GCA_003327735.1.fna	76.5925	984	4863
Candida_albicans/GCA_000447555.1.fna	Candida_metapsilosis/GCA_900069165.1.fna	76.5632	909	4863
Candida_albicans/GCA_000447555.1.fna	Candida_metapsilosis/GCA_017655625.1.fna	76.5435	893	4863
Candida_albicans/GCA_000447555.1.fna	Candida_metapsilosis/GCA_019178775.1.fna	76.493	1167	4863
Candida_albicans/GCA_000447555.1.fna	Candida_parapsilosis/GCA_004026285.1.fna	76.4533	669	4863
Candida_albicans/GCA_000447555.1.fna	Candida_parapsilosis/GCA_020027075.1.fna	76.3171	389	4863
Candida_albicans/GCA_000447575.1.fna	Candida_albicans/GCA_000447575.1.fna	99.9933	4724	4814
Candida_albicans/GCA_000447575.1.fna	Candida_albicans/GCA_002837675.1.fna	99.6524	4703	4814
Candida_albicans/GCA_000447575.1.fna	Candida_albicans/GCA_000447475.1.fna	99.6366	4676	4814
Candida_albicans/GCA_000447575.1.fna	Candida_albicans/GCA_000773845.1.fna	99.6326	4639	4814
Candida_albicans/GCA_000447575.1.fna	Candida_albicans/GCA_000447635.1.fna	99.6302	4663	4814
Candida_albicans/GCA_000447575.1.fna	Candida_albicans/GCA_000775455.1.fna	99.6264	4658	4814
Candida_albicans/GCA_000447575.1.fna	Candida_albicans/GCA_002835845.1.fna	99.6235	4704	4814
Candida_albicans/GCA_000447575.1.fna	Candida_albicans/GCA_000773745.1.fna	99.6197	4662	4814
Candida_albicans/GCA_000447575.1.fna	Candida_albicans/GCA_000784515.1.fna	99.6188	4674	4814
Candida_albicans/GCA_000447575.1.fna	Candida_albicans/GCA_011037055.1.fna	99.6108	4700	4814
Candida_albicans/GCA_000447575.1.fna	Candida_albicans/GCA_000447535.1.fna	99.61	4666	4814
Candida_albicans/GCA_000447575.1.fna	Candida_albicans/GCA_000775445.1.fna	99.6033	4671	4814
Candida_albicans/GCA_000447575.1.fna	Candida_albicans/GCA_000773825.1.fna	99.5923	4669	4814
Candida_albicans/GCA_000447575.1.fna	Candida_albicans/GCA_000182965.3.fna	99.5842	4678	4814
Candida_albicans/GCA_000447575.1.fna	Candida_albicans/GCA_000773725.1.fna	99.5782	4663	4814
Candida_albicans/GCA_000447575.1.fna	Candida_albicans/GCA_000447495.1.fna	99.5746	4672	4814
Candida_albicans/GCA_000447575.1.fna	Candida_albicans/GCA_000784655.1.fna	99.5685	4675	4814
Candida_albicans/GCA_000447575.1.fna	Candida_albicans/GCA_000784635.1.fna	99.5576	4681	4814
Candida_albicans/GCA_000447575.1.fna	Candida_albicans/GCA_000447595.1.fna	99.5553	4654	4814
Candida_albicans/GCA_000447575.1.fna	Candida_albicans/GCA_014049485.1.fna	99.5541	4717	4814
Candida_albicans/GCA_000447575.1.fna	Candida_albicans/GCA_004026255.1.fna	99.4626	3671	4814
Candida_albicans/GCA_000447575.1.fna	Candida_albicans/GCA_015344895.1.fna	99.4239	3524	4814
Candida_albicans/GCA_000447575.1.fna	Candida_albicans/GCA_015345625.1.fna	99.4001	3710	4814
Candida_albicans/GCA_000447575.1.fna	Candida_albicans/GCA_015345665.1.fna	99.3553	3207	4814
Candida_albicans/GCA_000447575.1.fna	Candida_albicans/GCA_015345815.1.fna	99.3419	3143	4814
Candida_albicans/GCA_000447575.1.fna	Candida_albicans/GCA_015345745.1.fna	99.3121	3200	4814
Candida_albicans/GCA_000447575.1.fna	Candida_albicans/GCA_002259885.1.fna	99.212	4571	4814
Candida_albicans/GCA_000447575.1.fna	Candida_albicans/GCA_002259875.1.fna	99.1708	4487	4814
Candida_albicans/GCA_000447575.1.fna	Candida_albicans/GCA_000447615.1.fna	99.1572	4640	4814
Candida_albicans/GCA_000447575.1.fna	Candida_albicans/GCA_000447515.1.fna	99.152	4661	4814
Candida_albicans/GCA_000447575.1.fna	Candida_albicans/GCA_000784575.1.fna	99.1492	4650	4814
Candida_albicans/GCA_000447575.1.fna	Candida_albicans/GCA_000447455.1.fna	99.1463	4657	4814
Candida_albicans/GCA_000447575.1.fna	Candida_albicans/GCA_000775525.1.fna	99.1447	4660	4814
Candida_albicans/GCA_000447575.1.fna	Candida_albicans/GCA_000773805.1.fna	99.1382	4649	4814
Candida_albicans/GCA_000447575.1.fna	Candida_albicans/GCA_000774085.1.fna	99.1358	4664	4814
Candida_albicans/GCA_000447575.1.fna	Candida_albicans/GCA_000773735.1.fna	99.1321	4649	4814
Candida_albicans/GCA_000447575.1.fna	Candida_albicans/GCA_000784505.1.fna	99.1305	4642	4814
Candida_albicans/GCA_000447575.1.fna	Candida_albicans/GCA_000775505.1.fna	99.1291	4646	4814
Candida_albicans/GCA_000447575.1.fna	Candida_albicans/GCA_005890745.1.fna	99.1284	4673	4814
Candida_albicans/GCA_000447575.1.fna	Candida_albicans/GCA_000784525.1.fna	99.1255	4648	4814
Candida_albicans/GCA_000447575.1.fna	Candida_albicans/GCA_000784615.1.fna	99.1222	4653	4814
Candida_albicans/GCA_000447575.1.fna	Candida_albicans/GCA_002259865.1.fna	99.1152	4450	4814
Candida_albicans/GCA_000447575.1.fna	Candida_albicans/GCA_000775465.1.fna	99.1147	4643	4814
Candida_albicans/GCA_000447575.1.fna	Candida_albicans/GCA_005890695.1.fna	99.1121	4019	4814
Candida_albicans/GCA_000447575.1.fna	Candida_albicans/GCA_015345835.1.fna	99.112	3311	4814
Candida_albicans/GCA_000447575.1.fna	Candida_albicans/GCA_000784495.1.fna	99.1113	4653	4814
Candida_albicans/GCA_000447575.1.fna	Candida_albicans/GCA_016906495.1.fna	99.1036	4482	4814
Candida_albicans/GCA_000447575.1.fna	Candida_albicans/GCA_000784595.1.fna	99.103	4630	4814
Candida_albicans/GCA_000447575.1.fna	Candida_albicans/GCA_000784695.1.fna	99.1009	4656	4814
Candida_albicans/GCA_000447575.1.fna	Candida_albicans/GCA_000149445.2.fna	99.0999	4658	4814
Candida_albicans/GCA_000447575.1.fna	Candida_albicans/GCA_002259805.1.fna	99.099	4415	4814
Candida_albicans/GCA_000447575.1.fna	Candida_albicans/GCA_000773755.1.fna	99.0938	4644	4814
Candida_albicans/GCA_000447575.1.fna	Candida_albicans/GCA_000447555.1.fna	99.0883	4658	4814
Candida_albicans/GCA_000447575.1.fna	Candida_albicans/GCA_002276455.1.fna	99.0835	4378	4814
Candida_albicans/GCA_000447575.1.fna	Candida_albicans/GCA_017309835.1.fna	99.0791	4682	4814
Candida_albicans/GCA_000447575.1.fna	Candida_albicans/GCA_005890765.1.fna	99.0623	4693	4814
Candida_albicans/GCA_000447575.1.fna	Candida_albicans/GCA_015345785.1.fna	99.0609	3752	4814
Candida_albicans/GCA_000447575.1.fna	Candida_albicans/GCA_005890775.1.fna	99.0529	4694	4814
Candida_albicans/GCA_000447575.1.fna	Candida_albicans/GCA_005890705.1.fna	99.0457	4207	4814
Candida_albicans/GCA_000447575.1.fna	Candida_albicans/GCA_015345725.1.fna	99.0121	3559	4814
Candida_albicans/GCA_000447575.1.fna	Candida_albicans/GCA_015344855.1.fna	98.9868	3623	4814
Candida_albicans/GCA_000447575.1.fna	Candida_albicans/GCA_003454735.1.fna	98.9817	4664	4814
Candida_albicans/GCA_000447575.1.fna	Candida_albicans/GCA_005890685.1.fna	98.9684	4395	4814
Candida_albicans/GCA_000447575.1.fna	Candida_albicans/GCA_015227795.1.fna	98.9664	3616	4814
Candida_albicans/GCA_000447575.1.fna	Candida_albicans/GCA_000691765.2.fna	98.9423	4644	4814
Candida_albicans/GCA_000447575.1.fna	Candida_albicans/GCA_000691765.1.fna	98.9423	4644	4814
Candida_albicans/GCA_000447575.1.fna	Candida_albicans/GCA_015345685.1.fna	98.9216	3343	4814
Candida_albicans/GCA_000447575.1.fna	Candida_albicans/GCA_015344825.1.fna	98.9165	3413	4814
Candida_albicans/GCA_000447575.1.fna	Candida_albicans/GCA_015345605.1.fna	98.9077	3143	4814
Candida_albicans/GCA_000447575.1.fna	Candida_albicans/GCA_015345795.1.fna	98.8912	3026	4814
Candida_albicans/GCA_000447575.1.fna	Candida_albicans/GCA_014825715.1.fna	98.3763	4653	4814
Candida_albicans/GCA_000447575.1.fna	Candida_dubliniensis/GCA_000647575.1.fna	86.96	3869	4814
Candida_albicans/GCA_000447575.1.fna	Candida_dubliniensis/GCA_000647555.1.fna	86.9536	3914	4814
Candida_albicans/GCA_000447575.1.fna	Candida_dubliniensis/GCA_000026945.1.fna	86.9222	4193	4814
Candida_albicans/GCA_000447575.1.fna	Candida_tropicalis/GCA_019239295.1.fna	78.2703	1819	4814
Candida_albicans/GCA_000447575.1.fna	Candida_tropicalis/GCA_000006335.3.fna	78.2597	1843	4814
Candida_albicans/GCA_000447575.1.fna	Candida_tropicalis/GCA_017315405.1.fna	78.2515	1839	4814
Candida_albicans/GCA_000447575.1.fna	Candida_tropicalis/GCA_013177555.1.fna	78.2483	1838	4814
Candida_albicans/GCA_000447575.1.fna	Candida_tropicalis/GCA_002864075.1.fna	78.2404	1739	4814
Candida_albicans/GCA_000447575.1.fna	Candida_tropicalis/GCA_000633855.1.fna	78.2308	1853	4814
Candida_albicans/GCA_000447575.1.fna	Candida_tropicalis/GCA_006942135.1.fna	78.2097	1825	4814
Candida_albicans/GCA_000447575.1.fna	Candida_sojae/GCA_013177575.1.fna	78.206	1751	4814
Candida_albicans/GCA_000447575.1.fna	Candida_sanyaensis/GCA_911254575.1.fna	78.1637	2168	4814
Candida_albicans/GCA_000447575.1.fna	Candida_sojae/GCA_001442715.1.fna	78.0438	1467	4814
Candida_albicans/GCA_000447575.1.fna	Candida_maltosa/GCA_000344705.1.fna	77.8557	1382	4814
Candida_albicans/GCA_000447575.1.fna	Candida_viswanathii/GCA_003327735.1.fna	76.5815	991	4814
Candida_albicans/GCA_000447575.1.fna	Candida_metapsilosis/GCA_019178775.1.fna	76.4801	1150	4814
Candida_albicans/GCA_000447575.1.fna	Candida_metapsilosis/GCA_008904905.1.fna	76.4741	906	4814
Candida_albicans/GCA_000447575.1.fna	Candida_parapsilosis/GCA_004026285.1.fna	76.3357	667	4814
Candida_albicans/GCA_000447575.1.fna	Candida_parapsilosis/GCA_020027075.1.fna	76.2995	380	4814
Candida_albicans/GCA_000447595.1.fna	Candida_albicans/GCA_000447595.1.fna	99.9848	4752	4914
Candida_albicans/GCA_000447595.1.fna	Candida_albicans/GCA_000775455.1.fna	99.5824	4678	4914
Candida_albicans/GCA_000447595.1.fna	Candida_albicans/GCA_000447495.1.fna	99.5805	4673	4914
Candida_albicans/GCA_000447595.1.fna	Candida_albicans/GCA_000775445.1.fna	99.5737	4672	4914
Candida_albicans/GCA_000447595.1.fna	Candida_albicans/GCA_000447535.1.fna	99.5628	4681	4914
Candida_albicans/GCA_000447595.1.fna	Candida_albicans/GCA_000447635.1.fna	99.5553	4661	4914
Candida_albicans/GCA_000447595.1.fna	Candida_albicans/GCA_000773725.1.fna	99.5524	4669	4914
Candida_albicans/GCA_000447595.1.fna	Candida_albicans/GCA_000784515.1.fna	99.5498	4687	4914
Candida_albicans/GCA_000447595.1.fna	Candida_albicans/GCA_000773825.1.fna	99.5453	4681	4914
Candida_albicans/GCA_000447595.1.fna	Candida_albicans/GCA_000784635.1.fna	99.5435	4703	4914
Candida_albicans/GCA_000447595.1.fna	Candida_albicans/GCA_000447575.1.fna	99.5404	4667	4914
Candida_albicans/GCA_000447595.1.fna	Candida_albicans/GCA_000784655.1.fna	99.533	4695	4914
Candida_albicans/GCA_000447595.1.fna	Candida_albicans/GCA_000447475.1.fna	99.5326	4693	4914
Candida_albicans/GCA_000447595.1.fna	Candida_albicans/GCA_002837675.1.fna	99.5264	4741	4914
Candida_albicans/GCA_000447595.1.fna	Candida_albicans/GCA_000773745.1.fna	99.5195	4668	4914
Candida_albicans/GCA_000447595.1.fna	Candida_albicans/GCA_000182965.3.fna	99.5178	4681	4914
Candida_albicans/GCA_000447595.1.fna	Candida_albicans/GCA_000773845.1.fna	99.5095	4651	4914
Candida_albicans/GCA_000447595.1.fna	Candida_albicans/GCA_011037055.1.fna	99.4921	4703	4914
Candida_albicans/GCA_000447595.1.fna	Candida_albicans/GCA_002835845.1.fna	99.4873	4745	4914
Candida_albicans/GCA_000447595.1.fna	Candida_albicans/GCA_014049485.1.fna	99.482	4709	4914
Candida_albicans/GCA_000447595.1.fna	Candida_albicans/GCA_015344895.1.fna	99.4447	3530	4914
Candida_albicans/GCA_000447595.1.fna	Candida_albicans/GCA_004026255.1.fna	99.4231	3658	4914
Candida_albicans/GCA_000447595.1.fna	Candida_albicans/GCA_015345625.1.fna	99.3928	3704	4914
Candida_albicans/GCA_000447595.1.fna	Candida_albicans/GCA_015345815.1.fna	99.3341	3141	4914
Candida_albicans/GCA_000447595.1.fna	Candida_albicans/GCA_015345665.1.fna	99.2894	3207	4914
Candida_albicans/GCA_000447595.1.fna	Candida_albicans/GCA_015345745.1.fna	99.28	3212	4914
Candida_albicans/GCA_000447595.1.fna	Candida_albicans/GCA_002259885.1.fna	99.1964	4590	4914
Candida_albicans/GCA_000447595.1.fna	Candida_albicans/GCA_000447615.1.fna	99.136	4659	4914
Candida_albicans/GCA_000447595.1.fna	Candida_albicans/GCA_000775525.1.fna	99.1345	4656	4914
Candida_albicans/GCA_000447595.1.fna	Candida_albicans/GCA_000773735.1.fna	99.1251	4666	4914
Candida_albicans/GCA_000447595.1.fna	Candida_albicans/GCA_000447515.1.fna	99.125	4660	4914
Candida_albicans/GCA_000447595.1.fna	Candida_albicans/GCA_000447455.1.fna	99.1239	4666	4914
Candida_albicans/GCA_000447595.1.fna	Candida_albicans/GCA_000775505.1.fna	99.1235	4659	4914
Candida_albicans/GCA_000447595.1.fna	Candida_albicans/GCA_000774085.1.fna	99.1233	4660	4914
Candida_albicans/GCA_000447595.1.fna	Candida_albicans/GCA_000784575.1.fna	99.1225	4651	4914
Candida_albicans/GCA_000447595.1.fna	Candida_albicans/GCA_000784505.1.fna	99.1181	4646	4914
Candida_albicans/GCA_000447595.1.fna	Candida_albicans/GCA_000784615.1.fna	99.1162	4665	4914
Candida_albicans/GCA_000447595.1.fna	Candida_albicans/GCA_000773805.1.fna	99.1132	4652	4914
Candida_albicans/GCA_000447595.1.fna	Candida_albicans/GCA_005890745.1.fna	99.1117	4686	4914
Candida_albicans/GCA_000447595.1.fna	Candida_albicans/GCA_000784695.1.fna	99.1105	4648	4914
Candida_albicans/GCA_000447595.1.fna	Candida_albicans/GCA_015345835.1.fna	99.1089	3317	4914
Candida_albicans/GCA_000447595.1.fna	Candida_albicans/GCA_000784495.1.fna	99.1068	4658	4914
Candida_albicans/GCA_000447595.1.fna	Candida_albicans/GCA_000775465.1.fna	99.1061	4652	4914
Candida_albicans/GCA_000447595.1.fna	Candida_albicans/GCA_002259875.1.fna	99.1056	4473	4914
Candida_albicans/GCA_000447595.1.fna	Candida_albicans/GCA_000784595.1.fna	99.101	4644	4914
Candida_albicans/GCA_000447595.1.fna	Candida_albicans/GCA_000773755.1.fna	99.0996	4641	4914
Candida_albicans/GCA_000447595.1.fna	Candida_albicans/GCA_000784525.1.fna	99.096	4653	4914
Candida_albicans/GCA_000447595.1.fna	Candida_albicans/GCA_000149445.2.fna	99.0897	4669	4914
Candida_albicans/GCA_000447595.1.fna	Candida_albicans/GCA_005890765.1.fna	99.0827	4678	4914
Candida_albicans/GCA_000447595.1.fna	Candida_albicans/GCA_002276455.1.fna	99.0768	4377	4914
Candida_albicans/GCA_000447595.1.fna	Candida_albicans/GCA_016906495.1.fna	99.0723	4477	4914
Candida_albicans/GCA_000447595.1.fna	Candida_albicans/GCA_000447555.1.fna	99.066	4662	4914
Candida_albicans/GCA_000447595.1.fna	Candida_albicans/GCA_005890695.1.fna	99.053	4035	4914
Candida_albicans/GCA_000447595.1.fna	Candida_albicans/GCA_017309835.1.fna	99.0469	4684	4914
Candida_albicans/GCA_000447595.1.fna	Candida_albicans/GCA_005890775.1.fna	99.0434	4688	4914
Candida_albicans/GCA_000447595.1.fna	Candida_albicans/GCA_002259865.1.fna	99.0409	4434	4914
Candida_albicans/GCA_000447595.1.fna	Candida_albicans/GCA_005890705.1.fna	99.0394	4191	4914
Candida_albicans/GCA_000447595.1.fna	Candida_albicans/GCA_002259805.1.fna	99.012	4426	4914
Candida_albicans/GCA_000447595.1.fna	Candida_albicans/GCA_015345785.1.fna	99.0012	3766	4914
Candida_albicans/GCA_000447595.1.fna	Candida_albicans/GCA_015345725.1.fna	98.9879	3552	4914
Candida_albicans/GCA_000447595.1.fna	Candida_albicans/GCA_003454735.1.fna	98.9703	4658	4914
Candida_albicans/GCA_000447595.1.fna	Candida_albicans/GCA_005890685.1.fna	98.9678	4400	4914
Candida_albicans/GCA_000447595.1.fna	Candida_albicans/GCA_015344855.1.fna	98.9413	3622	4914
Candida_albicans/GCA_000447595.1.fna	Candida_albicans/GCA_015227795.1.fna	98.9315	3613	4914
Candida_albicans/GCA_000447595.1.fna	Candida_albicans/GCA_000691765.1.fna	98.9161	4652	4914
Candida_albicans/GCA_000447595.1.fna	Candida_albicans/GCA_000691765.2.fna	98.9161	4652	4914
Candida_albicans/GCA_000447595.1.fna	Candida_albicans/GCA_015344825.1.fna	98.9109	3424	4914
Candida_albicans/GCA_000447595.1.fna	Candida_albicans/GCA_015345685.1.fna	98.8878	3336	4914
Candida_albicans/GCA_000447595.1.fna	Candida_albicans/GCA_015345605.1.fna	98.8812	3146	4914
Candida_albicans/GCA_000447595.1.fna	Candida_albicans/GCA_015345795.1.fna	98.864	3034	4914
Candida_albicans/GCA_000447595.1.fna	Candida_albicans/GCA_014825715.1.fna	98.3455	4665	4914
Candida_albicans/GCA_000447595.1.fna	Candida_dubliniensis/GCA_000647575.1.fna	87.0156	3801	4914
Candida_albicans/GCA_000447595.1.fna	Candida_dubliniensis/GCA_000647555.1.fna	86.975	3894	4914
Candida_albicans/GCA_000447595.1.fna	Candida_dubliniensis/GCA_000026945.1.fna	86.9349	4218	4914
Candida_albicans/GCA_000447595.1.fna	Candida_tropicalis/GCA_002864075.1.fna	78.3539	1691	4914
Candida_albicans/GCA_000447595.1.fna	Candida_tropicalis/GCA_017315405.1.fna	78.2941	1812	4914
Candida_albicans/GCA_000447595.1.fna	Candida_tropicalis/GCA_000633855.1.fna	78.2852	1884	4914
Candida_albicans/GCA_000447595.1.fna	Candida_tropicalis/GCA_006942135.1.fna	78.2795	1827	4914
Candida_albicans/GCA_000447595.1.fna	Candida_tropicalis/GCA_000006335.3.fna	78.2771	1839	4914
Candida_albicans/GCA_000447595.1.fna	Candida_tropicalis/GCA_013177555.1.fna	78.2675	1841	4914
Candida_albicans/GCA_000447595.1.fna	Candida_tropicalis/GCA_019239295.1.fna	78.2415	1843	4914
Candida_albicans/GCA_000447595.1.fna	Candida_sanyaensis/GCA_911254575.1.fna	78.1626	2179	4914
Candida_albicans/GCA_000447595.1.fna	Candida_sojae/GCA_013177575.1.fna	78.1539	1788	4914
Candida_albicans/GCA_000447595.1.fna	Candida_sojae/GCA_001442715.1.fna	78.0059	1486	4914
Candida_albicans/GCA_000447595.1.fna	Candida_maltosa/GCA_000344705.1.fna	77.8792	1396	4914
Candida_albicans/GCA_000447595.1.fna	Candida_metapsilosis/GCA_019178775.1.fna	76.4749	1151	4914
Candida_albicans/GCA_000447595.1.fna	Candida_parapsilosis/GCA_020027125.1.fna	76.3945	778	4914
Candida_albicans/GCA_000447595.1.fna	Candida_parapsilosis/GCA_004026285.1.fna	76.3642	677	4914
Candida_albicans/GCA_000447595.1.fna	Candida_parapsilosis/GCA_020027075.1.fna	76.2592	398	4914
Candida_albicans/GCA_000447615.1.fna	Candida_albicans/GCA_000447615.1.fna	99.9958	4735	4776
Candida_albicans/GCA_000447615.1.fna	Candida_albicans/GCA_000774085.1.fna	99.2584	4654	4776
Candida_albicans/GCA_000447615.1.fna	Candida_albicans/GCA_000775525.1.fna	99.2411	4657	4776
Candida_albicans/GCA_000447615.1.fna	Candida_albicans/GCA_005890745.1.fna	99.2363	4679	4776
Candida_albicans/GCA_000447615.1.fna	Candida_albicans/GCA_000773735.1.fna	99.2303	4656	4776
Candida_albicans/GCA_000447615.1.fna	Candida_albicans/GCA_000784595.1.fna	99.2189	4628	4776
Candida_albicans/GCA_000447615.1.fna	Candida_albicans/GCA_000784695.1.fna	99.2165	4669	4776
Candida_albicans/GCA_000447615.1.fna	Candida_albicans/GCA_002837675.1.fna	99.1957	4701	4776
Candida_albicans/GCA_000447615.1.fna	Candida_albicans/GCA_002835845.1.fna	99.1738	4704	4776
Candida_albicans/GCA_000447615.1.fna	Candida_albicans/GCA_005890705.1.fna	99.157	4197	4776
Candida_albicans/GCA_000447615.1.fna	Candida_albicans/GCA_000447595.1.fna	99.1535	4638	4776
Candida_albicans/GCA_000447615.1.fna	Candida_albicans/GCA_000447575.1.fna	99.1532	4640	4776
Candida_albicans/GCA_000447615.1.fna	Candida_albicans/GCA_000775445.1.fna	99.1515	4648	4776
Candida_albicans/GCA_000447615.1.fna	Candida_albicans/GCA_000784655.1.fna	99.1469	4659	4776
Candida_albicans/GCA_000447615.1.fna	Candida_albicans/GCA_000447495.1.fna	99.1417	4641	4776
Candida_albicans/GCA_000447615.1.fna	Candida_albicans/GCA_000773825.1.fna	99.141	4642	4776
Candida_albicans/GCA_000447615.1.fna	Candida_albicans/GCA_000773845.1.fna	99.1405	4625	4776
Candida_albicans/GCA_000447615.1.fna	Candida_albicans/GCA_000447475.1.fna	99.1404	4660	4776
Candida_albicans/GCA_000447615.1.fna	Candida_albicans/GCA_000784515.1.fna	99.1387	4660	4776
Candida_albicans/GCA_000447615.1.fna	Candida_albicans/GCA_000775455.1.fna	99.1373	4655	4776
Candida_albicans/GCA_000447615.1.fna	Candida_albicans/GCA_000447635.1.fna	99.1357	4645	4776
Candida_albicans/GCA_000447615.1.fna	Candida_albicans/GCA_000447535.1.fna	99.1332	4658	4776
Candida_albicans/GCA_000447615.1.fna	Candida_albicans/GCA_000773745.1.fna	99.1317	4640	4776
Candida_albicans/GCA_000447615.1.fna	Candida_albicans/GCA_000773725.1.fna	99.1311	4641	4776
Candida_albicans/GCA_000447615.1.fna	Candida_albicans/GCA_000182965.3.fna	99.1292	4670	4776
Candida_albicans/GCA_000447615.1.fna	Candida_albicans/GCA_000773805.1.fna	99.1282	4649	4776
Candida_albicans/GCA_000447615.1.fna	Candida_albicans/GCA_000784635.1.fna	99.1278	4675	4776
Candida_albicans/GCA_000447615.1.fna	Candida_albicans/GCA_000784495.1.fna	99.126	4646	4776
Candida_albicans/GCA_000447615.1.fna	Candida_albicans/GCA_000784525.1.fna	99.1224	4646	4776
Candida_albicans/GCA_000447615.1.fna	Candida_albicans/GCA_011037055.1.fna	99.1222	4680	4776
Candida_albicans/GCA_000447615.1.fna	Candida_albicans/GCA_000784505.1.fna	99.1176	4646	4776
Candida_albicans/GCA_000447615.1.fna	Candida_albicans/GCA_000447515.1.fna	99.1084	4641	4776
Candida_albicans/GCA_000447615.1.fna	Candida_albicans/GCA_000773755.1.fna	99.1073	4647	4776
Candida_albicans/GCA_000447615.1.fna	Candida_albicans/GCA_005890765.1.fna	99.1012	4670	4776
Candida_albicans/GCA_000447615.1.fna	Candida_albicans/GCA_000784615.1.fna	99.0953	4647	4776
Candida_albicans/GCA_000447615.1.fna	Candida_albicans/GCA_000447455.1.fna	99.0933	4655	4776
Candida_albicans/GCA_000447615.1.fna	Candida_albicans/GCA_014049485.1.fna	99.089	4684	4776
Candida_albicans/GCA_000447615.1.fna	Candida_albicans/GCA_002276455.1.fna	99.0886	4371	4776
Candida_albicans/GCA_000447615.1.fna	Candida_albicans/GCA_000775505.1.fna	99.085	4639	4776
Candida_albicans/GCA_000447615.1.fna	Candida_albicans/GCA_000447555.1.fna	99.0781	4650	4776
Candida_albicans/GCA_000447615.1.fna	Candida_albicans/GCA_000149445.2.fna	99.0737	4667	4776
Candida_albicans/GCA_000447615.1.fna	Candida_albicans/GCA_000775465.1.fna	99.0692	4644	4776
Candida_albicans/GCA_000447615.1.fna	Candida_albicans/GCA_004026255.1.fna	99.0497	3665	4776
Candida_albicans/GCA_000447615.1.fna	Candida_albicans/GCA_016906495.1.fna	99.0491	4483	4776
Candida_albicans/GCA_000447615.1.fna	Candida_albicans/GCA_000784575.1.fna	99.0479	4648	4776
Candida_albicans/GCA_000447615.1.fna	Candida_albicans/GCA_017309835.1.fna	99.0473	4691	4776
Candida_albicans/GCA_000447615.1.fna	Candida_albicans/GCA_015345725.1.fna	99.019	3550	4776
Candida_albicans/GCA_000447615.1.fna	Candida_albicans/GCA_005890775.1.fna	99.0172	4688	4776
Candida_albicans/GCA_000447615.1.fna	Candida_albicans/GCA_015345625.1.fna	99.0167	3703	4776
Candida_albicans/GCA_000447615.1.fna	Candida_albicans/GCA_015345785.1.fna	99.0084	3760	4776
Candida_albicans/GCA_000447615.1.fna	Candida_albicans/GCA_015344895.1.fna	99.0066	3521	4776
Candida_albicans/GCA_000447615.1.fna	Candida_albicans/GCA_005890695.1.fna	99.0049	4026	4776
Candida_albicans/GCA_000447615.1.fna	Candida_albicans/GCA_015227795.1.fna	98.9692	3620	4776
Candida_albicans/GCA_000447615.1.fna	Candida_albicans/GCA_003454735.1.fna	98.9687	4663	4776
Candida_albicans/GCA_000447615.1.fna	Candida_albicans/GCA_015345835.1.fna	98.9634	3315	4776
Candida_albicans/GCA_000447615.1.fna	Candida_albicans/GCA_015345745.1.fna	98.9486	3207	4776
Candida_albicans/GCA_000447615.1.fna	Candida_albicans/GCA_015344855.1.fna	98.9461	3625	4776
Candida_albicans/GCA_000447615.1.fna	Candida_albicans/GCA_000691765.1.fna	98.9227	4634	4776
Candida_albicans/GCA_000447615.1.fna	Candida_albicans/GCA_000691765.2.fna	98.9227	4634	4776
Candida_albicans/GCA_000447615.1.fna	Candida_albicans/GCA_015344825.1.fna	98.9142	3420	4776
Candida_albicans/GCA_000447615.1.fna	Candida_albicans/GCA_015345815.1.fna	98.9134	3131	4776
Candida_albicans/GCA_000447615.1.fna	Candida_albicans/GCA_005890685.1.fna	98.9089	4392	4776
Candida_albicans/GCA_000447615.1.fna	Candida_albicans/GCA_015345665.1.fna	98.9087	3193	4776
Candida_albicans/GCA_000447615.1.fna	Candida_albicans/GCA_015345685.1.fna	98.9025	3340	4776
Candida_albicans/GCA_000447615.1.fna	Candida_albicans/GCA_015345605.1.fna	98.8758	3142	4776
Candida_albicans/GCA_000447615.1.fna	Candida_albicans/GCA_015345795.1.fna	98.8673	3053	4776
Candida_albicans/GCA_000447615.1.fna	Candida_albicans/GCA_002259885.1.fna	98.8058	4556	4776
Candida_albicans/GCA_000447615.1.fna	Candida_albicans/GCA_002259875.1.fna	98.7499	4458	4776
Candida_albicans/GCA_000447615.1.fna	Candida_albicans/GCA_002259805.1.fna	98.6813	4374	4776
Candida_albicans/GCA_000447615.1.fna	Candida_albicans/GCA_002259865.1.fna	98.6482	4421	4776
Candida_albicans/GCA_000447615.1.fna	Candida_albicans/GCA_014825715.1.fna	98.2957	4638	4776
Candida_albicans/GCA_000447615.1.fna	Candida_dubliniensis/GCA_000647575.1.fna	87.0182	3810	4776
Candida_albicans/GCA_000447615.1.fna	Candida_dubliniensis/GCA_000647555.1.fna	86.988	3875	4776
Candida_albicans/GCA_000447615.1.fna	Candida_dubliniensis/GCA_000026945.1.fna	86.9366	4185	4776
Candida_albicans/GCA_000447615.1.fna	Candida_tropicalis/GCA_017315405.1.fna	78.2924	1815	4776
Candida_albicans/GCA_000447615.1.fna	Candida_tropicalis/GCA_000006335.3.fna	78.2923	1820	4776
Candida_albicans/GCA_000447615.1.fna	Candida_tropicalis/GCA_000633855.1.fna	78.2852	1842	4776
Candida_albicans/GCA_000447615.1.fna	Candida_tropicalis/GCA_002864075.1.fna	78.2764	1706	4776
Candida_albicans/GCA_000447615.1.fna	Candida_tropicalis/GCA_013177555.1.fna	78.2579	1831	4776
Candida_albicans/GCA_000447615.1.fna	Candida_tropicalis/GCA_006942135.1.fna	78.2308	1827	4776
Candida_albicans/GCA_000447615.1.fna	Candida_tropicalis/GCA_019239295.1.fna	78.1767	1861	4776
Candida_albicans/GCA_000447615.1.fna	Candida_sanyaensis/GCA_911254575.1.fna	78.176	2152	4776
Candida_albicans/GCA_000447615.1.fna	Candida_sojae/GCA_013177575.1.fna	78.1433	1775	4776
Candida_albicans/GCA_000447615.1.fna	Candida_sojae/GCA_001442715.1.fna	78.0329	1455	4776
Candida_albicans/GCA_000447615.1.fna	Candida_maltosa/GCA_000344705.1.fna	77.8833	1363	4776
Candida_albicans/GCA_000447615.1.fna	Candida_viswanathii/GCA_003327735.1.fna	76.5652	984	4776
Candida_albicans/GCA_000447615.1.fna	Candida_metapsilosis/GCA_900069165.1.fna	76.556	892	4776
Candida_albicans/GCA_000447615.1.fna	Candida_metapsilosis/GCA_017655625.1.fna	76.5497	873	4776
Candida_albicans/GCA_000447615.1.fna	Candida_metapsilosis/GCA_008904905.1.fna	76.4743	921	4776
Candida_albicans/GCA_000447615.1.fna	Candida_metapsilosis/GCA_019178775.1.fna	76.411	1177	4776
Candida_albicans/GCA_000447615.1.fna	Candida_parapsilosis/GCA_004026285.1.fna	76.3708	676	4776
Candida_albicans/GCA_000447615.1.fna	Candida_parapsilosis/GCA_020027125.1.fna	76.3689	779	4776
Candida_albicans/GCA_000447615.1.fna	Candida_parapsilosis/GCA_020027075.1.fna	76.331	404	4776
Candida_albicans/GCA_000447635.1.fna	Candida_albicans/GCA_000447635.1.fna	99.9852	4739	4855
Candida_albicans/GCA_000447635.1.fna	Candida_albicans/GCA_000447575.1.fna	99.6188	4667	4855
Candida_albicans/GCA_000447635.1.fna	Candida_albicans/GCA_000775455.1.fna	99.6162	4671	4855
Candida_albicans/GCA_000447635.1.fna	Candida_albicans/GCA_000773845.1.fna	99.6161	4645	4855
Candida_albicans/GCA_000447635.1.fna	Candida_albicans/GCA_000784515.1.fna	99.6139	4679	4855
Candida_albicans/GCA_000447635.1.fna	Candida_albicans/GCA_000775445.1.fna	99.612	4674	4855
Candida_albicans/GCA_000447635.1.fna	Candida_albicans/GCA_000447475.1.fna	99.6068	4679	4855
Candida_albicans/GCA_000447635.1.fna	Candida_albicans/GCA_000773745.1.fna	99.6013	4666	4855
Candida_albicans/GCA_000447635.1.fna	Candida_albicans/GCA_000447495.1.fna	99.5969	4679	4855
Candida_albicans/GCA_000447635.1.fna	Candida_albicans/GCA_000447535.1.fna	99.5902	4681	4855
Candida_albicans/GCA_000447635.1.fna	Candida_albicans/GCA_000784655.1.fna	99.5822	4688	4855
Candida_albicans/GCA_000447635.1.fna	Candida_albicans/GCA_000773725.1.fna	99.5702	4665	4855
Candida_albicans/GCA_000447635.1.fna	Candida_albicans/GCA_000773825.1.fna	99.5652	4664	4855
Candida_albicans/GCA_000447635.1.fna	Candida_albicans/GCA_000784635.1.fna	99.5631	4693	4855
Candida_albicans/GCA_000447635.1.fna	Candida_albicans/GCA_002837675.1.fna	99.563	4724	4855
Candida_albicans/GCA_000447635.1.fna	Candida_albicans/GCA_011037055.1.fna	99.5606	4704	4855
Candida_albicans/GCA_000447635.1.fna	Candida_albicans/GCA_000447595.1.fna	99.5598	4664	4855
Candida_albicans/GCA_000447635.1.fna	Candida_albicans/GCA_000182965.3.fna	99.5438	4684	4855
Candida_albicans/GCA_000447635.1.fna	Candida_albicans/GCA_002835845.1.fna	99.5367	4727	4855
Candida_albicans/GCA_000447635.1.fna	Candida_albicans/GCA_014049485.1.fna	99.5265	4722	4855
Candida_albicans/GCA_000447635.1.fna	Candida_albicans/GCA_004026255.1.fna	99.4618	3670	4855
Candida_albicans/GCA_000447635.1.fna	Candida_albicans/GCA_015344895.1.fna	99.4251	3522	4855
Candida_albicans/GCA_000447635.1.fna	Candida_albicans/GCA_015345625.1.fna	99.4006	3693	4855
Candida_albicans/GCA_000447635.1.fna	Candida_albicans/GCA_015345815.1.fna	99.3791	3126	4855
Candida_albicans/GCA_000447635.1.fna	Candida_albicans/GCA_015345665.1.fna	99.3712	3195	4855
Candida_albicans/GCA_000447635.1.fna	Candida_albicans/GCA_015345745.1.fna	99.3643	3203	4855
Candida_albicans/GCA_000447635.1.fna	Candida_albicans/GCA_002259885.1.fna	99.2127	4568	4855
Candida_albicans/GCA_000447635.1.fna	Candida_albicans/GCA_000447615.1.fna	99.1509	4657	4855
Candida_albicans/GCA_000447635.1.fna	Candida_albicans/GCA_002259875.1.fna	99.149	4475	4855
Candida_albicans/GCA_000447635.1.fna	Candida_albicans/GCA_000447515.1.fna	99.1453	4652	4855
Candida_albicans/GCA_000447635.1.fna	Candida_albicans/GCA_000784575.1.fna	99.1403	4649	4855
Candida_albicans/GCA_000447635.1.fna	Candida_albicans/GCA_000775525.1.fna	99.129	4654	4855
Candida_albicans/GCA_000447635.1.fna	Candida_albicans/GCA_000447455.1.fna	99.1254	4667	4855
Candida_albicans/GCA_000447635.1.fna	Candida_albicans/GCA_000773735.1.fna	99.124	4656	4855
Candida_albicans/GCA_000447635.1.fna	Candida_albicans/GCA_000774085.1.fna	99.1219	4652	4855
Candida_albicans/GCA_000447635.1.fna	Candida_albicans/GCA_000775505.1.fna	99.1211	4648	4855
Candida_albicans/GCA_000447635.1.fna	Candida_albicans/GCA_000784615.1.fna	99.1178	4650	4855
Candida_albicans/GCA_000447635.1.fna	Candida_albicans/GCA_000784505.1.fna	99.1161	4657	4855
Candida_albicans/GCA_000447635.1.fna	Candida_albicans/GCA_000784495.1.fna	99.116	4662	4855
Candida_albicans/GCA_000447635.1.fna	Candida_albicans/GCA_000784525.1.fna	99.1159	4643	4855
Candida_albicans/GCA_000447635.1.fna	Candida_albicans/GCA_000773805.1.fna	99.1158	4660	4855
Candida_albicans/GCA_000447635.1.fna	Candida_albicans/GCA_005890745.1.fna	99.1122	4685	4855
Candida_albicans/GCA_000447635.1.fna	Candida_albicans/GCA_000784695.1.fna	99.1122	4651	4855
Candida_albicans/GCA_000447635.1.fna	Candida_albicans/GCA_000784595.1.fna	99.1116	4629	4855
Candida_albicans/GCA_000447635.1.fna	Candida_albicans/GCA_015345835.1.fna	99.1011	3312	4855
Candida_albicans/GCA_000447635.1.fna	Candida_albicans/GCA_000149445.2.fna	99.0895	4659	4855
Candida_albicans/GCA_000447635.1.fna	Candida_albicans/GCA_016906495.1.fna	99.0861	4485	4855
Candida_albicans/GCA_000447635.1.fna	Candida_albicans/GCA_005890765.1.fna	99.0831	4685	4855
Candida_albicans/GCA_000447635.1.fna	Candida_albicans/GCA_000775465.1.fna	99.0821	4655	4855
Candida_albicans/GCA_000447635.1.fna	Candida_albicans/GCA_005890695.1.fna	99.0821	4023	4855
Candida_albicans/GCA_000447635.1.fna	Candida_albicans/GCA_002259865.1.fna	99.0819	4438	4855
Candida_albicans/GCA_000447635.1.fna	Candida_albicans/GCA_000773755.1.fna	99.0762	4632	4855
Candida_albicans/GCA_000447635.1.fna	Candida_albicans/GCA_002259805.1.fna	99.0753	4410	4855
Candida_albicans/GCA_000447635.1.fna	Candida_albicans/GCA_002276455.1.fna	99.0746	4360	4855
Candida_albicans/GCA_000447635.1.fna	Candida_albicans/GCA_000447555.1.fna	99.0721	4660	4855
Candida_albicans/GCA_000447635.1.fna	Candida_albicans/GCA_015345785.1.fna	99.0435	3764	4855
Candida_albicans/GCA_000447635.1.fna	Candida_albicans/GCA_017309835.1.fna	99.0426	4693	4855
Candida_albicans/GCA_000447635.1.fna	Candida_albicans/GCA_005890705.1.fna	99.0339	4185	4855
Candida_albicans/GCA_000447635.1.fna	Candida_albicans/GCA_005890775.1.fna	99.021	4704	4855
Candida_albicans/GCA_000447635.1.fna	Candida_albicans/GCA_015345725.1.fna	98.9909	3557	4855
Candida_albicans/GCA_000447635.1.fna	Candida_albicans/GCA_015344855.1.fna	98.9708	3612	4855
Candida_albicans/GCA_000447635.1.fna	Candida_albicans/GCA_005890685.1.fna	98.9664	4389	4855
Candida_albicans/GCA_000447635.1.fna	Candida_albicans/GCA_015227795.1.fna	98.9571	3620	4855
Candida_albicans/GCA_000447635.1.fna	Candida_albicans/GCA_003454735.1.fna	98.9557	4663	4855
Candida_albicans/GCA_000447635.1.fna	Candida_albicans/GCA_015344825.1.fna	98.92	3415	4855
Candida_albicans/GCA_000447635.1.fna	Candida_albicans/GCA_015345685.1.fna	98.9117	3333	4855
Candida_albicans/GCA_000447635.1.fna	Candida_albicans/GCA_000691765.1.fna	98.905	4659	4855
Candida_albicans/GCA_000447635.1.fna	Candida_albicans/GCA_000691765.2.fna	98.905	4659	4855
Candida_albicans/GCA_000447635.1.fna	Candida_albicans/GCA_015345605.1.fna	98.9021	3143	4855
Candida_albicans/GCA_000447635.1.fna	Candida_albicans/GCA_015345795.1.fna	98.8842	3024	4855
Candida_albicans/GCA_000447635.1.fna	Candida_albicans/GCA_014825715.1.fna	98.3456	4654	4855
Candida_albicans/GCA_000447635.1.fna	Candida_dubliniensis/GCA_000647575.1.fna	87.0054	3822	4855
Candida_albicans/GCA_000447635.1.fna	Candida_dubliniensis/GCA_000647555.1.fna	86.9596	3883	4855
Candida_albicans/GCA_000447635.1.fna	Candida_dubliniensis/GCA_000026945.1.fna	86.9428	4179	4855
Candida_albicans/GCA_000447635.1.fna	Candida_tropicalis/GCA_013177555.1.fna	78.3126	1835	4855
Candida_albicans/GCA_000447635.1.fna	Candida_tropicalis/GCA_002864075.1.fna	78.3054	1728	4855
Candida_albicans/GCA_000447635.1.fna	Candida_tropicalis/GCA_000633855.1.fna	78.2797	1875	4855
Candida_albicans/GCA_000447635.1.fna	Candida_tropicalis/GCA_017315405.1.fna	78.2793	1848	4855
Candida_albicans/GCA_000447635.1.fna	Candida_tropicalis/GCA_006942135.1.fna	78.2789	1846	4855
Candida_albicans/GCA_000447635.1.fna	Candida_tropicalis/GCA_000006335.3.fna	78.2786	1851	4855
Candida_albicans/GCA_000447635.1.fna	Candida_tropicalis/GCA_019239295.1.fna	78.2279	1840	4855
Candida_albicans/GCA_000447635.1.fna	Candida_sojae/GCA_013177575.1.fna	78.1569	1760	4855
Candida_albicans/GCA_000447635.1.fna	Candida_sanyaensis/GCA_911254575.1.fna	78.1358	2179	4855
Candida_albicans/GCA_000447635.1.fna	Candida_sojae/GCA_001442715.1.fna	77.9975	1458	4855
Candida_albicans/GCA_000447635.1.fna	Candida_maltosa/GCA_000344705.1.fna	77.9464	1364	4855
Candida_albicans/GCA_000447635.1.fna	Candida_metapsilosis/GCA_019178775.1.fna	76.4575	1163	4855
Candida_albicans/GCA_000447635.1.fna	Candida_parapsilosis/GCA_004026285.1.fna	76.4149	673	4855
Candida_albicans/GCA_000447635.1.fna	Candida_parapsilosis/GCA_020027125.1.fna	76.4041	776	4855
Candida_albicans/GCA_000447635.1.fna	Candida_parapsilosis/GCA_020027075.1.fna	76.3363	389	4855
Candida_albicans/GCA_000691765.1.fna	Candida_albicans/GCA_000691765.2.fna	99.9893	4755	4846
Candida_albicans/GCA_000691765.1.fna	Candida_albicans/GCA_000691765.1.fna	99.9893	4755	4846
Candida_albicans/GCA_000691765.1.fna	Candida_albicans/GCA_000447555.1.fna	98.9634	4628	4846
Candida_albicans/GCA_000691765.1.fna	Candida_albicans/GCA_000447455.1.fna	98.9582	4656	4846
Candida_albicans/GCA_000691765.1.fna	Candida_albicans/GCA_000447515.1.fna	98.9538	4651	4846
Candida_albicans/GCA_000691765.1.fna	Candida_albicans/GCA_000775505.1.fna	98.9524	4646	4846
Candida_albicans/GCA_000691765.1.fna	Candida_albicans/GCA_000784615.1.fna	98.9514	4657	4846
Candida_albicans/GCA_000691765.1.fna	Candida_albicans/GCA_000774085.1.fna	98.9454	4653	4846
Candida_albicans/GCA_000691765.1.fna	Candida_albicans/GCA_000775465.1.fna	98.9404	4658	4846
Candida_albicans/GCA_000691765.1.fna	Candida_albicans/GCA_000447595.1.fna	98.9394	4636	4846
Candida_albicans/GCA_000691765.1.fna	Candida_albicans/GCA_000182965.3.fna	98.9375	4680	4846
Candida_albicans/GCA_000691765.1.fna	Candida_albicans/GCA_000447615.1.fna	98.9374	4652	4846
Candida_albicans/GCA_000691765.1.fna	Candida_albicans/GCA_000447575.1.fna	98.9361	4643	4846
Candida_albicans/GCA_000691765.1.fna	Candida_albicans/GCA_000775525.1.fna	98.9361	4632	4846
Candida_albicans/GCA_000691765.1.fna	Candida_albicans/GCA_000784575.1.fna	98.9357	4640	4846
Candida_albicans/GCA_000691765.1.fna	Candida_albicans/GCA_000773735.1.fna	98.9353	4642	4846
Candida_albicans/GCA_000691765.1.fna	Candida_albicans/GCA_000784515.1.fna	98.935	4644	4846
Candida_albicans/GCA_000691765.1.fna	Candida_albicans/GCA_000773755.1.fna	98.9339	4644	4846
Candida_albicans/GCA_000691765.1.fna	Candida_albicans/GCA_002837675.1.fna	98.9335	4737	4846
Candida_albicans/GCA_000691765.1.fna	Candida_albicans/GCA_000773845.1.fna	98.9333	4632	4846
Candida_albicans/GCA_000691765.1.fna	Candida_albicans/GCA_000775445.1.fna	98.9315	4654	4846
Candida_albicans/GCA_000691765.1.fna	Candida_albicans/GCA_000784655.1.fna	98.9298	4650	4846
Candida_albicans/GCA_000691765.1.fna	Candida_albicans/GCA_000773825.1.fna	98.9292	4637	4846
Candida_albicans/GCA_000691765.1.fna	Candida_albicans/GCA_000784695.1.fna	98.9284	4659	4846
Candida_albicans/GCA_000691765.1.fna	Candida_albicans/GCA_000784505.1.fna	98.9284	4641	4846
Candida_albicans/GCA_000691765.1.fna	Candida_albicans/GCA_000775455.1.fna	98.9246	4660	4846
Candida_albicans/GCA_000691765.1.fna	Candida_albicans/GCA_000773805.1.fna	98.9232	4641	4846
Candida_albicans/GCA_000691765.1.fna	Candida_albicans/GCA_000784525.1.fna	98.9231	4648	4846
Candida_albicans/GCA_000691765.1.fna	Candida_albicans/GCA_000447535.1.fna	98.9225	4648	4846
Candida_albicans/GCA_000691765.1.fna	Candida_albicans/GCA_000773745.1.fna	98.9225	4636	4846
Candida_albicans/GCA_000691765.1.fna	Candida_albicans/GCA_011037055.1.fna	98.9223	4694	4846
Candida_albicans/GCA_000691765.1.fna	Candida_albicans/GCA_000447635.1.fna	98.9223	4640	4846
Candida_albicans/GCA_000691765.1.fna	Candida_albicans/GCA_005890745.1.fna	98.9222	4693	4846
Candida_albicans/GCA_000691765.1.fna	Candida_albicans/GCA_005890765.1.fna	98.9195	4683	4846
Candida_albicans/GCA_000691765.1.fna	Candida_albicans/GCA_000447475.1.fna	98.9194	4671	4846
Candida_albicans/GCA_000691765.1.fna	Candida_albicans/GCA_000784635.1.fna	98.9187	4675	4846
Candida_albicans/GCA_000691765.1.fna	Candida_albicans/GCA_016906495.1.fna	98.9181	4485	4846
Candida_albicans/GCA_000691765.1.fna	Candida_albicans/GCA_000447495.1.fna	98.916	4661	4846
Candida_albicans/GCA_000691765.1.fna	Candida_albicans/GCA_017309835.1.fna	98.9149	4694	4846
Candida_albicans/GCA_000691765.1.fna	Candida_albicans/GCA_000784495.1.fna	98.9146	4658	4846
Candida_albicans/GCA_000691765.1.fna	Candida_albicans/GCA_000784595.1.fna	98.9125	4634	4846
Candida_albicans/GCA_000691765.1.fna	Candida_albicans/GCA_005890775.1.fna	98.9044	4702	4846
Candida_albicans/GCA_000691765.1.fna	Candida_albicans/GCA_000773725.1.fna	98.8999	4652	4846
Candida_albicans/GCA_000691765.1.fna	Candida_albicans/GCA_002835845.1.fna	98.8965	4744	4846
Candida_albicans/GCA_000691765.1.fna	Candida_albicans/GCA_002276455.1.fna	98.8909	4367	4846
Candida_albicans/GCA_000691765.1.fna	Candida_albicans/GCA_015345785.1.fna	98.887	3750	4846
Candida_albicans/GCA_000691765.1.fna	Candida_albicans/GCA_004026255.1.fna	98.8854	3660	4846
Candida_albicans/GCA_000691765.1.fna	Candida_albicans/GCA_000149445.2.fna	98.8796	4655	4846
Candida_albicans/GCA_000691765.1.fna	Candida_albicans/GCA_003454735.1.fna	98.8713	4667	4846
Candida_albicans/GCA_000691765.1.fna	Candida_albicans/GCA_014049485.1.fna	98.8628	4705	4846
Candida_albicans/GCA_000691765.1.fna	Candida_albicans/GCA_015344855.1.fna	98.845	3606	4846
Candida_albicans/GCA_000691765.1.fna	Candida_albicans/GCA_015344825.1.fna	98.8389	3414	4846
Candida_albicans/GCA_000691765.1.fna	Candida_albicans/GCA_015344895.1.fna	98.8293	3508	4846
Candida_albicans/GCA_000691765.1.fna	Candida_albicans/GCA_005890695.1.fna	98.8284	4038	4846
Candida_albicans/GCA_000691765.1.fna	Candida_albicans/GCA_005890685.1.fna	98.8263	4384	4846
Candida_albicans/GCA_000691765.1.fna	Candida_albicans/GCA_005890705.1.fna	98.8184	4204	4846
Candida_albicans/GCA_000691765.1.fna	Candida_albicans/GCA_015345625.1.fna	98.806	3701	4846
Candida_albicans/GCA_000691765.1.fna	Candida_albicans/GCA_015345725.1.fna	98.7995	3554	4846
Candida_albicans/GCA_000691765.1.fna	Candida_albicans/GCA_015227795.1.fna	98.7891	3612	4846
Candida_albicans/GCA_000691765.1.fna	Candida_albicans/GCA_015345835.1.fna	98.7836	3315	4846
Candida_albicans/GCA_000691765.1.fna	Candida_albicans/GCA_015345815.1.fna	98.775	3124	4846
Candida_albicans/GCA_000691765.1.fna	Candida_albicans/GCA_015345685.1.fna	98.7638	3355	4846
Candida_albicans/GCA_000691765.1.fna	Candida_albicans/GCA_015345605.1.fna	98.745	3153	4846
Candida_albicans/GCA_000691765.1.fna	Candida_albicans/GCA_015345745.1.fna	98.7406	3206	4846
Candida_albicans/GCA_000691765.1.fna	Candida_albicans/GCA_015345665.1.fna	98.7366	3188	4846
Candida_albicans/GCA_000691765.1.fna	Candida_albicans/GCA_015345795.1.fna	98.7113	3032	4846
Candida_albicans/GCA_000691765.1.fna	Candida_albicans/GCA_002259885.1.fna	98.6001	4547	4846
Candida_albicans/GCA_000691765.1.fna	Candida_albicans/GCA_002259875.1.fna	98.5354	4462	4846
Candida_albicans/GCA_000691765.1.fna	Candida_albicans/GCA_002259805.1.fna	98.476	4379	4846
Candida_albicans/GCA_000691765.1.fna	Candida_albicans/GCA_002259865.1.fna	98.4418	4427	4846
Candida_albicans/GCA_000691765.1.fna	Candida_albicans/GCA_014825715.1.fna	98.1338	4663	4846
Candida_albicans/GCA_000691765.1.fna	Candida_dubliniensis/GCA_000647575.1.fna	87.0538	3843	4846
Candida_albicans/GCA_000691765.1.fna	Candida_dubliniensis/GCA_000647555.1.fna	87.0217	3879	4846
Candida_albicans/GCA_000691765.1.fna	Candida_dubliniensis/GCA_000026945.1.fna	86.9332	4212	4846
Candida_albicans/GCA_000691765.1.fna	Candida_tropicalis/GCA_002864075.1.fna	78.4233	1723	4846
Candida_albicans/GCA_000691765.1.fna	Candida_tropicalis/GCA_017315405.1.fna	78.3951	1816	4846
Candida_albicans/GCA_000691765.1.fna	Candida_tropicalis/GCA_000006335.3.fna	78.3628	1824	4846
Candida_albicans/GCA_000691765.1.fna	Candida_tropicalis/GCA_000633855.1.fna	78.359	1855	4846
Candida_albicans/GCA_000691765.1.fna	Candida_tropicalis/GCA_006942135.1.fna	78.3538	1828	4846
Candida_albicans/GCA_000691765.1.fna	Candida_tropicalis/GCA_013177555.1.fna	78.3234	1854	4846
Candida_albicans/GCA_000691765.1.fna	Candida_tropicalis/GCA_019239295.1.fna	78.2896	1850	4846
Candida_albicans/GCA_000691765.1.fna	Candida_sanyaensis/GCA_911254575.1.fna	78.2148	2175	4846
Candida_albicans/GCA_000691765.1.fna	Candida_sojae/GCA_013177575.1.fna	78.2003	1802	4846
Candida_albicans/GCA_000691765.1.fna	Candida_sojae/GCA_001442715.1.fna	78.1349	1472	4846
Candida_albicans/GCA_000691765.1.fna	Candida_maltosa/GCA_000344705.1.fna	77.9271	1397	4846
Candida_albicans/GCA_000691765.1.fna	Candida_metapsilosis/GCA_017655625.1.fna	76.7047	873	4846
Candida_albicans/GCA_000691765.1.fna	Candida_viswanathii/GCA_003327735.1.fna	76.6814	1000	4846
Candida_albicans/GCA_000691765.1.fna	Candida_metapsilosis/GCA_900069165.1.fna	76.6494	913	4846
Candida_albicans/GCA_000691765.1.fna	Candida_metapsilosis/GCA_008904905.1.fna	76.6163	917	4846
Candida_albicans/GCA_000691765.1.fna	Candida_metapsilosis/GCA_019178775.1.fna	76.5255	1196	4846
Candida_albicans/GCA_000691765.1.fna	Candida_parapsilosis/GCA_016735785.1.fna	76.5112	841	4846
Candida_albicans/GCA_000691765.1.fna	Candida_parapsilosis/GCA_004026445.1.fna	76.502	819	4846
Candida_albicans/GCA_000691765.1.fna	Candida_parapsilosis/GCA_016735825.1.fna	76.4879	843	4846
Candida_albicans/GCA_000691765.1.fna	Candida_parapsilosis/GCA_004026285.1.fna	76.4814	701	4846
Candida_albicans/GCA_000691765.1.fna	Candida_parapsilosis/GCA_020027075.1.fna	76.463	411	4846
Candida_albicans/GCA_000691765.1.fna	Candida_parapsilosis/GCA_020027125.1.fna	76.4562	817	4846
Candida_albicans/GCA_000691765.2.fna	Candida_albicans/GCA_000691765.2.fna	99.9893	4755	4846
Candida_albicans/GCA_000691765.2.fna	Candida_albicans/GCA_000691765.1.fna	99.9893	4755	4846
Candida_albicans/GCA_000691765.2.fna	Candida_albicans/GCA_000447555.1.fna	98.9634	4628	4846
Candida_albicans/GCA_000691765.2.fna	Candida_albicans/GCA_000447455.1.fna	98.9582	4656	4846
Candida_albicans/GCA_000691765.2.fna	Candida_albicans/GCA_000447515.1.fna	98.9538	4651	4846
Candida_albicans/GCA_000691765.2.fna	Candida_albicans/GCA_000775505.1.fna	98.9524	4646	4846
Candida_albicans/GCA_000691765.2.fna	Candida_albicans/GCA_000784615.1.fna	98.9514	4657	4846
Candida_albicans/GCA_000691765.2.fna	Candida_albicans/GCA_000774085.1.fna	98.9454	4653	4846
Candida_albicans/GCA_000691765.2.fna	Candida_albicans/GCA_000775465.1.fna	98.9404	4658	4846
Candida_albicans/GCA_000691765.2.fna	Candida_albicans/GCA_000447595.1.fna	98.9394	4636	4846
Candida_albicans/GCA_000691765.2.fna	Candida_albicans/GCA_000182965.3.fna	98.9375	4680	4846
Candida_albicans/GCA_000691765.2.fna	Candida_albicans/GCA_000447615.1.fna	98.9374	4652	4846
Candida_albicans/GCA_000691765.2.fna	Candida_albicans/GCA_000447575.1.fna	98.9361	4643	4846
Candida_albicans/GCA_000691765.2.fna	Candida_albicans/GCA_000775525.1.fna	98.9361	4632	4846
Candida_albicans/GCA_000691765.2.fna	Candida_albicans/GCA_000784575.1.fna	98.9357	4640	4846
Candida_albicans/GCA_000691765.2.fna	Candida_albicans/GCA_000773735.1.fna	98.9353	4642	4846
Candida_albicans/GCA_000691765.2.fna	Candida_albicans/GCA_000784515.1.fna	98.935	4644	4846
Candida_albicans/GCA_000691765.2.fna	Candida_albicans/GCA_000773755.1.fna	98.9339	4644	4846
Candida_albicans/GCA_000691765.2.fna	Candida_albicans/GCA_002837675.1.fna	98.9335	4737	4846
Candida_albicans/GCA_000691765.2.fna	Candida_albicans/GCA_000773845.1.fna	98.9333	4632	4846
Candida_albicans/GCA_000691765.2.fna	Candida_albicans/GCA_000775445.1.fna	98.9315	4654	4846
Candida_albicans/GCA_000691765.2.fna	Candida_albicans/GCA_000784655.1.fna	98.9298	4650	4846
Candida_albicans/GCA_000691765.2.fna	Candida_albicans/GCA_000773825.1.fna	98.9292	4637	4846
Candida_albicans/GCA_000691765.2.fna	Candida_albicans/GCA_000784695.1.fna	98.9284	4659	4846
Candida_albicans/GCA_000691765.2.fna	Candida_albicans/GCA_000784505.1.fna	98.9284	4641	4846
Candida_albicans/GCA_000691765.2.fna	Candida_albicans/GCA_000775455.1.fna	98.9246	4660	4846
Candida_albicans/GCA_000691765.2.fna	Candida_albicans/GCA_000773805.1.fna	98.9232	4641	4846
Candida_albicans/GCA_000691765.2.fna	Candida_albicans/GCA_000784525.1.fna	98.9231	4648	4846
Candida_albicans/GCA_000691765.2.fna	Candida_albicans/GCA_000447535.1.fna	98.9225	4648	4846
Candida_albicans/GCA_000691765.2.fna	Candida_albicans/GCA_000773745.1.fna	98.9225	4636	4846
Candida_albicans/GCA_000691765.2.fna	Candida_albicans/GCA_011037055.1.fna	98.9223	4694	4846
Candida_albicans/GCA_000691765.2.fna	Candida_albicans/GCA_000447635.1.fna	98.9223	4640	4846
Candida_albicans/GCA_000691765.2.fna	Candida_albicans/GCA_005890745.1.fna	98.9222	4693	4846
Candida_albicans/GCA_000691765.2.fna	Candida_albicans/GCA_005890765.1.fna	98.9195	4683	4846
Candida_albicans/GCA_000691765.2.fna	Candida_albicans/GCA_000447475.1.fna	98.9194	4671	4846
Candida_albicans/GCA_000691765.2.fna	Candida_albicans/GCA_000784635.1.fna	98.9187	4675	4846
Candida_albicans/GCA_000691765.2.fna	Candida_albicans/GCA_016906495.1.fna	98.9181	4485	4846
Candida_albicans/GCA_000691765.2.fna	Candida_albicans/GCA_000447495.1.fna	98.916	4661	4846
Candida_albicans/GCA_000691765.2.fna	Candida_albicans/GCA_017309835.1.fna	98.9149	4694	4846
Candida_albicans/GCA_000691765.2.fna	Candida_albicans/GCA_000784495.1.fna	98.9146	4658	4846
Candida_albicans/GCA_000691765.2.fna	Candida_albicans/GCA_000784595.1.fna	98.9125	4634	4846
Candida_albicans/GCA_000691765.2.fna	Candida_albicans/GCA_005890775.1.fna	98.9044	4702	4846
Candida_albicans/GCA_000691765.2.fna	Candida_albicans/GCA_000773725.1.fna	98.8999	4652	4846
Candida_albicans/GCA_000691765.2.fna	Candida_albicans/GCA_002835845.1.fna	98.8965	4744	4846
Candida_albicans/GCA_000691765.2.fna	Candida_albicans/GCA_002276455.1.fna	98.8909	4367	4846
Candida_albicans/GCA_000691765.2.fna	Candida_albicans/GCA_015345785.1.fna	98.887	3750	4846
Candida_albicans/GCA_000691765.2.fna	Candida_albicans/GCA_004026255.1.fna	98.8854	3660	4846
Candida_albicans/GCA_000691765.2.fna	Candida_albicans/GCA_000149445.2.fna	98.8796	4655	4846
Candida_albicans/GCA_000691765.2.fna	Candida_albicans/GCA_003454735.1.fna	98.8713	4667	4846
Candida_albicans/GCA_000691765.2.fna	Candida_albicans/GCA_014049485.1.fna	98.8628	4705	4846
Candida_albicans/GCA_000691765.2.fna	Candida_albicans/GCA_015344855.1.fna	98.845	3606	4846
Candida_albicans/GCA_000691765.2.fna	Candida_albicans/GCA_015344825.1.fna	98.8389	3414	4846
Candida_albicans/GCA_000691765.2.fna	Candida_albicans/GCA_015344895.1.fna	98.8293	3508	4846
Candida_albicans/GCA_000691765.2.fna	Candida_albicans/GCA_005890695.1.fna	98.8284	4038	4846
Candida_albicans/GCA_000691765.2.fna	Candida_albicans/GCA_005890685.1.fna	98.8263	4384	4846
Candida_albicans/GCA_000691765.2.fna	Candida_albicans/GCA_005890705.1.fna	98.8184	4204	4846
Candida_albicans/GCA_000691765.2.fna	Candida_albicans/GCA_015345625.1.fna	98.806	3701	4846
Candida_albicans/GCA_000691765.2.fna	Candida_albicans/GCA_015345725.1.fna	98.7995	3554	4846
Candida_albicans/GCA_000691765.2.fna	Candida_albicans/GCA_015227795.1.fna	98.7891	3612	4846
Candida_albicans/GCA_000691765.2.fna	Candida_albicans/GCA_015345835.1.fna	98.7836	3315	4846
Candida_albicans/GCA_000691765.2.fna	Candida_albicans/GCA_015345815.1.fna	98.775	3124	4846
Candida_albicans/GCA_000691765.2.fna	Candida_albicans/GCA_015345685.1.fna	98.7638	3355	4846
Candida_albicans/GCA_000691765.2.fna	Candida_albicans/GCA_015345605.1.fna	98.745	3153	4846
Candida_albicans/GCA_000691765.2.fna	Candida_albicans/GCA_015345745.1.fna	98.7406	3206	4846
Candida_albicans/GCA_000691765.2.fna	Candida_albicans/GCA_015345665.1.fna	98.7366	3188	4846
Candida_albicans/GCA_000691765.2.fna	Candida_albicans/GCA_015345795.1.fna	98.7113	3032	4846
Candida_albicans/GCA_000691765.2.fna	Candida_albicans/GCA_002259885.1.fna	98.6001	4547	4846
Candida_albicans/GCA_000691765.2.fna	Candida_albicans/GCA_002259875.1.fna	98.5354	4462	4846
Candida_albicans/GCA_000691765.2.fna	Candida_albicans/GCA_002259805.1.fna	98.476	4379	4846
Candida_albicans/GCA_000691765.2.fna	Candida_albicans/GCA_002259865.1.fna	98.4418	4427	4846
Candida_albicans/GCA_000691765.2.fna	Candida_albicans/GCA_014825715.1.fna	98.1338	4663	4846
Candida_albicans/GCA_000691765.2.fna	Candida_dubliniensis/GCA_000647575.1.fna	87.0538	3843	4846
Candida_albicans/GCA_000691765.2.fna	Candida_dubliniensis/GCA_000647555.1.fna	87.0217	3879	4846
Candida_albicans/GCA_000691765.2.fna	Candida_dubliniensis/GCA_000026945.1.fna	86.9332	4212	4846
Candida_albicans/GCA_000691765.2.fna	Candida_tropicalis/GCA_002864075.1.fna	78.4233	1723	4846
Candida_albicans/GCA_000691765.2.fna	Candida_tropicalis/GCA_017315405.1.fna	78.3951	1816	4846
Candida_albicans/GCA_000691765.2.fna	Candida_tropicalis/GCA_000006335.3.fna	78.3628	1824	4846
Candida_albicans/GCA_000691765.2.fna	Candida_tropicalis/GCA_000633855.1.fna	78.359	1855	4846
Candida_albicans/GCA_000691765.2.fna	Candida_tropicalis/GCA_006942135.1.fna	78.3538	1828	4846
Candida_albicans/GCA_000691765.2.fna	Candida_tropicalis/GCA_013177555.1.fna	78.3234	1854	4846
Candida_albicans/GCA_000691765.2.fna	Candida_tropicalis/GCA_019239295.1.fna	78.2896	1850	4846
Candida_albicans/GCA_000691765.2.fna	Candida_sanyaensis/GCA_911254575.1.fna	78.2148	2175	4846
Candida_albicans/GCA_000691765.2.fna	Candida_sojae/GCA_013177575.1.fna	78.2003	1802	4846
Candida_albicans/GCA_000691765.2.fna	Candida_sojae/GCA_001442715.1.fna	78.1349	1472	4846
Candida_albicans/GCA_000691765.2.fna	Candida_maltosa/GCA_000344705.1.fna	77.9271	1397	4846
Candida_albicans/GCA_000691765.2.fna	Candida_metapsilosis/GCA_017655625.1.fna	76.7047	873	4846
Candida_albicans/GCA_000691765.2.fna	Candida_viswanathii/GCA_003327735.1.fna	76.6814	1000	4846
Candida_albicans/GCA_000691765.2.fna	Candida_metapsilosis/GCA_900069165.1.fna	76.6494	913	4846
Candida_albicans/GCA_000691765.2.fna	Candida_metapsilosis/GCA_008904905.1.fna	76.6163	917	4846
Candida_albicans/GCA_000691765.2.fna	Candida_metapsilosis/GCA_019178775.1.fna	76.5255	1196	4846
Candida_albicans/GCA_000691765.2.fna	Candida_parapsilosis/GCA_016735785.1.fna	76.5112	841	4846
Candida_albicans/GCA_000691765.2.fna	Candida_parapsilosis/GCA_004026445.1.fna	76.502	819	4846
Candida_albicans/GCA_000691765.2.fna	Candida_parapsilosis/GCA_016735825.1.fna	76.4879	843	4846
Candida_albicans/GCA_000691765.2.fna	Candida_parapsilosis/GCA_004026285.1.fna	76.4814	701	4846
Candida_albicans/GCA_000691765.2.fna	Candida_parapsilosis/GCA_020027075.1.fna	76.463	411	4846
Candida_albicans/GCA_000691765.2.fna	Candida_parapsilosis/GCA_020027125.1.fna	76.4562	817	4846
Candida_albicans/GCA_000773725.1.fna	Candida_albicans/GCA_000773725.1.fna	99.9867	4728	4802
Candida_albicans/GCA_000773725.1.fna	Candida_albicans/GCA_000775455.1.fna	99.5795	4673	4802
Candida_albicans/GCA_000773725.1.fna	Candida_albicans/GCA_000773825.1.fna	99.5765	4663	4802
Candida_albicans/GCA_000773725.1.fna	Candida_albicans/GCA_000775445.1.fna	99.5755	4676	4802
Candida_albicans/GCA_000773725.1.fna	Candida_albicans/GCA_000447475.1.fna	99.5742	4676	4802
Candida_albicans/GCA_000773725.1.fna	Candida_albicans/GCA_000447575.1.fna	99.573	4659	4802
Candida_albicans/GCA_000773725.1.fna	Candida_albicans/GCA_000447635.1.fna	99.5727	4660	4802
Candida_albicans/GCA_000773725.1.fna	Candida_albicans/GCA_000447535.1.fna	99.5724	4681	4802
Candida_albicans/GCA_000773725.1.fna	Candida_albicans/GCA_000784515.1.fna	99.5719	4683	4802
Candida_albicans/GCA_000773725.1.fna	Candida_albicans/GCA_000773845.1.fna	99.5707	4647	4802
Candida_albicans/GCA_000773725.1.fna	Candida_albicans/GCA_000447495.1.fna	99.5699	4667	4802
Candida_albicans/GCA_000773725.1.fna	Candida_albicans/GCA_000773745.1.fna	99.5611	4667	4802
Candida_albicans/GCA_000773725.1.fna	Candida_albicans/GCA_000447595.1.fna	99.5507	4661	4802
Candida_albicans/GCA_000773725.1.fna	Candida_albicans/GCA_002837675.1.fna	99.5494	4712	4802
Candida_albicans/GCA_000773725.1.fna	Candida_albicans/GCA_000784635.1.fna	99.5397	4687	4802
Candida_albicans/GCA_000773725.1.fna	Candida_albicans/GCA_000784655.1.fna	99.5378	4687	4802
Candida_albicans/GCA_000773725.1.fna	Candida_albicans/GCA_002835845.1.fna	99.5156	4716	4802
Candida_albicans/GCA_000773725.1.fna	Candida_albicans/GCA_011037055.1.fna	99.5139	4686	4802
Candida_albicans/GCA_000773725.1.fna	Candida_albicans/GCA_000182965.3.fna	99.5022	4672	4802
Candida_albicans/GCA_000773725.1.fna	Candida_albicans/GCA_014049485.1.fna	99.4978	4691	4802
Candida_albicans/GCA_000773725.1.fna	Candida_albicans/GCA_004026255.1.fna	99.456	3688	4802
Candida_albicans/GCA_000773725.1.fna	Candida_albicans/GCA_015345625.1.fna	99.389	3706	4802
Candida_albicans/GCA_000773725.1.fna	Candida_albicans/GCA_015344895.1.fna	99.3673	3530	4802
Candida_albicans/GCA_000773725.1.fna	Candida_albicans/GCA_015345815.1.fna	99.3247	3151	4802
Candida_albicans/GCA_000773725.1.fna	Candida_albicans/GCA_015345745.1.fna	99.3048	3200	4802
Candida_albicans/GCA_000773725.1.fna	Candida_albicans/GCA_015345665.1.fna	99.2904	3208	4802
Candida_albicans/GCA_000773725.1.fna	Candida_albicans/GCA_002259885.1.fna	99.2139	4574	4802
Candida_albicans/GCA_000773725.1.fna	Candida_albicans/GCA_002259875.1.fna	99.1504	4472	4802
Candida_albicans/GCA_000773725.1.fna	Candida_albicans/GCA_015345835.1.fna	99.1474	3313	4802
Candida_albicans/GCA_000773725.1.fna	Candida_albicans/GCA_000447615.1.fna	99.1343	4645	4802
Candida_albicans/GCA_000773725.1.fna	Candida_albicans/GCA_000784575.1.fna	99.1317	4640	4802
Candida_albicans/GCA_000773725.1.fna	Candida_albicans/GCA_000447515.1.fna	99.1202	4651	4802
Candida_albicans/GCA_000773725.1.fna	Candida_albicans/GCA_000775525.1.fna	99.1169	4649	4802
Candida_albicans/GCA_000773725.1.fna	Candida_albicans/GCA_000774085.1.fna	99.1084	4660	4802
Candida_albicans/GCA_000773725.1.fna	Candida_albicans/GCA_000447455.1.fna	99.1075	4650	4802
Candida_albicans/GCA_000773725.1.fna	Candida_albicans/GCA_000775505.1.fna	99.1053	4655	4802
Candida_albicans/GCA_000773725.1.fna	Candida_albicans/GCA_000773805.1.fna	99.105	4664	4802
Candida_albicans/GCA_000773725.1.fna	Candida_albicans/GCA_000775465.1.fna	99.104	4640	4802
Candida_albicans/GCA_000773725.1.fna	Candida_albicans/GCA_000784495.1.fna	99.1021	4651	4802
Candida_albicans/GCA_000773725.1.fna	Candida_albicans/GCA_000773735.1.fna	99.1016	4649	4802
Candida_albicans/GCA_000773725.1.fna	Candida_albicans/GCA_000784505.1.fna	99.1008	4662	4802
Candida_albicans/GCA_000773725.1.fna	Candida_albicans/GCA_000784615.1.fna	99.0958	4664	4802
Candida_albicans/GCA_000773725.1.fna	Candida_albicans/GCA_000784525.1.fna	99.0955	4656	4802
Candida_albicans/GCA_000773725.1.fna	Candida_albicans/GCA_005890745.1.fna	99.0941	4679	4802
Candida_albicans/GCA_000773725.1.fna	Candida_albicans/GCA_000784695.1.fna	99.0851	4662	4802
Candida_albicans/GCA_000773725.1.fna	Candida_albicans/GCA_000784595.1.fna	99.0833	4649	4802
Candida_albicans/GCA_000773725.1.fna	Candida_albicans/GCA_000149445.2.fna	99.0776	4657	4802
Candida_albicans/GCA_000773725.1.fna	Candida_albicans/GCA_000773755.1.fna	99.0734	4641	4802
Candida_albicans/GCA_000773725.1.fna	Candida_albicans/GCA_016906495.1.fna	99.0723	4482	4802
Candida_albicans/GCA_000773725.1.fna	Candida_albicans/GCA_002259865.1.fna	99.0677	4430	4802
Candida_albicans/GCA_000773725.1.fna	Candida_albicans/GCA_000447555.1.fna	99.064	4656	4802
Candida_albicans/GCA_000773725.1.fna	Candida_albicans/GCA_005890765.1.fna	99.0636	4673	4802
Candida_albicans/GCA_000773725.1.fna	Candida_albicans/GCA_002259805.1.fna	99.0567	4411	4802
Candida_albicans/GCA_000773725.1.fna	Candida_albicans/GCA_002276455.1.fna	99.053	4369	4802
Candida_albicans/GCA_000773725.1.fna	Candida_albicans/GCA_005890695.1.fna	99.0507	4030	4802
Candida_albicans/GCA_000773725.1.fna	Candida_albicans/GCA_017309835.1.fna	99.0403	4681	4802
Candida_albicans/GCA_000773725.1.fna	Candida_albicans/GCA_005890705.1.fna	99.0306	4186	4802
Candida_albicans/GCA_000773725.1.fna	Candida_albicans/GCA_005890775.1.fna	99.0208	4673	4802
Candida_albicans/GCA_000773725.1.fna	Candida_albicans/GCA_015345785.1.fna	99.0005	3760	4802
Candida_albicans/GCA_000773725.1.fna	Candida_albicans/GCA_015345725.1.fna	98.9812	3560	4802
Candida_albicans/GCA_000773725.1.fna	Candida_albicans/GCA_015344855.1.fna	98.9811	3621	4802
Candida_albicans/GCA_000773725.1.fna	Candida_albicans/GCA_003454735.1.fna	98.953	4660	4802
Candida_albicans/GCA_000773725.1.fna	Candida_albicans/GCA_005890685.1.fna	98.9474	4379	4802
Candida_albicans/GCA_000773725.1.fna	Candida_albicans/GCA_000691765.1.fna	98.9233	4629	4802
Candida_albicans/GCA_000773725.1.fna	Candida_albicans/GCA_000691765.2.fna	98.9233	4629	4802
Candida_albicans/GCA_000773725.1.fna	Candida_albicans/GCA_015227795.1.fna	98.9194	3628	4802
Candida_albicans/GCA_000773725.1.fna	Candida_albicans/GCA_015345685.1.fna	98.9145	3346	4802
Candida_albicans/GCA_000773725.1.fna	Candida_albicans/GCA_015344825.1.fna	98.9105	3420	4802
Candida_albicans/GCA_000773725.1.fna	Candida_albicans/GCA_015345605.1.fna	98.8991	3141	4802
Candida_albicans/GCA_000773725.1.fna	Candida_albicans/GCA_015345795.1.fna	98.8556	3031	4802
Candida_albicans/GCA_000773725.1.fna	Candida_albicans/GCA_014825715.1.fna	98.3419	4663	4802
Candida_albicans/GCA_000773725.1.fna	Candida_dubliniensis/GCA_000647575.1.fna	87.0283	3823	4802
Candida_albicans/GCA_000773725.1.fna	Candida_dubliniensis/GCA_000647555.1.fna	87.021	3856	4802
Candida_albicans/GCA_000773725.1.fna	Candida_dubliniensis/GCA_000026945.1.fna	86.9048	4235	4802
Candida_albicans/GCA_000773725.1.fna	Candida_tropicalis/GCA_002864075.1.fna	78.2941	1757	4802
Candida_albicans/GCA_000773725.1.fna	Candida_tropicalis/GCA_000633855.1.fna	78.2862	1870	4802
Candida_albicans/GCA_000773725.1.fna	Candida_tropicalis/GCA_000006335.3.fna	78.259	1844	4802
Candida_albicans/GCA_000773725.1.fna	Candida_tropicalis/GCA_017315405.1.fna	78.2565	1853	4802
Candida_albicans/GCA_000773725.1.fna	Candida_sojae/GCA_013177575.1.fna	78.2288	1750	4802
Candida_albicans/GCA_000773725.1.fna	Candida_tropicalis/GCA_019239295.1.fna	78.2227	1872	4802
Candida_albicans/GCA_000773725.1.fna	Candida_tropicalis/GCA_013177555.1.fna	78.2195	1870	4802
Candida_albicans/GCA_000773725.1.fna	Candida_tropicalis/GCA_006942135.1.fna	78.2182	1842	4802
Candida_albicans/GCA_000773725.1.fna	Candida_sanyaensis/GCA_911254575.1.fna	78.1572	2191	4802
Candida_albicans/GCA_000773725.1.fna	Candida_sojae/GCA_001442715.1.fna	77.9732	1489	4802
Candida_albicans/GCA_000773725.1.fna	Candida_maltosa/GCA_000344705.1.fna	77.9106	1376	4802
Candida_albicans/GCA_000773725.1.fna	Candida_viswanathii/GCA_003327735.1.fna	76.6351	975	4802
Candida_albicans/GCA_000773725.1.fna	Candida_metapsilosis/GCA_019178775.1.fna	76.5497	1141	4802
Candida_albicans/GCA_000773725.1.fna	Candida_parapsilosis/GCA_004026285.1.fna	76.4203	680	4802
Candida_albicans/GCA_000773725.1.fna	Candida_parapsilosis/GCA_020027125.1.fna	76.3923	783	4802
Candida_albicans/GCA_000773725.1.fna	Candida_parapsilosis/GCA_020027075.1.fna	76.214	415	4802
Candida_albicans/GCA_000773735.1.fna	Candida_albicans/GCA_000773735.1.fna	99.988	4751	4862
Candida_albicans/GCA_000773735.1.fna	Candida_albicans/GCA_000774085.1.fna	99.5714	4692	4862
Candida_albicans/GCA_000773735.1.fna	Candida_albicans/GCA_000784695.1.fna	99.5709	4690	4862
Candida_albicans/GCA_000773735.1.fna	Candida_albicans/GCA_000775525.1.fna	99.5497	4688	4862
Candida_albicans/GCA_000773735.1.fna	Candida_albicans/GCA_000784595.1.fna	99.5412	4660	4862
Candida_albicans/GCA_000773735.1.fna	Candida_albicans/GCA_005890745.1.fna	99.4923	4710	4862
Candida_albicans/GCA_000773735.1.fna	Candida_albicans/GCA_005890705.1.fna	99.473	4204	4862
Candida_albicans/GCA_000773735.1.fna	Candida_albicans/GCA_000447615.1.fna	99.2312	4662	4862
Candida_albicans/GCA_000773735.1.fna	Candida_albicans/GCA_002837675.1.fna	99.1376	4726	4862
Candida_albicans/GCA_000773735.1.fna	Candida_albicans/GCA_000775445.1.fna	99.137	4659	4862
Candida_albicans/GCA_000773735.1.fna	Candida_albicans/GCA_000447475.1.fna	99.1191	4670	4862
Candida_albicans/GCA_000773735.1.fna	Candida_albicans/GCA_000775455.1.fna	99.1181	4682	4862
Candida_albicans/GCA_000773735.1.fna	Candida_albicans/GCA_000773825.1.fna	99.1168	4662	4862
Candida_albicans/GCA_000773735.1.fna	Candida_albicans/GCA_000447535.1.fna	99.1157	4664	4862
Candida_albicans/GCA_000773735.1.fna	Candida_albicans/GCA_000447595.1.fna	99.1124	4662	4862
Candida_albicans/GCA_000773735.1.fna	Candida_albicans/GCA_000447575.1.fna	99.1111	4654	4862
Candida_albicans/GCA_000773735.1.fna	Candida_albicans/GCA_000784515.1.fna	99.1111	4686	4862
Candida_albicans/GCA_000773735.1.fna	Candida_albicans/GCA_000784525.1.fna	99.1093	4657	4862
Candida_albicans/GCA_000773735.1.fna	Candida_albicans/GCA_000447635.1.fna	99.1077	4667	4862
Candida_albicans/GCA_000773735.1.fna	Candida_albicans/GCA_000784635.1.fna	99.1068	4681	4862
Candida_albicans/GCA_000773735.1.fna	Candida_albicans/GCA_000773745.1.fna	99.1038	4650	4862
Candida_albicans/GCA_000773735.1.fna	Candida_albicans/GCA_000447495.1.fna	99.1023	4668	4862
Candida_albicans/GCA_000773735.1.fna	Candida_albicans/GCA_000784655.1.fna	99.1016	4677	4862
Candida_albicans/GCA_000773735.1.fna	Candida_albicans/GCA_000773725.1.fna	99.098	4665	4862
Candida_albicans/GCA_000773735.1.fna	Candida_albicans/GCA_000773805.1.fna	99.0922	4666	4862
Candida_albicans/GCA_000773735.1.fna	Candida_albicans/GCA_005890765.1.fna	99.0916	4684	4862
Candida_albicans/GCA_000773735.1.fna	Candida_albicans/GCA_000773845.1.fna	99.0909	4650	4862
Candida_albicans/GCA_000773735.1.fna	Candida_albicans/GCA_000447515.1.fna	99.0861	4668	4862
Candida_albicans/GCA_000773735.1.fna	Candida_albicans/GCA_000784615.1.fna	99.0845	4663	4862
Candida_albicans/GCA_000773735.1.fna	Candida_albicans/GCA_000784495.1.fna	99.0844	4662	4862
Candida_albicans/GCA_000773735.1.fna	Candida_albicans/GCA_000447455.1.fna	99.0844	4654	4862
Candida_albicans/GCA_000773735.1.fna	Candida_albicans/GCA_011037055.1.fna	99.0829	4686	4862
Candida_albicans/GCA_000773735.1.fna	Candida_albicans/GCA_000784505.1.fna	99.0776	4662	4862
Candida_albicans/GCA_000773735.1.fna	Candida_albicans/GCA_002835845.1.fna	99.0776	4729	4862
Candida_albicans/GCA_000773735.1.fna	Candida_albicans/GCA_000182965.3.fna	99.0761	4684	4862
Candida_albicans/GCA_000773735.1.fna	Candida_albicans/GCA_000775505.1.fna	99.0695	4662	4862
Candida_albicans/GCA_000773735.1.fna	Candida_albicans/GCA_014049485.1.fna	99.0679	4689	4862
Candida_albicans/GCA_000773735.1.fna	Candida_albicans/GCA_000149445.2.fna	99.0555	4656	4862
Candida_albicans/GCA_000773735.1.fna	Candida_albicans/GCA_000775465.1.fna	99.0539	4676	4862
Candida_albicans/GCA_000773735.1.fna	Candida_albicans/GCA_000773755.1.fna	99.0512	4648	4862
Candida_albicans/GCA_000773735.1.fna	Candida_albicans/GCA_000784575.1.fna	99.0455	4656	4862
Candida_albicans/GCA_000773735.1.fna	Candida_albicans/GCA_004026255.1.fna	99.0386	3674	4862
Candida_albicans/GCA_000773735.1.fna	Candida_albicans/GCA_000447555.1.fna	99.0381	4675	4862
Candida_albicans/GCA_000773735.1.fna	Candida_albicans/GCA_002276455.1.fna	99.0335	4379	4862
Candida_albicans/GCA_000773735.1.fna	Candida_albicans/GCA_016906495.1.fna	99.0215	4502	4862
Candida_albicans/GCA_000773735.1.fna	Candida_albicans/GCA_017309835.1.fna	99.017	4692	4862
Candida_albicans/GCA_000773735.1.fna	Candida_albicans/GCA_005890695.1.fna	99.0029	4030	4862
Candida_albicans/GCA_000773735.1.fna	Candida_albicans/GCA_005890775.1.fna	98.9992	4690	4862
Candida_albicans/GCA_000773735.1.fna	Candida_albicans/GCA_015345725.1.fna	98.9955	3558	4862
Candida_albicans/GCA_000773735.1.fna	Candida_albicans/GCA_015345625.1.fna	98.9937	3711	4862
Candida_albicans/GCA_000773735.1.fna	Candida_albicans/GCA_015344895.1.fna	98.9911	3516	4862
Candida_albicans/GCA_000773735.1.fna	Candida_albicans/GCA_015345785.1.fna	98.9626	3766	4862
Candida_albicans/GCA_000773735.1.fna	Candida_albicans/GCA_015344855.1.fna	98.9608	3625	4862
Candida_albicans/GCA_000773735.1.fna	Candida_albicans/GCA_015227795.1.fna	98.9578	3623	4862
Candida_albicans/GCA_000773735.1.fna	Candida_albicans/GCA_015345835.1.fna	98.9464	3325	4862
Candida_albicans/GCA_000773735.1.fna	Candida_albicans/GCA_003454735.1.fna	98.9392	4662	4862
Candida_albicans/GCA_000773735.1.fna	Candida_albicans/GCA_015345665.1.fna	98.9271	3199	4862
Candida_albicans/GCA_000773735.1.fna	Candida_albicans/GCA_015345685.1.fna	98.9241	3341	4862
Candida_albicans/GCA_000773735.1.fna	Candida_albicans/GCA_015345745.1.fna	98.9231	3218	4862
Candida_albicans/GCA_000773735.1.fna	Candida_albicans/GCA_000691765.2.fna	98.9231	4661	4862
Candida_albicans/GCA_000773735.1.fna	Candida_albicans/GCA_000691765.1.fna	98.9231	4661	4862
Candida_albicans/GCA_000773735.1.fna	Candida_albicans/GCA_015345815.1.fna	98.9053	3140	4862
Candida_albicans/GCA_000773735.1.fna	Candida_albicans/GCA_015344825.1.fna	98.8904	3428	4862
Candida_albicans/GCA_000773735.1.fna	Candida_albicans/GCA_005890685.1.fna	98.8888	4394	4862
Candida_albicans/GCA_000773735.1.fna	Candida_albicans/GCA_015345795.1.fna	98.8813	3042	4862
Candida_albicans/GCA_000773735.1.fna	Candida_albicans/GCA_015345605.1.fna	98.874	3152	4862
Candida_albicans/GCA_000773735.1.fna	Candida_albicans/GCA_002259885.1.fna	98.7781	4587	4862
Candida_albicans/GCA_000773735.1.fna	Candida_albicans/GCA_002259875.1.fna	98.7051	4472	4862
Candida_albicans/GCA_000773735.1.fna	Candida_albicans/GCA_002259805.1.fna	98.6362	4403	4862
Candida_albicans/GCA_000773735.1.fna	Candida_albicans/GCA_002259865.1.fna	98.6216	4441	4862
Candida_albicans/GCA_000773735.1.fna	Candida_albicans/GCA_014825715.1.fna	98.2558	4662	4862
Candida_albicans/GCA_000773735.1.fna	Candida_dubliniensis/GCA_000647555.1.fna	86.9942	3877	4862
Candida_albicans/GCA_000773735.1.fna	Candida_dubliniensis/GCA_000647575.1.fna	86.9859	3835	4862
Candida_albicans/GCA_000773735.1.fna	Candida_dubliniensis/GCA_000026945.1.fna	86.9131	4214	4862
Candida_albicans/GCA_000773735.1.fna	Candida_tropicalis/GCA_002864075.1.fna	78.3541	1722	4862
Candida_albicans/GCA_000773735.1.fna	Candida_tropicalis/GCA_000633855.1.fna	78.3368	1843	4862
Candida_albicans/GCA_000773735.1.fna	Candida_tropicalis/GCA_017315405.1.fna	78.3005	1821	4862
Candida_albicans/GCA_000773735.1.fna	Candida_tropicalis/GCA_000006335.3.fna	78.293	1828	4862
Candida_albicans/GCA_000773735.1.fna	Candida_sanyaensis/GCA_911254575.1.fna	78.2761	2146	4862
Candida_albicans/GCA_000773735.1.fna	Candida_tropicalis/GCA_013177555.1.fna	78.2754	1830	4862
Candida_albicans/GCA_000773735.1.fna	Candida_tropicalis/GCA_019239295.1.fna	78.2667	1827	4862
Candida_albicans/GCA_000773735.1.fna	Candida_tropicalis/GCA_006942135.1.fna	78.2586	1836	4862
Candida_albicans/GCA_000773735.1.fna	Candida_sojae/GCA_013177575.1.fna	78.1434	1803	4862
Candida_albicans/GCA_000773735.1.fna	Candida_sojae/GCA_001442715.1.fna	78.0496	1471	4862
Candida_albicans/GCA_000773735.1.fna	Candida_maltosa/GCA_000344705.1.fna	77.892	1380	4862
Candida_albicans/GCA_000773735.1.fna	Candida_viswanathii/GCA_003327735.1.fna	76.6596	983	4862
Candida_albicans/GCA_000773735.1.fna	Candida_metapsilosis/GCA_900069165.1.fna	76.6056	903	4862
Candida_albicans/GCA_000773735.1.fna	Candida_metapsilosis/GCA_017655625.1.fna	76.5368	887	4862
Candida_albicans/GCA_000773735.1.fna	Candida_parapsilosis/GCA_004026285.1.fna	76.5334	672	4862
Candida_albicans/GCA_000773735.1.fna	Candida_metapsilosis/GCA_008904905.1.fna	76.5137	909	4862
Candida_albicans/GCA_000773735.1.fna	Candida_parapsilosis/GCA_020027075.1.fna	76.46	390	4862
Candida_albicans/GCA_000773735.1.fna	Candida_metapsilosis/GCA_019178775.1.fna	76.4579	1191	4862
Candida_albicans/GCA_000773745.1.fna	Candida_albicans/GCA_000773745.1.fna	99.9857	4724	4801
Candida_albicans/GCA_000773745.1.fna	Candida_albicans/GCA_000773845.1.fna	99.6126	4661	4801
Candida_albicans/GCA_000773745.1.fna	Candida_albicans/GCA_000447575.1.fna	99.6057	4668	4801
Candida_albicans/GCA_000773745.1.fna	Candida_albicans/GCA_000784515.1.fna	99.6055	4680	4801
Candida_albicans/GCA_000773745.1.fna	Candida_albicans/GCA_000447635.1.fna	99.6019	4671	4801
Candida_albicans/GCA_000773745.1.fna	Candida_albicans/GCA_000775455.1.fna	99.59	4674	4801
Candida_albicans/GCA_000773745.1.fna	Candida_albicans/GCA_000447475.1.fna	99.5824	4673	4801
Candida_albicans/GCA_000773745.1.fna	Candida_albicans/GCA_000775445.1.fna	99.5791	4671	4801
Candida_albicans/GCA_000773745.1.fna	Candida_albicans/GCA_002837675.1.fna	99.5752	4716	4801
Candida_albicans/GCA_000773745.1.fna	Candida_albicans/GCA_000447535.1.fna	99.5723	4680	4801
Candida_albicans/GCA_000773745.1.fna	Candida_albicans/GCA_000773825.1.fna	99.5639	4673	4801
Candida_albicans/GCA_000773745.1.fna	Candida_albicans/GCA_000773725.1.fna	99.5582	4676	4801
Candida_albicans/GCA_000773745.1.fna	Candida_albicans/GCA_000447495.1.fna	99.5478	4676	4801
Candida_albicans/GCA_000773745.1.fna	Candida_albicans/GCA_011037055.1.fna	99.5473	4686	4801
Candida_albicans/GCA_000773745.1.fna	Candida_albicans/GCA_000447595.1.fna	99.5407	4643	4801
Candida_albicans/GCA_000773745.1.fna	Candida_albicans/GCA_000784655.1.fna	99.5387	4673	4801
Candida_albicans/GCA_000773745.1.fna	Candida_albicans/GCA_000784635.1.fna	99.536	4673	4801
Candida_albicans/GCA_000773745.1.fna	Candida_albicans/GCA_002835845.1.fna	99.5343	4719	4801
Candida_albicans/GCA_000773745.1.fna	Candida_albicans/GCA_014049485.1.fna	99.5201	4707	4801
Candida_albicans/GCA_000773745.1.fna	Candida_albicans/GCA_000182965.3.fna	99.5165	4690	4801
Candida_albicans/GCA_000773745.1.fna	Candida_albicans/GCA_004026255.1.fna	99.4761	3670	4801
Candida_albicans/GCA_000773745.1.fna	Candida_albicans/GCA_015344895.1.fna	99.4086	3520	4801
Candida_albicans/GCA_000773745.1.fna	Candida_albicans/GCA_015345625.1.fna	99.3542	3719	4801
Candida_albicans/GCA_000773745.1.fna	Candida_albicans/GCA_015345815.1.fna	99.333	3139	4801
Candida_albicans/GCA_000773745.1.fna	Candida_albicans/GCA_015345665.1.fna	99.3272	3192	4801
Candida_albicans/GCA_000773745.1.fna	Candida_albicans/GCA_015345745.1.fna	99.2979	3210	4801
Candida_albicans/GCA_000773745.1.fna	Candida_albicans/GCA_002259885.1.fna	99.1942	4594	4801
Candida_albicans/GCA_000773745.1.fna	Candida_albicans/GCA_000447515.1.fna	99.1253	4654	4801
Candida_albicans/GCA_000773745.1.fna	Candida_albicans/GCA_000447615.1.fna	99.1211	4647	4801
Candida_albicans/GCA_000773745.1.fna	Candida_albicans/GCA_000784575.1.fna	99.121	4657	4801
Candida_albicans/GCA_000773745.1.fna	Candida_albicans/GCA_002259875.1.fna	99.1202	4490	4801
Candida_albicans/GCA_000773745.1.fna	Candida_albicans/GCA_000447455.1.fna	99.1138	4655	4801
Candida_albicans/GCA_000773745.1.fna	Candida_albicans/GCA_000775505.1.fna	99.1109	4643	4801
Candida_albicans/GCA_000773745.1.fna	Candida_albicans/GCA_000784615.1.fna	99.107	4652	4801
Candida_albicans/GCA_000773745.1.fna	Candida_albicans/GCA_000775525.1.fna	99.1062	4667	4801
Candida_albicans/GCA_000773745.1.fna	Candida_albicans/GCA_000784505.1.fna	99.1048	4660	4801
Candida_albicans/GCA_000773745.1.fna	Candida_albicans/GCA_000784525.1.fna	99.1034	4649	4801
Candida_albicans/GCA_000773745.1.fna	Candida_albicans/GCA_005890745.1.fna	99.1026	4681	4801
Candida_albicans/GCA_000773745.1.fna	Candida_albicans/GCA_000774085.1.fna	99.1025	4663	4801
Candida_albicans/GCA_000773745.1.fna	Candida_albicans/GCA_000784595.1.fna	99.1014	4642	4801
Candida_albicans/GCA_000773745.1.fna	Candida_albicans/GCA_000773805.1.fna	99.1014	4657	4801
Candida_albicans/GCA_000773745.1.fna	Candida_albicans/GCA_015345835.1.fna	99.0982	3318	4801
Candida_albicans/GCA_000773745.1.fna	Candida_albicans/GCA_000784495.1.fna	99.0961	4659	4801
Candida_albicans/GCA_000773745.1.fna	Candida_albicans/GCA_000773735.1.fna	99.093	4661	4801
Candida_albicans/GCA_000773745.1.fna	Candida_albicans/GCA_000149445.2.fna	99.0847	4651	4801
Candida_albicans/GCA_000773745.1.fna	Candida_albicans/GCA_002259865.1.fna	99.0845	4445	4801
Candida_albicans/GCA_000773745.1.fna	Candida_albicans/GCA_000775465.1.fna	99.0812	4664	4801
Candida_albicans/GCA_000773745.1.fna	Candida_albicans/GCA_005890765.1.fna	99.078	4678	4801
Candida_albicans/GCA_000773745.1.fna	Candida_albicans/GCA_000773755.1.fna	99.0772	4649	4801
Candida_albicans/GCA_000773745.1.fna	Candida_albicans/GCA_000784695.1.fna	99.0761	4655	4801
Candida_albicans/GCA_000773745.1.fna	Candida_albicans/GCA_002276455.1.fna	99.071	4374	4801
Candida_albicans/GCA_000773745.1.fna	Candida_albicans/GCA_016906495.1.fna	99.0693	4465	4801
Candida_albicans/GCA_000773745.1.fna	Candida_albicans/GCA_005890695.1.fna	99.0587	4015	4801
Candida_albicans/GCA_000773745.1.fna	Candida_albicans/GCA_000447555.1.fna	99.0459	4657	4801
Candida_albicans/GCA_000773745.1.fna	Candida_albicans/GCA_002259805.1.fna	99.0443	4395	4801
Candida_albicans/GCA_000773745.1.fna	Candida_albicans/GCA_017309835.1.fna	99.044	4682	4801
Candida_albicans/GCA_000773745.1.fna	Candida_albicans/GCA_005890775.1.fna	99.0375	4672	4801
Candida_albicans/GCA_000773745.1.fna	Candida_albicans/GCA_005890705.1.fna	99.0173	4187	4801
Candida_albicans/GCA_000773745.1.fna	Candida_albicans/GCA_015345785.1.fna	99.0057	3767	4801
Candida_albicans/GCA_000773745.1.fna	Candida_albicans/GCA_015345725.1.fna	99.0015	3556	4801
Candida_albicans/GCA_000773745.1.fna	Candida_albicans/GCA_003454735.1.fna	98.9558	4665	4801
Candida_albicans/GCA_000773745.1.fna	Candida_albicans/GCA_015344855.1.fna	98.9556	3617	4801
Candida_albicans/GCA_000773745.1.fna	Candida_albicans/GCA_005890685.1.fna	98.9493	4395	4801
Candida_albicans/GCA_000773745.1.fna	Candida_albicans/GCA_015227795.1.fna	98.9454	3632	4801
Candida_albicans/GCA_000773745.1.fna	Candida_albicans/GCA_015344825.1.fna	98.9137	3417	4801
Candida_albicans/GCA_000773745.1.fna	Candida_albicans/GCA_000691765.1.fna	98.9056	4649	4801
Candida_albicans/GCA_000773745.1.fna	Candida_albicans/GCA_000691765.2.fna	98.9056	4649	4801
Candida_albicans/GCA_000773745.1.fna	Candida_albicans/GCA_015345685.1.fna	98.9012	3333	4801
Candida_albicans/GCA_000773745.1.fna	Candida_albicans/GCA_015345605.1.fna	98.8756	3148	4801
Candida_albicans/GCA_000773745.1.fna	Candida_albicans/GCA_015345795.1.fna	98.8448	3031	4801
Candida_albicans/GCA_000773745.1.fna	Candida_albicans/GCA_014825715.1.fna	98.3413	4667	4801
Candida_albicans/GCA_000773745.1.fna	Candida_dubliniensis/GCA_000647575.1.fna	86.9971	3848	4801
Candida_albicans/GCA_000773745.1.fna	Candida_dubliniensis/GCA_000647555.1.fna	86.9799	3889	4801
Candida_albicans/GCA_000773745.1.fna	Candida_dubliniensis/GCA_000026945.1.fna	86.9384	4194	4801
Candida_albicans/GCA_000773745.1.fna	Candida_tropicalis/GCA_002864075.1.fna	78.3143	1736	4801
Candida_albicans/GCA_000773745.1.fna	Candida_tropicalis/GCA_000006335.3.fna	78.2967	1830	4801
Candida_albicans/GCA_000773745.1.fna	Candida_tropicalis/GCA_017315405.1.fna	78.2917	1832	4801
Candida_albicans/GCA_000773745.1.fna	Candida_tropicalis/GCA_013177555.1.fna	78.2876	1834	4801
Candida_albicans/GCA_000773745.1.fna	Candida_tropicalis/GCA_006942135.1.fna	78.2825	1825	4801
Candida_albicans/GCA_000773745.1.fna	Candida_tropicalis/GCA_000633855.1.fna	78.274	1840	4801
Candida_albicans/GCA_000773745.1.fna	Candida_tropicalis/GCA_019239295.1.fna	78.175	1866	4801
Candida_albicans/GCA_000773745.1.fna	Candida_sojae/GCA_013177575.1.fna	78.1679	1769	4801
Candida_albicans/GCA_000773745.1.fna	Candida_sanyaensis/GCA_911254575.1.fna	78.1545	2183	4801
Candida_albicans/GCA_000773745.1.fna	Candida_sojae/GCA_001442715.1.fna	78.0641	1471	4801
Candida_albicans/GCA_000773745.1.fna	Candida_maltosa/GCA_000344705.1.fna	77.9574	1384	4801
Candida_albicans/GCA_000773745.1.fna	Candida_viswanathii/GCA_003327735.1.fna	76.6734	972	4801
Candida_albicans/GCA_000773745.1.fna	Candida_metapsilosis/GCA_019178775.1.fna	76.6147	1125	4801
Candida_albicans/GCA_000773745.1.fna	Candida_metapsilosis/GCA_008904905.1.fna	76.5099	922	4801
Candida_albicans/GCA_000773745.1.fna	Candida_parapsilosis/GCA_020027125.1.fna	76.4547	781	4801
Candida_albicans/GCA_000773745.1.fna	Candida_parapsilosis/GCA_004026285.1.fna	76.451	687	4801
Candida_albicans/GCA_000773745.1.fna	Candida_parapsilosis/GCA_020027075.1.fna	76.36	403	4801
Candida_albicans/GCA_000773755.1.fna	Candida_albicans/GCA_000773755.1.fna	99.9869	4725	4885
Candida_albicans/GCA_000773755.1.fna	Candida_albicans/GCA_002837675.1.fna	99.1331	4707	4885
Candida_albicans/GCA_000773755.1.fna	Candida_albicans/GCA_000447615.1.fna	99.1086	4646	4885
Candida_albicans/GCA_000773755.1.fna	Candida_albicans/GCA_000447515.1.fna	99.1028	4633	4885
Candida_albicans/GCA_000773755.1.fna	Candida_albicans/GCA_000447575.1.fna	99.0943	4638	4885
Candida_albicans/GCA_000773755.1.fna	Candida_albicans/GCA_002835845.1.fna	99.0926	4707	4885
Candida_albicans/GCA_000773755.1.fna	Candida_albicans/GCA_000447595.1.fna	99.0905	4643	4885
Candida_albicans/GCA_000773755.1.fna	Candida_albicans/GCA_000784655.1.fna	99.0899	4659	4885
Candida_albicans/GCA_000773755.1.fna	Candida_albicans/GCA_000447495.1.fna	99.0885	4651	4885
Candida_albicans/GCA_000773755.1.fna	Candida_albicans/GCA_000775455.1.fna	99.0872	4650	4885
Candida_albicans/GCA_000773755.1.fna	Candida_albicans/GCA_000784515.1.fna	99.0845	4660	4885
Candida_albicans/GCA_000773755.1.fna	Candida_albicans/GCA_000784525.1.fna	99.0841	4648	4885
Candida_albicans/GCA_000773755.1.fna	Candida_albicans/GCA_000773825.1.fna	99.0836	4647	4885
Candida_albicans/GCA_000773755.1.fna	Candida_albicans/GCA_000447475.1.fna	99.0836	4671	4885
Candida_albicans/GCA_000773755.1.fna	Candida_albicans/GCA_000773845.1.fna	99.0831	4643	4885
Candida_albicans/GCA_000773755.1.fna	Candida_albicans/GCA_000784635.1.fna	99.0825	4672	4885
Candida_albicans/GCA_000773755.1.fna	Candida_albicans/GCA_000784615.1.fna	99.0812	4646	4885
Candida_albicans/GCA_000773755.1.fna	Candida_albicans/GCA_000775505.1.fna	99.0797	4654	4885
Candida_albicans/GCA_000773755.1.fna	Candida_albicans/GCA_000447635.1.fna	99.079	4640	4885
Candida_albicans/GCA_000773755.1.fna	Candida_albicans/GCA_000447535.1.fna	99.0771	4651	4885
Candida_albicans/GCA_000773755.1.fna	Candida_albicans/GCA_000773745.1.fna	99.0762	4637	4885
Candida_albicans/GCA_000773755.1.fna	Candida_albicans/GCA_000447455.1.fna	99.0748	4663	4885
Candida_albicans/GCA_000773755.1.fna	Candida_albicans/GCA_000773725.1.fna	99.0659	4652	4885
Candida_albicans/GCA_000773755.1.fna	Candida_albicans/GCA_011037055.1.fna	99.0653	4684	4885
Candida_albicans/GCA_000773755.1.fna	Candida_albicans/GCA_000182965.3.fna	99.0625	4675	4885
Candida_albicans/GCA_000773755.1.fna	Candida_albicans/GCA_000774085.1.fna	99.0614	4653	4885
Candida_albicans/GCA_000773755.1.fna	Candida_albicans/GCA_005890765.1.fna	99.0612	4677	4885
Candida_albicans/GCA_000773755.1.fna	Candida_albicans/GCA_000773805.1.fna	99.0605	4657	4885
Candida_albicans/GCA_000773755.1.fna	Candida_albicans/GCA_000773735.1.fna	99.0579	4640	4885
Candida_albicans/GCA_000773755.1.fna	Candida_albicans/GCA_000784495.1.fna	99.0575	4649	4885
Candida_albicans/GCA_000773755.1.fna	Candida_albicans/GCA_000775465.1.fna	99.0571	4648	4885
Candida_albicans/GCA_000773755.1.fna	Candida_albicans/GCA_000775525.1.fna	99.056	4644	4885
Candida_albicans/GCA_000773755.1.fna	Candida_albicans/GCA_000775445.1.fna	99.0536	4652	4885
Candida_albicans/GCA_000773755.1.fna	Candida_albicans/GCA_000784595.1.fna	99.0487	4631	4885
Candida_albicans/GCA_000773755.1.fna	Candida_albicans/GCA_000784505.1.fna	99.0457	4660	4885
Candida_albicans/GCA_000773755.1.fna	Candida_albicans/GCA_000784695.1.fna	99.0334	4645	4885
Candida_albicans/GCA_000773755.1.fna	Candida_albicans/GCA_016906495.1.fna	99.0315	4479	4885
Candida_albicans/GCA_000773755.1.fna	Candida_albicans/GCA_002276455.1.fna	99.029	4379	4885
Candida_albicans/GCA_000773755.1.fna	Candida_albicans/GCA_014049485.1.fna	99.0279	4688	4885
Candida_albicans/GCA_000773755.1.fna	Candida_albicans/GCA_005890745.1.fna	99.0275	4681	4885
Candida_albicans/GCA_000773755.1.fna	Candida_albicans/GCA_004026255.1.fna	99.0235	3651	4885
Candida_albicans/GCA_000773755.1.fna	Candida_albicans/GCA_000784575.1.fna	99.0198	4652	4885
Candida_albicans/GCA_000773755.1.fna	Candida_albicans/GCA_000149445.2.fna	99.0171	4668	4885
Candida_albicans/GCA_000773755.1.fna	Candida_albicans/GCA_000447555.1.fna	99.0101	4656	4885
Candida_albicans/GCA_000773755.1.fna	Candida_albicans/GCA_005890775.1.fna	99.0064	4687	4885
Candida_albicans/GCA_000773755.1.fna	Candida_albicans/GCA_017309835.1.fna	98.9985	4676	4885
Candida_albicans/GCA_000773755.1.fna	Candida_albicans/GCA_005890705.1.fna	98.9891	4191	4885
Candida_albicans/GCA_000773755.1.fna	Candida_albicans/GCA_005890695.1.fna	98.9885	4033	4885
Candida_albicans/GCA_000773755.1.fna	Candida_albicans/GCA_015345785.1.fna	98.968	3746	4885
Candida_albicans/GCA_000773755.1.fna	Candida_albicans/GCA_015344855.1.fna	98.9622	3620	4885
Candida_albicans/GCA_000773755.1.fna	Candida_albicans/GCA_015344895.1.fna	98.9513	3522	4885
Candida_albicans/GCA_000773755.1.fna	Candida_albicans/GCA_015345725.1.fna	98.9291	3538	4885
Candida_albicans/GCA_000773755.1.fna	Candida_albicans/GCA_003454735.1.fna	98.9243	4674	4885
Candida_albicans/GCA_000773755.1.fna	Candida_albicans/GCA_000691765.1.fna	98.9232	4643	4885
Candida_albicans/GCA_000773755.1.fna	Candida_albicans/GCA_000691765.2.fna	98.9232	4643	4885
Candida_albicans/GCA_000773755.1.fna	Candida_albicans/GCA_015227795.1.fna	98.921	3628	4885
Candida_albicans/GCA_000773755.1.fna	Candida_albicans/GCA_015345625.1.fna	98.9139	3694	4885
Candida_albicans/GCA_000773755.1.fna	Candida_albicans/GCA_015345745.1.fna	98.9095	3203	4885
Candida_albicans/GCA_000773755.1.fna	Candida_albicans/GCA_015345835.1.fna	98.8994	3309	4885
Candida_albicans/GCA_000773755.1.fna	Candida_albicans/GCA_015344825.1.fna	98.8907	3429	4885
Candida_albicans/GCA_000773755.1.fna	Candida_albicans/GCA_005890685.1.fna	98.8888	4408	4885
Candida_albicans/GCA_000773755.1.fna	Candida_albicans/GCA_015345815.1.fna	98.8879	3134	4885
Candida_albicans/GCA_000773755.1.fna	Candida_albicans/GCA_015345685.1.fna	98.8802	3346	4885
Candida_albicans/GCA_000773755.1.fna	Candida_albicans/GCA_015345665.1.fna	98.8552	3186	4885
Candida_albicans/GCA_000773755.1.fna	Candida_albicans/GCA_015345795.1.fna	98.8299	3032	4885
Candida_albicans/GCA_000773755.1.fna	Candida_albicans/GCA_015345605.1.fna	98.8208	3137	4885
Candida_albicans/GCA_000773755.1.fna	Candida_albicans/GCA_002259885.1.fna	98.7571	4544	4885
Candida_albicans/GCA_000773755.1.fna	Candida_albicans/GCA_002259875.1.fna	98.6675	4475	4885
Candida_albicans/GCA_000773755.1.fna	Candida_albicans/GCA_002259805.1.fna	98.6196	4384	4885
Candida_albicans/GCA_000773755.1.fna	Candida_albicans/GCA_002259865.1.fna	98.5878	4408	4885
Candida_albicans/GCA_000773755.1.fna	Candida_albicans/GCA_014825715.1.fna	98.254	4642	4885
Candida_albicans/GCA_000773755.1.fna	Candida_dubliniensis/GCA_000647575.1.fna	86.9952	3835	4885
Candida_albicans/GCA_000773755.1.fna	Candida_dubliniensis/GCA_000647555.1.fna	86.9915	3874	4885
Candida_albicans/GCA_000773755.1.fna	Candida_dubliniensis/GCA_000026945.1.fna	86.9073	4213	4885
Candida_albicans/GCA_000773755.1.fna	Candida_tropicalis/GCA_017315405.1.fna	78.3176	1834	4885
Candida_albicans/GCA_000773755.1.fna	Candida_tropicalis/GCA_000633855.1.fna	78.305	1874	4885
Candida_albicans/GCA_000773755.1.fna	Candida_tropicalis/GCA_000006335.3.fna	78.2988	1838	4885
Candida_albicans/GCA_000773755.1.fna	Candida_tropicalis/GCA_002864075.1.fna	78.2951	1760	4885
Candida_albicans/GCA_000773755.1.fna	Candida_tropicalis/GCA_013177555.1.fna	78.2478	1868	4885
Candida_albicans/GCA_000773755.1.fna	Candida_tropicalis/GCA_006942135.1.fna	78.2388	1854	4885
Candida_albicans/GCA_000773755.1.fna	Candida_tropicalis/GCA_019239295.1.fna	78.2329	1845	4885
Candida_albicans/GCA_000773755.1.fna	Candida_sojae/GCA_013177575.1.fna	78.1908	1756	4885
Candida_albicans/GCA_000773755.1.fna	Candida_sanyaensis/GCA_911254575.1.fna	78.1312	2149	4885
Candida_albicans/GCA_000773755.1.fna	Candida_sojae/GCA_001442715.1.fna	78.0712	1457	4885
Candida_albicans/GCA_000773755.1.fna	Candida_maltosa/GCA_000344705.1.fna	77.8894	1368	4885
Candida_albicans/GCA_000773755.1.fna	Candida_metapsilosis/GCA_900069165.1.fna	76.6015	898	4885
Candida_albicans/GCA_000773755.1.fna	Candida_viswanathii/GCA_003327735.1.fna	76.5762	989	4885
Candida_albicans/GCA_000773755.1.fna	Candida_metapsilosis/GCA_019178775.1.fna	76.5322	1169	4885
Candida_albicans/GCA_000773755.1.fna	Candida_metapsilosis/GCA_017655625.1.fna	76.5082	898	4885
Candida_albicans/GCA_000773755.1.fna	Candida_metapsilosis/GCA_008904905.1.fna	76.4724	916	4885
Candida_albicans/GCA_000773755.1.fna	Candida_parapsilosis/GCA_020027125.1.fna	76.4232	795	4885
Candida_albicans/GCA_000773755.1.fna	Candida_parapsilosis/GCA_004026285.1.fna	76.4101	696	4885
Candida_albicans/GCA_000773755.1.fna	Candida_parapsilosis/GCA_020027075.1.fna	76.3596	402	4885
Candida_albicans/GCA_000773805.1.fna	Candida_albicans/GCA_000773805.1.fna	99.9876	4725	4814
Candida_albicans/GCA_000773805.1.fna	Candida_albicans/GCA_000784505.1.fna	99.5369	4676	4814
Candida_albicans/GCA_000773805.1.fna	Candida_albicans/GCA_000784495.1.fna	99.5319	4680	4814
Candida_albicans/GCA_000773805.1.fna	Candida_albicans/GCA_002276455.1.fna	99.4522	4387	4814
Candida_albicans/GCA_000773805.1.fna	Candida_albicans/GCA_015227795.1.fna	99.3227	3634	4814
Candida_albicans/GCA_000773805.1.fna	Candida_albicans/GCA_015345685.1.fna	99.2829	3356	4814
Candida_albicans/GCA_000773805.1.fna	Candida_albicans/GCA_002837675.1.fna	99.1421	4710	4814
Candida_albicans/GCA_000773805.1.fna	Candida_albicans/GCA_000447575.1.fna	99.1294	4653	4814
Candida_albicans/GCA_000773805.1.fna	Candida_albicans/GCA_000447635.1.fna	99.1263	4648	4814
Candida_albicans/GCA_000773805.1.fna	Candida_albicans/GCA_002835845.1.fna	99.1192	4710	4814
Candida_albicans/GCA_000773805.1.fna	Candida_albicans/GCA_000784515.1.fna	99.1179	4658	4814
Candida_albicans/GCA_000773805.1.fna	Candida_albicans/GCA_000773825.1.fna	99.116	4650	4814
Candida_albicans/GCA_000773805.1.fna	Candida_albicans/GCA_000773845.1.fna	99.1153	4636	4814
Candida_albicans/GCA_000773805.1.fna	Candida_albicans/GCA_000447615.1.fna	99.1135	4656	4814
Candida_albicans/GCA_000773805.1.fna	Candida_albicans/GCA_000775455.1.fna	99.1125	4653	4814
Candida_albicans/GCA_000773805.1.fna	Candida_albicans/GCA_011037055.1.fna	99.1104	4678	4814
Candida_albicans/GCA_000773805.1.fna	Candida_albicans/GCA_000773725.1.fna	99.1095	4662	4814
Candida_albicans/GCA_000773805.1.fna	Candida_albicans/GCA_000784635.1.fna	99.1079	4668	4814
Candida_albicans/GCA_000773805.1.fna	Candida_albicans/GCA_000447595.1.fna	99.1078	4656	4814
Candida_albicans/GCA_000773805.1.fna	Candida_albicans/GCA_000784655.1.fna	99.1063	4670	4814
Candida_albicans/GCA_000773805.1.fna	Candida_albicans/GCA_000447535.1.fna	99.1027	4664	4814
Candida_albicans/GCA_000773805.1.fna	Candida_albicans/GCA_000447475.1.fna	99.1022	4668	4814
Candida_albicans/GCA_000773805.1.fna	Candida_albicans/GCA_000773745.1.fna	99.1002	4654	4814
Candida_albicans/GCA_000773805.1.fna	Candida_albicans/GCA_000775445.1.fna	99.0996	4665	4814
Candida_albicans/GCA_000773805.1.fna	Candida_albicans/GCA_000447495.1.fna	99.0984	4655	4814
Candida_albicans/GCA_000773805.1.fna	Candida_albicans/GCA_000784615.1.fna	99.0963	4646	4814
Candida_albicans/GCA_000773805.1.fna	Candida_albicans/GCA_000182965.3.fna	99.0951	4673	4814
Candida_albicans/GCA_000773805.1.fna	Candida_albicans/GCA_005890765.1.fna	99.0945	4669	4814
Candida_albicans/GCA_000773805.1.fna	Candida_albicans/GCA_000774085.1.fna	99.0937	4669	4814
Candida_albicans/GCA_000773805.1.fna	Candida_albicans/GCA_000447515.1.fna	99.091	4667	4814
Candida_albicans/GCA_000773805.1.fna	Candida_albicans/GCA_000447455.1.fna	99.0857	4666	4814
Candida_albicans/GCA_000773805.1.fna	Candida_albicans/GCA_000773735.1.fna	99.0856	4660	4814
Candida_albicans/GCA_000773805.1.fna	Candida_albicans/GCA_000775525.1.fna	99.0847	4664	4814
Candida_albicans/GCA_000773805.1.fna	Candida_albicans/GCA_000784695.1.fna	99.0827	4665	4814
Candida_albicans/GCA_000773805.1.fna	Candida_albicans/GCA_000784525.1.fna	99.0769	4655	4814
Candida_albicans/GCA_000773805.1.fna	Candida_albicans/GCA_000775505.1.fna	99.0742	4661	4814
Candida_albicans/GCA_000773805.1.fna	Candida_albicans/GCA_000775465.1.fna	99.0676	4648	4814
Candida_albicans/GCA_000773805.1.fna	Candida_albicans/GCA_000773755.1.fna	99.0603	4636	4814
Candida_albicans/GCA_000773805.1.fna	Candida_albicans/GCA_005890745.1.fna	99.0557	4686	4814
Candida_albicans/GCA_000773805.1.fna	Candida_albicans/GCA_000784595.1.fna	99.0555	4655	4814
Candida_albicans/GCA_000773805.1.fna	Candida_albicans/GCA_000447555.1.fna	99.0521	4658	4814
Candida_albicans/GCA_000773805.1.fna	Candida_albicans/GCA_014049485.1.fna	99.0519	4684	4814
Candida_albicans/GCA_000773805.1.fna	Candida_albicans/GCA_000149445.2.fna	99.049	4661	4814
Candida_albicans/GCA_000773805.1.fna	Candida_albicans/GCA_016906495.1.fna	99.0369	4483	4814
Candida_albicans/GCA_000773805.1.fna	Candida_albicans/GCA_000784575.1.fna	99.0363	4644	4814
Candida_albicans/GCA_000773805.1.fna	Candida_albicans/GCA_017309835.1.fna	99.0314	4672	4814
Candida_albicans/GCA_000773805.1.fna	Candida_albicans/GCA_004026255.1.fna	99.013	3676	4814
Candida_albicans/GCA_000773805.1.fna	Candida_albicans/GCA_015345785.1.fna	99.0121	3761	4814
Candida_albicans/GCA_000773805.1.fna	Candida_albicans/GCA_015345625.1.fna	99.0019	3707	4814
Candida_albicans/GCA_000773805.1.fna	Candida_albicans/GCA_005890705.1.fna	99.0003	4206	4814
Candida_albicans/GCA_000773805.1.fna	Candida_albicans/GCA_015344895.1.fna	98.9923	3523	4814
Candida_albicans/GCA_000773805.1.fna	Candida_albicans/GCA_005890775.1.fna	98.9855	4692	4814
Candida_albicans/GCA_000773805.1.fna	Candida_albicans/GCA_005890695.1.fna	98.9639	4037	4814
Candida_albicans/GCA_000773805.1.fna	Candida_albicans/GCA_003454735.1.fna	98.9458	4660	4814
Candida_albicans/GCA_000773805.1.fna	Candida_albicans/GCA_015345725.1.fna	98.9457	3541	4814
Candida_albicans/GCA_000773805.1.fna	Candida_albicans/GCA_015345835.1.fna	98.943	3317	4814
Candida_albicans/GCA_000773805.1.fna	Candida_albicans/GCA_015344855.1.fna	98.9424	3623	4814
Candida_albicans/GCA_000773805.1.fna	Candida_albicans/GCA_000691765.1.fna	98.9269	4635	4814
Candida_albicans/GCA_000773805.1.fna	Candida_albicans/GCA_000691765.2.fna	98.9269	4635	4814
Candida_albicans/GCA_000773805.1.fna	Candida_albicans/GCA_005890685.1.fna	98.923	4383	4814
Candida_albicans/GCA_000773805.1.fna	Candida_albicans/GCA_015345745.1.fna	98.9098	3206	4814
Candida_albicans/GCA_000773805.1.fna	Candida_albicans/GCA_015344825.1.fna	98.881	3429	4814
Candida_albicans/GCA_000773805.1.fna	Candida_albicans/GCA_015345815.1.fna	98.8631	3147	4814
Candida_albicans/GCA_000773805.1.fna	Candida_albicans/GCA_015345665.1.fna	98.8395	3201	4814
Candida_albicans/GCA_000773805.1.fna	Candida_albicans/GCA_015345795.1.fna	98.8349	3036	4814
Candida_albicans/GCA_000773805.1.fna	Candida_albicans/GCA_015345605.1.fna	98.8146	3145	4814
Candida_albicans/GCA_000773805.1.fna	Candida_albicans/GCA_002259885.1.fna	98.7853	4563	4814
Candida_albicans/GCA_000773805.1.fna	Candida_albicans/GCA_002259875.1.fna	98.7235	4486	4814
Candida_albicans/GCA_000773805.1.fna	Candida_albicans/GCA_002259805.1.fna	98.6618	4393	4814
Candida_albicans/GCA_000773805.1.fna	Candida_albicans/GCA_002259865.1.fna	98.62	4443	4814
Candida_albicans/GCA_000773805.1.fna	Candida_albicans/GCA_014825715.1.fna	98.2446	4649	4814
Candida_albicans/GCA_000773805.1.fna	Candida_dubliniensis/GCA_000647575.1.fna	87.0242	3811	4814
Candida_albicans/GCA_000773805.1.fna	Candida_dubliniensis/GCA_000647555.1.fna	86.9603	3902	4814
Candida_albicans/GCA_000773805.1.fna	Candida_dubliniensis/GCA_000026945.1.fna	86.9504	4209	4814
Candida_albicans/GCA_000773805.1.fna	Candida_tropicalis/GCA_000633855.1.fna	78.3157	1848	4814
Candida_albicans/GCA_000773805.1.fna	Candida_tropicalis/GCA_002864075.1.fna	78.3011	1732	4814
Candida_albicans/GCA_000773805.1.fna	Candida_tropicalis/GCA_006942135.1.fna	78.2817	1836	4814
Candida_albicans/GCA_000773805.1.fna	Candida_tropicalis/GCA_000006335.3.fna	78.2751	1836	4814
Candida_albicans/GCA_000773805.1.fna	Candida_tropicalis/GCA_017315405.1.fna	78.2744	1838	4814
Candida_albicans/GCA_000773805.1.fna	Candida_tropicalis/GCA_013177555.1.fna	78.2657	1850	4814
Candida_albicans/GCA_000773805.1.fna	Candida_tropicalis/GCA_019239295.1.fna	78.2289	1852	4814
Candida_albicans/GCA_000773805.1.fna	Candida_sanyaensis/GCA_911254575.1.fna	78.1929	2152	4814
Candida_albicans/GCA_000773805.1.fna	Candida_sojae/GCA_013177575.1.fna	78.1425	1774	4814
Candida_albicans/GCA_000773805.1.fna	Candida_sojae/GCA_001442715.1.fna	78.0077	1479	4814
Candida_albicans/GCA_000773805.1.fna	Candida_maltosa/GCA_000344705.1.fna	77.8974	1370	4814
Candida_albicans/GCA_000773805.1.fna	Candida_viswanathii/GCA_003327735.1.fna	76.6167	994	4814
Candida_albicans/GCA_000773805.1.fna	Candida_metapsilosis/GCA_900069165.1.fna	76.5711	908	4814
Candida_albicans/GCA_000773805.1.fna	Candida_metapsilosis/GCA_008904905.1.fna	76.5132	912	4814
Candida_albicans/GCA_000773805.1.fna	Candida_metapsilosis/GCA_019178775.1.fna	76.4703	1175	4814
Candida_albicans/GCA_000773805.1.fna	Candida_parapsilosis/GCA_004026285.1.fna	76.3934	681	4814
Candida_albicans/GCA_000773805.1.fna	Candida_parapsilosis/GCA_020027075.1.fna	76.3024	394	4814
Candida_albicans/GCA_000773825.1.fna	Candida_albicans/GCA_000773825.1.fna	99.9882	4741	4801
Candida_albicans/GCA_000773825.1.fna	Candida_albicans/GCA_000447535.1.fna	99.6	4684	4801
Candida_albicans/GCA_000773825.1.fna	Candida_albicans/GCA_000447575.1.fna	99.5931	4674	4801
Candida_albicans/GCA_000773825.1.fna	Candida_albicans/GCA_000447495.1.fna	99.5843	4687	4801
Candida_albicans/GCA_000773825.1.fna	Candida_albicans/GCA_000773845.1.fna	99.5813	4658	4801
Candida_albicans/GCA_000773825.1.fna	Candida_albicans/GCA_000773725.1.fna	99.5807	4673	4801
Candida_albicans/GCA_000773825.1.fna	Candida_albicans/GCA_002837675.1.fna	99.5796	4722	4801
Candida_albicans/GCA_000773825.1.fna	Candida_albicans/GCA_000773745.1.fna	99.5778	4661	4801
Candida_albicans/GCA_000773825.1.fna	Candida_albicans/GCA_000447635.1.fna	99.5743	4662	4801
Candida_albicans/GCA_000773825.1.fna	Candida_albicans/GCA_000775445.1.fna	99.5569	4676	4801
Candida_albicans/GCA_000773825.1.fna	Candida_albicans/GCA_000775455.1.fna	99.5565	4682	4801
Candida_albicans/GCA_000773825.1.fna	Candida_albicans/GCA_000784515.1.fna	99.5547	4685	4801
Candida_albicans/GCA_000773825.1.fna	Candida_albicans/GCA_000447475.1.fna	99.5532	4691	4801
Candida_albicans/GCA_000773825.1.fna	Candida_albicans/GCA_000784655.1.fna	99.5446	4687	4801
Candida_albicans/GCA_000773825.1.fna	Candida_albicans/GCA_000447595.1.fna	99.5439	4668	4801
Candida_albicans/GCA_000773825.1.fna	Candida_albicans/GCA_000784635.1.fna	99.5388	4687	4801
Candida_albicans/GCA_000773825.1.fna	Candida_albicans/GCA_002835845.1.fna	99.5373	4721	4801
Candida_albicans/GCA_000773825.1.fna	Candida_albicans/GCA_011037055.1.fna	99.5138	4707	4801
Candida_albicans/GCA_000773825.1.fna	Candida_albicans/GCA_000182965.3.fna	99.5032	4687	4801
Candida_albicans/GCA_000773825.1.fna	Candida_albicans/GCA_014049485.1.fna	99.4892	4699	4801
Candida_albicans/GCA_000773825.1.fna	Candida_albicans/GCA_004026255.1.fna	99.4795	3678	4801
Candida_albicans/GCA_000773825.1.fna	Candida_albicans/GCA_015345625.1.fna	99.3706	3720	4801
Candida_albicans/GCA_000773825.1.fna	Candida_albicans/GCA_015344895.1.fna	99.3648	3520	4801
Candida_albicans/GCA_000773825.1.fna	Candida_albicans/GCA_015345815.1.fna	99.3457	3129	4801
Candida_albicans/GCA_000773825.1.fna	Candida_albicans/GCA_015345665.1.fna	99.3208	3197	4801
Candida_albicans/GCA_000773825.1.fna	Candida_albicans/GCA_015345745.1.fna	99.2953	3214	4801
Candida_albicans/GCA_000773825.1.fna	Candida_albicans/GCA_002259885.1.fna	99.2103	4592	4801
Candida_albicans/GCA_000773825.1.fna	Candida_albicans/GCA_002259875.1.fna	99.1882	4480	4801
Candida_albicans/GCA_000773825.1.fna	Candida_albicans/GCA_000447615.1.fna	99.133	4657	4801
Candida_albicans/GCA_000773825.1.fna	Candida_albicans/GCA_000775505.1.fna	99.1203	4651	4801
Candida_albicans/GCA_000773825.1.fna	Candida_albicans/GCA_000447515.1.fna	99.1189	4669	4801
Candida_albicans/GCA_000773825.1.fna	Candida_albicans/GCA_000774085.1.fna	99.1185	4660	4801
Candida_albicans/GCA_000773825.1.fna	Candida_albicans/GCA_000775525.1.fna	99.1119	4667	4801
Candida_albicans/GCA_000773825.1.fna	Candida_albicans/GCA_000447455.1.fna	99.1112	4670	4801
Candida_albicans/GCA_000773825.1.fna	Candida_albicans/GCA_000773735.1.fna	99.1088	4656	4801
Candida_albicans/GCA_000773825.1.fna	Candida_albicans/GCA_000784615.1.fna	99.1	4666	4801
Candida_albicans/GCA_000773825.1.fna	Candida_albicans/GCA_000784505.1.fna	99.0996	4668	4801
Candida_albicans/GCA_000773825.1.fna	Candida_albicans/GCA_000784525.1.fna	99.0994	4662	4801
Candida_albicans/GCA_000773825.1.fna	Candida_albicans/GCA_000784575.1.fna	99.0983	4661	4801
Candida_albicans/GCA_000773825.1.fna	Candida_albicans/GCA_005890745.1.fna	99.0971	4685	4801
Candida_albicans/GCA_000773825.1.fna	Candida_albicans/GCA_000773805.1.fna	99.0969	4659	4801
Candida_albicans/GCA_000773825.1.fna	Candida_albicans/GCA_000775465.1.fna	99.0958	4656	4801
Candida_albicans/GCA_000773825.1.fna	Candida_albicans/GCA_000784495.1.fna	99.0943	4665	4801
Candida_albicans/GCA_000773825.1.fna	Candida_albicans/GCA_000784595.1.fna	99.0938	4640	4801
Candida_albicans/GCA_000773825.1.fna	Candida_albicans/GCA_015345835.1.fna	99.0921	3320	4801
Candida_albicans/GCA_000773825.1.fna	Candida_albicans/GCA_002259805.1.fna	99.0917	4417	4801
Candida_albicans/GCA_000773825.1.fna	Candida_albicans/GCA_000784695.1.fna	99.0897	4656	4801
Candida_albicans/GCA_000773825.1.fna	Candida_albicans/GCA_000773755.1.fna	99.0891	4654	4801
Candida_albicans/GCA_000773825.1.fna	Candida_albicans/GCA_000149445.2.fna	99.0761	4663	4801
Candida_albicans/GCA_000773825.1.fna	Candida_albicans/GCA_016906495.1.fna	99.0746	4482	4801
Candida_albicans/GCA_000773825.1.fna	Candida_albicans/GCA_005890695.1.fna	99.0656	4039	4801
Candida_albicans/GCA_000773825.1.fna	Candida_albicans/GCA_000447555.1.fna	99.0614	4661	4801
Candida_albicans/GCA_000773825.1.fna	Candida_albicans/GCA_005890765.1.fna	99.0589	4689	4801
Candida_albicans/GCA_000773825.1.fna	Candida_albicans/GCA_002276455.1.fna	99.0537	4374	4801
Candida_albicans/GCA_000773825.1.fna	Candida_albicans/GCA_017309835.1.fna	99.0392	4690	4801
Candida_albicans/GCA_000773825.1.fna	Candida_albicans/GCA_005890705.1.fna	99.0274	4197	4801
Candida_albicans/GCA_000773825.1.fna	Candida_albicans/GCA_002259865.1.fna	99.0251	4457	4801
Candida_albicans/GCA_000773825.1.fna	Candida_albicans/GCA_005890775.1.fna	99.0204	4691	4801
Candida_albicans/GCA_000773825.1.fna	Candida_albicans/GCA_015345785.1.fna	99.001	3764	4801
Candida_albicans/GCA_000773825.1.fna	Candida_albicans/GCA_015344855.1.fna	98.9764	3616	4801
Candida_albicans/GCA_000773825.1.fna	Candida_albicans/GCA_015345725.1.fna	98.9706	3570	4801
Candida_albicans/GCA_000773825.1.fna	Candida_albicans/GCA_003454735.1.fna	98.9559	4676	4801
Candida_albicans/GCA_000773825.1.fna	Candida_albicans/GCA_005890685.1.fna	98.9382	4404	4801
Candida_albicans/GCA_000773825.1.fna	Candida_albicans/GCA_015227795.1.fna	98.9328	3624	4801
Candida_albicans/GCA_000773825.1.fna	Candida_albicans/GCA_015345685.1.fna	98.9121	3328	4801
Candida_albicans/GCA_000773825.1.fna	Candida_albicans/GCA_015344825.1.fna	98.9099	3431	4801
Candida_albicans/GCA_000773825.1.fna	Candida_albicans/GCA_000691765.1.fna	98.9066	4645	4801
Candida_albicans/GCA_000773825.1.fna	Candida_albicans/GCA_000691765.2.fna	98.9066	4645	4801
Candida_albicans/GCA_000773825.1.fna	Candida_albicans/GCA_015345795.1.fna	98.8976	3032	4801
Candida_albicans/GCA_000773825.1.fna	Candida_albicans/GCA_015345605.1.fna	98.8837	3140	4801
Candida_albicans/GCA_000773825.1.fna	Candida_albicans/GCA_014825715.1.fna	98.3268	4665	4801
Candida_albicans/GCA_000773825.1.fna	Candida_dubliniensis/GCA_000647575.1.fna	86.9946	3855	4801
Candida_albicans/GCA_000773825.1.fna	Candida_dubliniensis/GCA_000647555.1.fna	86.9846	3894	4801
Candida_albicans/GCA_000773825.1.fna	Candida_dubliniensis/GCA_000026945.1.fna	86.8972	4206	4801
Candida_albicans/GCA_000773825.1.fna	Candida_tropicalis/GCA_000006335.3.fna	78.3765	1792	4801
Candida_albicans/GCA_000773825.1.fna	Candida_tropicalis/GCA_017315405.1.fna	78.3614	1807	4801
Candida_albicans/GCA_000773825.1.fna	Candida_tropicalis/GCA_006942135.1.fna	78.3491	1792	4801
Candida_albicans/GCA_000773825.1.fna	Candida_tropicalis/GCA_002864075.1.fna	78.3469	1720	4801
Candida_albicans/GCA_000773825.1.fna	Candida_tropicalis/GCA_013177555.1.fna	78.3412	1820	4801
Candida_albicans/GCA_000773825.1.fna	Candida_tropicalis/GCA_000633855.1.fna	78.3226	1843	4801
Candida_albicans/GCA_000773825.1.fna	Candida_tropicalis/GCA_019239295.1.fna	78.2551	1825	4801
Candida_albicans/GCA_000773825.1.fna	Candida_sojae/GCA_013177575.1.fna	78.2078	1768	4801
Candida_albicans/GCA_000773825.1.fna	Candida_sanyaensis/GCA_911254575.1.fna	78.1617	2170	4801
Candida_albicans/GCA_000773825.1.fna	Candida_sojae/GCA_001442715.1.fna	78.0538	1461	4801
Candida_albicans/GCA_000773825.1.fna	Candida_maltosa/GCA_000344705.1.fna	77.8114	1395	4801
Candida_albicans/GCA_000773825.1.fna	Candida_viswanathii/GCA_003327735.1.fna	76.642	978	4801
Candida_albicans/GCA_000773825.1.fna	Candida_metapsilosis/GCA_019178775.1.fna	76.4507	1163	4801
Candida_albicans/GCA_000773825.1.fna	Candida_parapsilosis/GCA_004026285.1.fna	76.4022	684	4801
Candida_albicans/GCA_000773825.1.fna	Candida_parapsilosis/GCA_020027075.1.fna	76.2597	398	4801
Candida_albicans/GCA_000773845.1.fna	Candida_albicans/GCA_000773845.1.fna	99.9762	4713	4941
Candida_albicans/GCA_000773845.1.fna	Candida_albicans/GCA_000773745.1.fna	99.6267	4664	4941
Candida_albicans/GCA_000773845.1.fna	Candida_albicans/GCA_000447475.1.fna	99.62	4675	4941
Candida_albicans/GCA_000773845.1.fna	Candida_albicans/GCA_002837675.1.fna	99.6125	4725	4941
Candida_albicans/GCA_000773845.1.fna	Candida_albicans/GCA_000447575.1.fna	99.6119	4662	4941
Candida_albicans/GCA_000773845.1.fna	Candida_albicans/GCA_000447635.1.fna	99.6078	4659	4941
Candida_albicans/GCA_000773845.1.fna	Candida_albicans/GCA_011037055.1.fna	99.6072	4697	4941
Candida_albicans/GCA_000773845.1.fna	Candida_albicans/GCA_000773825.1.fna	99.5825	4670	4941
Candida_albicans/GCA_000773845.1.fna	Candida_albicans/GCA_002835845.1.fna	99.5793	4731	4941
Candida_albicans/GCA_000773845.1.fna	Candida_albicans/GCA_000447535.1.fna	99.5743	4663	4941
Candida_albicans/GCA_000773845.1.fna	Candida_albicans/GCA_000784515.1.fna	99.5708	4682	4941
Candida_albicans/GCA_000773845.1.fna	Candida_albicans/GCA_000775455.1.fna	99.5689	4681	4941
Candida_albicans/GCA_000773845.1.fna	Candida_albicans/GCA_000447495.1.fna	99.5625	4674	4941
Candida_albicans/GCA_000773845.1.fna	Candida_albicans/GCA_000784655.1.fna	99.5608	4677	4941
Candida_albicans/GCA_000773845.1.fna	Candida_albicans/GCA_000773725.1.fna	99.5568	4662	4941
Candida_albicans/GCA_000773845.1.fna	Candida_albicans/GCA_000775445.1.fna	99.5534	4669	4941
Candida_albicans/GCA_000773845.1.fna	Candida_albicans/GCA_000784635.1.fna	99.5428	4683	4941
Candida_albicans/GCA_000773845.1.fna	Candida_albicans/GCA_000182965.3.fna	99.5417	4685	4941
Candida_albicans/GCA_000773845.1.fna	Candida_albicans/GCA_014049485.1.fna	99.5202	4711	4941
Candida_albicans/GCA_000773845.1.fna	Candida_albicans/GCA_000447595.1.fna	99.5137	4654	4941
Candida_albicans/GCA_000773845.1.fna	Candida_albicans/GCA_004026255.1.fna	99.4661	3668	4941
Candida_albicans/GCA_000773845.1.fna	Candida_albicans/GCA_015344895.1.fna	99.4042	3509	4941
Candida_albicans/GCA_000773845.1.fna	Candida_albicans/GCA_015345625.1.fna	99.3976	3702	4941
Candida_albicans/GCA_000773845.1.fna	Candida_albicans/GCA_015345815.1.fna	99.3727	3126	4941
Candida_albicans/GCA_000773845.1.fna	Candida_albicans/GCA_015345745.1.fna	99.3579	3204	4941
Candida_albicans/GCA_000773845.1.fna	Candida_albicans/GCA_015345665.1.fna	99.3553	3208	4941
Candida_albicans/GCA_000773845.1.fna	Candida_albicans/GCA_002259885.1.fna	99.2248	4560	4941
Candida_albicans/GCA_000773845.1.fna	Candida_albicans/GCA_002259875.1.fna	99.1966	4472	4941
Candida_albicans/GCA_000773845.1.fna	Candida_albicans/GCA_000447615.1.fna	99.1319	4652	4941
Candida_albicans/GCA_000773845.1.fna	Candida_albicans/GCA_000784575.1.fna	99.1173	4651	4941
Candida_albicans/GCA_000773845.1.fna	Candida_albicans/GCA_000447515.1.fna	99.1131	4657	4941
Candida_albicans/GCA_000773845.1.fna	Candida_albicans/GCA_000447455.1.fna	99.111	4659	4941
Candida_albicans/GCA_000773845.1.fna	Candida_albicans/GCA_000774085.1.fna	99.1091	4663	4941
Candida_albicans/GCA_000773845.1.fna	Candida_albicans/GCA_000773805.1.fna	99.109	4664	4941
Candida_albicans/GCA_000773845.1.fna	Candida_albicans/GCA_000784505.1.fna	99.1083	4658	4941
Candida_albicans/GCA_000773845.1.fna	Candida_albicans/GCA_000784525.1.fna	99.1028	4655	4941
Candida_albicans/GCA_000773845.1.fna	Candida_albicans/GCA_000775505.1.fna	99.1021	4650	4941
Candida_albicans/GCA_000773845.1.fna	Candida_albicans/GCA_000784495.1.fna	99.1008	4657	4941
Candida_albicans/GCA_000773845.1.fna	Candida_albicans/GCA_000784615.1.fna	99.0999	4665	4941
Candida_albicans/GCA_000773845.1.fna	Candida_albicans/GCA_000775525.1.fna	99.0985	4657	4941
Candida_albicans/GCA_000773845.1.fna	Candida_albicans/GCA_000773735.1.fna	99.0984	4657	4941
Candida_albicans/GCA_000773845.1.fna	Candida_albicans/GCA_000784595.1.fna	99.0969	4637	4941
Candida_albicans/GCA_000773845.1.fna	Candida_albicans/GCA_000784695.1.fna	99.0911	4649	4941
Candida_albicans/GCA_000773845.1.fna	Candida_albicans/GCA_000773755.1.fna	99.0896	4634	4941
Candida_albicans/GCA_000773845.1.fna	Candida_albicans/GCA_000149445.2.fna	99.0831	4656	4941
Candida_albicans/GCA_000773845.1.fna	Candida_albicans/GCA_002259865.1.fna	99.0797	4449	4941
Candida_albicans/GCA_000773845.1.fna	Candida_albicans/GCA_015345835.1.fna	99.079	3322	4941
Candida_albicans/GCA_000773845.1.fna	Candida_albicans/GCA_002259805.1.fna	99.0778	4406	4941
Candida_albicans/GCA_000773845.1.fna	Candida_albicans/GCA_000775465.1.fna	99.0775	4656	4941
Candida_albicans/GCA_000773845.1.fna	Candida_albicans/GCA_005890765.1.fna	99.0681	4673	4941
Candida_albicans/GCA_000773845.1.fna	Candida_albicans/GCA_000447555.1.fna	99.0666	4644	4941
Candida_albicans/GCA_000773845.1.fna	Candida_albicans/GCA_005890745.1.fna	99.0641	4697	4941
Candida_albicans/GCA_000773845.1.fna	Candida_albicans/GCA_005890695.1.fna	99.0603	4031	4941
Candida_albicans/GCA_000773845.1.fna	Candida_albicans/GCA_016906495.1.fna	99.0574	4490	4941
Candida_albicans/GCA_000773845.1.fna	Candida_albicans/GCA_002276455.1.fna	99.046	4364	4941
Candida_albicans/GCA_000773845.1.fna	Candida_albicans/GCA_017309835.1.fna	99.0408	4682	4941
Candida_albicans/GCA_000773845.1.fna	Candida_albicans/GCA_015345725.1.fna	99.0295	3550	4941
Candida_albicans/GCA_000773845.1.fna	Candida_albicans/GCA_005890775.1.fna	99.0177	4680	4941
Candida_albicans/GCA_000773845.1.fna	Candida_albicans/GCA_005890705.1.fna	99.0165	4186	4941
Candida_albicans/GCA_000773845.1.fna	Candida_albicans/GCA_015345785.1.fna	99.0076	3769	4941
Candida_albicans/GCA_000773845.1.fna	Candida_albicans/GCA_015344855.1.fna	98.9689	3608	4941
Candida_albicans/GCA_000773845.1.fna	Candida_albicans/GCA_003454735.1.fna	98.9503	4669	4941
Candida_albicans/GCA_000773845.1.fna	Candida_albicans/GCA_005890685.1.fna	98.9478	4401	4941
Candida_albicans/GCA_000773845.1.fna	Candida_albicans/GCA_015227795.1.fna	98.9462	3630	4941
Candida_albicans/GCA_000773845.1.fna	Candida_albicans/GCA_000691765.1.fna	98.9238	4653	4941
Candida_albicans/GCA_000773845.1.fna	Candida_albicans/GCA_000691765.2.fna	98.9238	4653	4941
Candida_albicans/GCA_000773845.1.fna	Candida_albicans/GCA_015345685.1.fna	98.9118	3332	4941
Candida_albicans/GCA_000773845.1.fna	Candida_albicans/GCA_015344825.1.fna	98.9097	3419	4941
Candida_albicans/GCA_000773845.1.fna	Candida_albicans/GCA_015345605.1.fna	98.8829	3143	4941
Candida_albicans/GCA_000773845.1.fna	Candida_albicans/GCA_015345795.1.fna	98.8478	3033	4941
Candida_albicans/GCA_000773845.1.fna	Candida_albicans/GCA_014825715.1.fna	98.3436	4645	4941
Candida_albicans/GCA_000773845.1.fna	Candida_dubliniensis/GCA_000647575.1.fna	87.0353	3805	4941
Candida_albicans/GCA_000773845.1.fna	Candida_dubliniensis/GCA_000647555.1.fna	86.9764	3898	4941
Candida_albicans/GCA_000773845.1.fna	Candida_dubliniensis/GCA_000026945.1.fna	86.9114	4226	4941
Candida_albicans/GCA_000773845.1.fna	Candida_tropicalis/GCA_006942135.1.fna	78.4029	1798	4941
Candida_albicans/GCA_000773845.1.fna	Candida_tropicalis/GCA_002864075.1.fna	78.3985	1728	4941
Candida_albicans/GCA_000773845.1.fna	Candida_tropicalis/GCA_000633855.1.fna	78.3872	1840	4941
Candida_albicans/GCA_000773845.1.fna	Candida_tropicalis/GCA_000006335.3.fna	78.3845	1819	4941
Candida_albicans/GCA_000773845.1.fna	Candida_tropicalis/GCA_019239295.1.fna	78.3686	1830	4941
Candida_albicans/GCA_000773845.1.fna	Candida_tropicalis/GCA_017315405.1.fna	78.3672	1827	4941
Candida_albicans/GCA_000773845.1.fna	Candida_tropicalis/GCA_013177555.1.fna	78.3558	1847	4941
Candida_albicans/GCA_000773845.1.fna	Candida_sanyaensis/GCA_911254575.1.fna	78.2518	2157	4941
Candida_albicans/GCA_000773845.1.fna	Candida_sojae/GCA_013177575.1.fna	78.1745	1786	4941
Candida_albicans/GCA_000773845.1.fna	Candida_sojae/GCA_001442715.1.fna	78.0475	1479	4941
Candida_albicans/GCA_000773845.1.fna	Candida_maltosa/GCA_000344705.1.fna	77.8639	1412	4941
Candida_albicans/GCA_000773845.1.fna	Candida_viswanathii/GCA_003327735.1.fna	76.6851	994	4941
Candida_albicans/GCA_000773845.1.fna	Candida_metapsilosis/GCA_900069165.1.fna	76.6064	891	4941
Candida_albicans/GCA_000773845.1.fna	Candida_metapsilosis/GCA_019178775.1.fna	76.5334	1142	4941
Candida_albicans/GCA_000773845.1.fna	Candida_parapsilosis/GCA_004026285.1.fna	76.5068	674	4941
Candida_albicans/GCA_000773845.1.fna	Candida_parapsilosis/GCA_020027125.1.fna	76.4883	775	4941
Candida_albicans/GCA_000773845.1.fna	Candida_parapsilosis/GCA_020027075.1.fna	76.3884	393	4941
Candida_albicans/GCA_000774085.1.fna	Candida_albicans/GCA_000774085.1.fna	99.9975	4727	4798
Candida_albicans/GCA_000774085.1.fna	Candida_albicans/GCA_000773735.1.fna	99.5743	4670	4798
Candida_albicans/GCA_000774085.1.fna	Candida_albicans/GCA_000775525.1.fna	99.5612	4676	4798
Candida_albicans/GCA_000774085.1.fna	Candida_albicans/GCA_005890705.1.fna	99.548	4206	4798
Candida_albicans/GCA_000774085.1.fna	Candida_albicans/GCA_000784595.1.fna	99.547	4649	4798
Candida_albicans/GCA_000774085.1.fna	Candida_albicans/GCA_000784695.1.fna	99.5353	4677	4798
Candida_albicans/GCA_000774085.1.fna	Candida_albicans/GCA_005890745.1.fna	99.4894	4704	4798
Candida_albicans/GCA_000774085.1.fna	Candida_albicans/GCA_000447615.1.fna	99.2527	4665	4798
Candida_albicans/GCA_000774085.1.fna	Candida_albicans/GCA_002837675.1.fna	99.1907	4699	4798
Candida_albicans/GCA_000774085.1.fna	Candida_albicans/GCA_002835845.1.fna	99.1609	4708	4798
Candida_albicans/GCA_000774085.1.fna	Candida_albicans/GCA_000775445.1.fna	99.1332	4663	4798
Candida_albicans/GCA_000774085.1.fna	Candida_albicans/GCA_000447575.1.fna	99.133	4654	4798
Candida_albicans/GCA_000774085.1.fna	Candida_albicans/GCA_000447635.1.fna	99.1301	4649	4798
Candida_albicans/GCA_000774085.1.fna	Candida_albicans/GCA_000784515.1.fna	99.1275	4673	4798
Candida_albicans/GCA_000774085.1.fna	Candida_albicans/GCA_000447495.1.fna	99.1252	4649	4798
Candida_albicans/GCA_000774085.1.fna	Candida_albicans/GCA_000773745.1.fna	99.1246	4644	4798
Candida_albicans/GCA_000774085.1.fna	Candida_albicans/GCA_000775455.1.fna	99.1238	4665	4798
Candida_albicans/GCA_000774085.1.fna	Candida_albicans/GCA_000447475.1.fna	99.1229	4682	4798
Candida_albicans/GCA_000774085.1.fna	Candida_albicans/GCA_005890765.1.fna	99.1229	4691	4798
Candida_albicans/GCA_000774085.1.fna	Candida_albicans/GCA_000773845.1.fna	99.1202	4635	4798
Candida_albicans/GCA_000774085.1.fna	Candida_albicans/GCA_000447595.1.fna	99.117	4660	4798
Candida_albicans/GCA_000774085.1.fna	Candida_albicans/GCA_000773725.1.fna	99.1127	4648	4798
Candida_albicans/GCA_000774085.1.fna	Candida_albicans/GCA_000784655.1.fna	99.1118	4673	4798
Candida_albicans/GCA_000774085.1.fna	Candida_albicans/GCA_000447535.1.fna	99.1106	4651	4798
Candida_albicans/GCA_000774085.1.fna	Candida_albicans/GCA_000773825.1.fna	99.1095	4655	4798
Candida_albicans/GCA_000774085.1.fna	Candida_albicans/GCA_000784635.1.fna	99.1087	4676	4798
Candida_albicans/GCA_000774085.1.fna	Candida_albicans/GCA_000773805.1.fna	99.1032	4654	4798
Candida_albicans/GCA_000774085.1.fna	Candida_albicans/GCA_000784525.1.fna	99.0978	4656	4798
Candida_albicans/GCA_000774085.1.fna	Candida_albicans/GCA_000784495.1.fna	99.0969	4665	4798
Candida_albicans/GCA_000774085.1.fna	Candida_albicans/GCA_011037055.1.fna	99.0967	4692	4798
Candida_albicans/GCA_000774085.1.fna	Candida_albicans/GCA_000784615.1.fna	99.0941	4661	4798
Candida_albicans/GCA_000774085.1.fna	Candida_albicans/GCA_000447515.1.fna	99.0932	4661	4798
Candida_albicans/GCA_000774085.1.fna	Candida_albicans/GCA_000182965.3.fna	99.0876	4681	4798
Candida_albicans/GCA_000774085.1.fna	Candida_albicans/GCA_000447455.1.fna	99.0856	4665	4798
Candida_albicans/GCA_000774085.1.fna	Candida_albicans/GCA_000784505.1.fna	99.0795	4655	4798
Candida_albicans/GCA_000774085.1.fna	Candida_albicans/GCA_014049485.1.fna	99.0779	4694	4798
Candida_albicans/GCA_000774085.1.fna	Candida_albicans/GCA_000775505.1.fna	99.0775	4656	4798
Candida_albicans/GCA_000774085.1.fna	Candida_albicans/GCA_000775465.1.fna	99.0675	4654	4798
Candida_albicans/GCA_000774085.1.fna	Candida_albicans/GCA_017309835.1.fna	99.063	4685	4798
Candida_albicans/GCA_000774085.1.fna	Candida_albicans/GCA_000773755.1.fna	99.0628	4650	4798
Candida_albicans/GCA_000774085.1.fna	Candida_albicans/GCA_000149445.2.fna	99.062	4662	4798
Candida_albicans/GCA_000774085.1.fna	Candida_albicans/GCA_000784575.1.fna	99.0594	4659	4798
Candida_albicans/GCA_000774085.1.fna	Candida_albicans/GCA_000447555.1.fna	99.0564	4656	4798
Candida_albicans/GCA_000774085.1.fna	Candida_albicans/GCA_002276455.1.fna	99.05	4382	4798
Candida_albicans/GCA_000774085.1.fna	Candida_albicans/GCA_016906495.1.fna	99.0474	4488	4798
Candida_albicans/GCA_000774085.1.fna	Candida_albicans/GCA_005890695.1.fna	99.0407	4024	4798
Candida_albicans/GCA_000774085.1.fna	Candida_albicans/GCA_005890775.1.fna	99.0162	4681	4798
Candida_albicans/GCA_000774085.1.fna	Candida_albicans/GCA_004026255.1.fna	98.9964	3665	4798
Candida_albicans/GCA_000774085.1.fna	Candida_albicans/GCA_015345625.1.fna	98.9909	3708	4798
Candida_albicans/GCA_000774085.1.fna	Candida_albicans/GCA_015344895.1.fna	98.9907	3519	4798
Candida_albicans/GCA_000774085.1.fna	Candida_albicans/GCA_015345785.1.fna	98.9769	3767	4798
Candida_albicans/GCA_000774085.1.fna	Candida_albicans/GCA_015345725.1.fna	98.9698	3549	4798
Candida_albicans/GCA_000774085.1.fna	Candida_albicans/GCA_015345835.1.fna	98.9685	3311	4798
Candida_albicans/GCA_000774085.1.fna	Candida_albicans/GCA_003454735.1.fna	98.968	4664	4798
Candida_albicans/GCA_000774085.1.fna	Candida_albicans/GCA_000691765.2.fna	98.9363	4648	4798
Candida_albicans/GCA_000774085.1.fna	Candida_albicans/GCA_000691765.1.fna	98.9363	4648	4798
Candida_albicans/GCA_000774085.1.fna	Candida_albicans/GCA_005890685.1.fna	98.9313	4399	4798
Candida_albicans/GCA_000774085.1.fna	Candida_albicans/GCA_015227795.1.fna	98.922	3635	4798
Candida_albicans/GCA_000774085.1.fna	Candida_albicans/GCA_015344855.1.fna	98.9213	3619	4798
Candida_albicans/GCA_000774085.1.fna	Candida_albicans/GCA_015345815.1.fna	98.9211	3134	4798
Candida_albicans/GCA_000774085.1.fna	Candida_albicans/GCA_015345665.1.fna	98.9161	3196	4798
Candida_albicans/GCA_000774085.1.fna	Candida_albicans/GCA_015345745.1.fna	98.9146	3214	4798
Candida_albicans/GCA_000774085.1.fna	Candida_albicans/GCA_015345685.1.fna	98.9044	3338	4798
Candida_albicans/GCA_000774085.1.fna	Candida_albicans/GCA_015344825.1.fna	98.902	3409	4798
Candida_albicans/GCA_000774085.1.fna	Candida_albicans/GCA_015345795.1.fna	98.8695	3030	4798
Candida_albicans/GCA_000774085.1.fna	Candida_albicans/GCA_015345605.1.fna	98.8562	3146	4798
Candida_albicans/GCA_000774085.1.fna	Candida_albicans/GCA_002259885.1.fna	98.7707	4586	4798
Candida_albicans/GCA_000774085.1.fna	Candida_albicans/GCA_002259875.1.fna	98.6983	4481	4798
Candida_albicans/GCA_000774085.1.fna	Candida_albicans/GCA_002259805.1.fna	98.6608	4391	4798
Candida_albicans/GCA_000774085.1.fna	Candida_albicans/GCA_002259865.1.fna	98.6237	4425	4798
Candida_albicans/GCA_000774085.1.fna	Candida_albicans/GCA_014825715.1.fna	98.2722	4660	4798
Candida_albicans/GCA_000774085.1.fna	Candida_dubliniensis/GCA_000647555.1.fna	87.0398	3886	4798
Candida_albicans/GCA_000774085.1.fna	Candida_dubliniensis/GCA_000647575.1.fna	87.0215	3844	4798
Candida_albicans/GCA_000774085.1.fna	Candida_dubliniensis/GCA_000026945.1.fna	86.9582	4204	4798
Candida_albicans/GCA_000774085.1.fna	Candida_tropicalis/GCA_000006335.3.fna	78.3198	1811	4798
Candida_albicans/GCA_000774085.1.fna	Candida_tropicalis/GCA_000633855.1.fna	78.3085	1837	4798
Candida_albicans/GCA_000774085.1.fna	Candida_tropicalis/GCA_017315405.1.fna	78.2991	1804	4798
Candida_albicans/GCA_000774085.1.fna	Candida_tropicalis/GCA_002864075.1.fna	78.2817	1711	4798
Candida_albicans/GCA_000774085.1.fna	Candida_tropicalis/GCA_013177555.1.fna	78.2607	1824	4798
Candida_albicans/GCA_000774085.1.fna	Candida_tropicalis/GCA_006942135.1.fna	78.2542	1826	4798
Candida_albicans/GCA_000774085.1.fna	Candida_sanyaensis/GCA_911254575.1.fna	78.1926	2127	4798
Candida_albicans/GCA_000774085.1.fna	Candida_sojae/GCA_013177575.1.fna	78.1846	1757	4798
Candida_albicans/GCA_000774085.1.fna	Candida_tropicalis/GCA_019239295.1.fna	78.1599	1874	4798
Candida_albicans/GCA_000774085.1.fna	Candida_sojae/GCA_001442715.1.fna	78.0403	1445	4798
Candida_albicans/GCA_000774085.1.fna	Candida_maltosa/GCA_000344705.1.fna	77.8779	1381	4798
Candida_albicans/GCA_000774085.1.fna	Candida_viswanathii/GCA_003327735.1.fna	76.6632	974	4798
Candida_albicans/GCA_000774085.1.fna	Candida_metapsilosis/GCA_017655625.1.fna	76.5714	883	4798
Candida_albicans/GCA_000774085.1.fna	Candida_metapsilosis/GCA_019178775.1.fna	76.4715	1157	4798
[truncated: 6,923 more rows]

## Sheet: Debaryomyces
Name and accession number of the first strain in the comparison	Name and accession number of the second strain in the comparison	ANI %	N° of fragments matched between the two strains	N° of fragments in total between the two strains
Candida_psychrophila/GCA_900186205.1.fna	Candida_psychrophila/GCA_900186205.1.fna	100	3683	3685
Candida_psychrophila/GCA_900186205.1.fna	Debaryomyces_hansenii/GCA_006942325.1.fna	80.27	2488	3685
Candida_psychrophila/GCA_900186205.1.fna	Debaryomyces_hansenii/GCA_006942305.1.fna	80.19	2466	3685
Candida_psychrophila/GCA_900186205.1.fna	Debaryomyces_hansenii/GCA_006942205.1.fna	80.19	2458	3685
Candida_psychrophila/GCA_900186205.1.fna	Debaryomyces_hansenii/GCA_006942235.1.fna	80.16	2520	3685
Candida_psychrophila/GCA_900186205.1.fna	Debaryomyces_hansenii/GCA_006942215.1.fna	80.15	2487	3685
Candida_psychrophila/GCA_900186205.1.fna	Debaryomyces_hansenii/GCA_000006445.2.fna	80.14	2541	3685
Candida_psychrophila/GCA_900186205.1.fna	Debaryomyces_hansenii/GCA_016097515.1.fna	80.05	2494	3685
Candida_psychrophila/GCA_900186205.1.fna	Debaryomyces_hansenii/GCA_016097625.1.fna	80.01	2493	3685
Candida_psychrophila/GCA_900186205.1.fna	Debaryomyces_fabryi/GCA_003708665.2.fna	79.77	2282	3685
Candida_psychrophila/GCA_900186205.1.fna	Debaryomyces_hansenii/GCA_006942225.1.fna	79.73	2271	3685
Candida_psychrophila/GCA_900186205.1.fna	Debaryomyces_hansenii/GCA_003349505.1.fna	79.73	2279	3685
Candida_psychrophila/GCA_900186205.1.fna	Debaryomyces_fabryi/GCA_001447935.2.fna	79.66	2180	3685
Candida_psychrophila/GCA_900186205.1.fna	Debaryomyces_hansenii/GCA_001682995.1.fna	79.48	2165	3685
Candida_psychrophila/GCA_900186205.1.fna	Debaryomyces_subglobosus/GCA_003708965.1.fna	79.47	2216	3685
Candida_psychrophila/GCA_900186205.1.fna	Debaryomyces_hansenii/GCA_000239015.2.fna	79.42	2112	3685
Candida_psychrophila/GCA_900186205.1.fna	Debaryomyces_prosopidis/GCA_003708935.1.fna	79.19	1950	3685
Candida_psychrophila/GCA_900186205.1.fna	Debaryomyces_nepalensis/GCA_003708585.1.fna	79.03	1884	3685
Candida_psychrophila/GCA_900186205.1.fna	Debaryomyces_maramus/GCA_003708605.2.fna	78.1	1130	3685
Debaryomyces_fabryi/GCA_001447935.2.fna	Debaryomyces_fabryi/GCA_001447935.2.fna	100	3652	3669
Debaryomyces_fabryi/GCA_001447935.2.fna	Debaryomyces_fabryi/GCA_003708665.2.fna	99.99	3658	3669
Debaryomyces_fabryi/GCA_001447935.2.fna	Debaryomyces_hansenii/GCA_006942225.1.fna	99.99	3656	3669
Debaryomyces_fabryi/GCA_001447935.2.fna	Debaryomyces_hansenii/GCA_003349505.1.fna	99.45	3567	3669
Debaryomyces_fabryi/GCA_001447935.2.fna	Debaryomyces_hansenii/GCA_000239015.2.fna	90.2	3327	3669
Debaryomyces_fabryi/GCA_001447935.2.fna	Debaryomyces_hansenii/GCA_001682995.1.fna	90.17	3405	3669
Debaryomyces_fabryi/GCA_001447935.2.fna	Debaryomyces_subglobosus/GCA_003708965.1.fna	90.15	3446	3669
Debaryomyces_fabryi/GCA_001447935.2.fna	Debaryomyces_prosopidis/GCA_003708935.1.fna	87.1	3384	3669
Debaryomyces_fabryi/GCA_001447935.2.fna	Debaryomyces_hansenii/GCA_006942325.1.fna	85.14	3313	3669
Debaryomyces_fabryi/GCA_001447935.2.fna	Debaryomyces_hansenii/GCA_006942215.1.fna	85.06	3230	3669
Debaryomyces_fabryi/GCA_001447935.2.fna	Debaryomyces_hansenii/GCA_006942205.1.fna	85.02	3284	3669
Debaryomyces_fabryi/GCA_001447935.2.fna	Debaryomyces_hansenii/GCA_006942235.1.fna	85.01	3274	3669
Debaryomyces_fabryi/GCA_001447935.2.fna	Debaryomyces_hansenii/GCA_006942305.1.fna	85	3292	3669
Debaryomyces_fabryi/GCA_001447935.2.fna	Debaryomyces_hansenii/GCA_000006445.2.fna	84.97	3326	3669
Debaryomyces_fabryi/GCA_001447935.2.fna	Debaryomyces_hansenii/GCA_016097625.1.fna	84.63	3290	3669
Debaryomyces_fabryi/GCA_001447935.2.fna	Debaryomyces_hansenii/GCA_016097515.1.fna	84.59	3223	3669
Debaryomyces_fabryi/GCA_001447935.2.fna	Candida_psychrophila/GCA_900186205.1.fna	79.61	2219	3669
Debaryomyces_fabryi/GCA_001447935.2.fna	Debaryomyces_nepalensis/GCA_003708585.1.fna	78.86	1630	3669
Debaryomyces_fabryi/GCA_001447935.2.fna	Debaryomyces_maramus/GCA_003708605.2.fna	78.12	1106	3669
Debaryomyces_fabryi/GCA_003708665.2.fna	Debaryomyces_fabryi/GCA_003708665.2.fna	100	3907	3908
Debaryomyces_fabryi/GCA_003708665.2.fna	Debaryomyces_hansenii/GCA_006942225.1.fna	99.96	3826	3908
Debaryomyces_fabryi/GCA_003708665.2.fna	Debaryomyces_fabryi/GCA_001447935.2.fna	99.93	3624	3908
Debaryomyces_fabryi/GCA_003708665.2.fna	Debaryomyces_hansenii/GCA_003349505.1.fna	99.4	3745	3908
Debaryomyces_fabryi/GCA_003708665.2.fna	Debaryomyces_hansenii/GCA_001682995.1.fna	90.14	3553	3908
Debaryomyces_fabryi/GCA_003708665.2.fna	Debaryomyces_hansenii/GCA_000239015.2.fna	90.13	3443	3908
Debaryomyces_fabryi/GCA_003708665.2.fna	Debaryomyces_subglobosus/GCA_003708965.1.fna	90.12	3611	3908
Debaryomyces_fabryi/GCA_003708665.2.fna	Debaryomyces_prosopidis/GCA_003708935.1.fna	87.11	3494	3908
Debaryomyces_fabryi/GCA_003708665.2.fna	Debaryomyces_hansenii/GCA_006942325.1.fna	85.08	3455	3908
Debaryomyces_fabryi/GCA_003708665.2.fna	Debaryomyces_hansenii/GCA_006942305.1.fna	84.99	3410	3908
Debaryomyces_fabryi/GCA_003708665.2.fna	Debaryomyces_hansenii/GCA_006942205.1.fna	84.99	3382	3908
Debaryomyces_fabryi/GCA_003708665.2.fna	Debaryomyces_hansenii/GCA_006942215.1.fna	84.98	3413	3908
Debaryomyces_fabryi/GCA_003708665.2.fna	Debaryomyces_hansenii/GCA_006942235.1.fna	84.97	3462	3908
Debaryomyces_fabryi/GCA_003708665.2.fna	Debaryomyces_hansenii/GCA_000006445.2.fna	84.96	3517	3908
Debaryomyces_fabryi/GCA_003708665.2.fna	Debaryomyces_hansenii/GCA_016097625.1.fna	84.62	3432	3908
Debaryomyces_fabryi/GCA_003708665.2.fna	Debaryomyces_hansenii/GCA_016097515.1.fna	84.59	3424	3908
Debaryomyces_fabryi/GCA_003708665.2.fna	Candida_psychrophila/GCA_900186205.1.fna	79.75	2294	3908
Debaryomyces_fabryi/GCA_003708665.2.fna	Debaryomyces_nepalensis/GCA_003708585.1.fna	79.07	1712	3908
Debaryomyces_fabryi/GCA_003708665.2.fna	Debaryomyces_maramus/GCA_003708605.2.fna	78.29	1197	3908
Debaryomyces_hansenii/GCA_000006445.2.fna	Debaryomyces_hansenii/GCA_000006445.2.fna	100	4048	4048
Debaryomyces_hansenii/GCA_000006445.2.fna	Debaryomyces_hansenii/GCA_006942235.1.fna	99.94	3867	4048
Debaryomyces_hansenii/GCA_000006445.2.fna	Debaryomyces_hansenii/GCA_006942215.1.fna	95.95	3733	4048
Debaryomyces_hansenii/GCA_000006445.2.fna	Debaryomyces_hansenii/GCA_006942305.1.fna	95.92	3740	4048
Debaryomyces_hansenii/GCA_000006445.2.fna	Debaryomyces_hansenii/GCA_006942205.1.fna	95.88	3709	4048
Debaryomyces_hansenii/GCA_000006445.2.fna	Debaryomyces_hansenii/GCA_006942325.1.fna	93.21	3694	4048
Debaryomyces_hansenii/GCA_000006445.2.fna	Debaryomyces_hansenii/GCA_016097625.1.fna	92.57	3757	4048
Debaryomyces_hansenii/GCA_000006445.2.fna	Debaryomyces_hansenii/GCA_016097515.1.fna	92.27	3719	4048
Debaryomyces_hansenii/GCA_000006445.2.fna	Debaryomyces_hansenii/GCA_006942225.1.fna	84.98	3469	4048
Debaryomyces_hansenii/GCA_000006445.2.fna	Debaryomyces_fabryi/GCA_001447935.2.fna	84.94	3310	4048
Debaryomyces_hansenii/GCA_000006445.2.fna	Debaryomyces_fabryi/GCA_003708665.2.fna	84.91	3508	4048
Debaryomyces_hansenii/GCA_000006445.2.fna	Debaryomyces_hansenii/GCA_003349505.1.fna	84.9	3449	4048
Debaryomyces_hansenii/GCA_000006445.2.fna	Debaryomyces_subglobosus/GCA_003708965.1.fna	84.02	3384	4048
Debaryomyces_hansenii/GCA_000006445.2.fna	Debaryomyces_hansenii/GCA_000239015.2.fna	84.02	3202	4048
Debaryomyces_hansenii/GCA_000006445.2.fna	Debaryomyces_hansenii/GCA_001682995.1.fna	83.99	3333	4048
Debaryomyces_hansenii/GCA_000006445.2.fna	Debaryomyces_prosopidis/GCA_003708935.1.fna	82.48	3163	4048
Debaryomyces_hansenii/GCA_000006445.2.fna	Candida_psychrophila/GCA_900186205.1.fna	80.13	2518	4048
Debaryomyces_hansenii/GCA_000006445.2.fna	Debaryomyces_nepalensis/GCA_003708585.1.fna	78.9	1805	4048
Debaryomyces_hansenii/GCA_000006445.2.fna	Debaryomyces_maramus/GCA_003708605.2.fna	78.18	1180	4048
Debaryomyces_hansenii/GCA_000239015.2.fna	Debaryomyces_hansenii/GCA_000239015.2.fna	100	3591	3607
Debaryomyces_hansenii/GCA_000239015.2.fna	Debaryomyces_subglobosus/GCA_003708965.1.fna	99.94	3586	3607
Debaryomyces_hansenii/GCA_000239015.2.fna	Debaryomyces_hansenii/GCA_001682995.1.fna	99.94	3552	3607
Debaryomyces_hansenii/GCA_000239015.2.fna	Debaryomyces_fabryi/GCA_001447935.2.fna	90.21	3305	3607
Debaryomyces_hansenii/GCA_000239015.2.fna	Debaryomyces_fabryi/GCA_003708665.2.fna	90.19	3456	3607
Debaryomyces_hansenii/GCA_000239015.2.fna	Debaryomyces_hansenii/GCA_006942225.1.fna	90.19	3439	3607
Debaryomyces_hansenii/GCA_000239015.2.fna	Debaryomyces_hansenii/GCA_003349505.1.fna	90.16	3431	3607
Debaryomyces_hansenii/GCA_000239015.2.fna	Debaryomyces_prosopidis/GCA_003708935.1.fna	86.46	3343	3607
Debaryomyces_hansenii/GCA_000239015.2.fna	Debaryomyces_hansenii/GCA_006942325.1.fna	84.19	3251	3607
Debaryomyces_hansenii/GCA_000239015.2.fna	Debaryomyces_hansenii/GCA_006942305.1.fna	84.11	3194	3607
Debaryomyces_hansenii/GCA_000239015.2.fna	Debaryomyces_hansenii/GCA_006942215.1.fna	84.11	3203	3607
Debaryomyces_hansenii/GCA_000239015.2.fna	Debaryomyces_hansenii/GCA_006942235.1.fna	84.1	3204	3607
Debaryomyces_hansenii/GCA_000239015.2.fna	Debaryomyces_hansenii/GCA_006942205.1.fna	84.08	3204	3607
Debaryomyces_hansenii/GCA_000239015.2.fna	Debaryomyces_hansenii/GCA_000006445.2.fna	84.06	3247	3607
Debaryomyces_hansenii/GCA_000239015.2.fna	Debaryomyces_hansenii/GCA_016097625.1.fna	83.9	3198	3607
Debaryomyces_hansenii/GCA_000239015.2.fna	Debaryomyces_hansenii/GCA_016097515.1.fna	83.71	3209	3607
Debaryomyces_hansenii/GCA_000239015.2.fna	Candida_psychrophila/GCA_900186205.1.fna	79.49	2091	3607
Debaryomyces_hansenii/GCA_000239015.2.fna	Debaryomyces_nepalensis/GCA_003708585.1.fna	78.78	1597	3607
Debaryomyces_hansenii/GCA_000239015.2.fna	Debaryomyces_maramus/GCA_003708605.2.fna	78.18	1070	3607
Debaryomyces_hansenii/GCA_001682995.1.fna	Debaryomyces_hansenii/GCA_001682995.1.fna	100	3735	3742
Debaryomyces_hansenii/GCA_001682995.1.fna	Debaryomyces_subglobosus/GCA_003708965.1.fna	99.96	3697	3742
Debaryomyces_hansenii/GCA_001682995.1.fna	Debaryomyces_hansenii/GCA_000239015.2.fna	99.9	3524	3742
Debaryomyces_hansenii/GCA_001682995.1.fna	Debaryomyces_fabryi/GCA_001447935.2.fna	90.16	3368	3742
Debaryomyces_hansenii/GCA_001682995.1.fna	Debaryomyces_fabryi/GCA_003708665.2.fna	90.13	3572	3742
Debaryomyces_hansenii/GCA_001682995.1.fna	Debaryomyces_hansenii/GCA_006942225.1.fna	90.11	3546	3742
Debaryomyces_hansenii/GCA_001682995.1.fna	Debaryomyces_hansenii/GCA_003349505.1.fna	90.1	3532	3742
Debaryomyces_hansenii/GCA_001682995.1.fna	Debaryomyces_prosopidis/GCA_003708935.1.fna	86.43	3440	3742
Debaryomyces_hansenii/GCA_001682995.1.fna	Debaryomyces_hansenii/GCA_006942325.1.fna	84.14	3343	3742
Debaryomyces_hansenii/GCA_001682995.1.fna	Debaryomyces_hansenii/GCA_006942215.1.fna	84.08	3240	3742
Debaryomyces_hansenii/GCA_001682995.1.fna	Debaryomyces_hansenii/GCA_006942235.1.fna	84.07	3289	3742
Debaryomyces_hansenii/GCA_001682995.1.fna	Debaryomyces_hansenii/GCA_006942305.1.fna	84.05	3287	3742
Debaryomyces_hansenii/GCA_001682995.1.fna	Debaryomyces_hansenii/GCA_000006445.2.fna	84.03	3345	3742
Debaryomyces_hansenii/GCA_001682995.1.fna	Debaryomyces_hansenii/GCA_006942205.1.fna	84.01	3288	3742
Debaryomyces_hansenii/GCA_001682995.1.fna	Debaryomyces_hansenii/GCA_016097625.1.fna	83.88	3280	3742
Debaryomyces_hansenii/GCA_001682995.1.fna	Debaryomyces_hansenii/GCA_016097515.1.fna	83.7	3349	3742
Debaryomyces_hansenii/GCA_001682995.1.fna	Candida_psychrophila/GCA_900186205.1.fna	79.59	2117	3742
Debaryomyces_hansenii/GCA_001682995.1.fna	Debaryomyces_nepalensis/GCA_003708585.1.fna	78.95	1630	3742
Debaryomyces_hansenii/GCA_001682995.1.fna	Debaryomyces_maramus/GCA_003708605.2.fna	78.19	1119	3742
Debaryomyces_hansenii/GCA_003349505.1.fna	Debaryomyces_hansenii/GCA_003349505.1.fna	100	3803	3809
Debaryomyces_hansenii/GCA_003349505.1.fna	Debaryomyces_hansenii/GCA_006942225.1.fna	99.38	3720	3809
Debaryomyces_hansenii/GCA_003349505.1.fna	Debaryomyces_fabryi/GCA_003708665.2.fna	99.38	3751	3809
Debaryomyces_hansenii/GCA_003349505.1.fna	Debaryomyces_fabryi/GCA_001447935.2.fna	99.36	3550	3809
Debaryomyces_hansenii/GCA_003349505.1.fna	Debaryomyces_subglobosus/GCA_003708965.1.fna	90.14	3534	3809
Debaryomyces_hansenii/GCA_003349505.1.fna	Debaryomyces_hansenii/GCA_001682995.1.fna	90.12	3481	3809
Debaryomyces_hansenii/GCA_003349505.1.fna	Debaryomyces_hansenii/GCA_000239015.2.fna	90.11	3409	3809
Debaryomyces_hansenii/GCA_003349505.1.fna	Debaryomyces_prosopidis/GCA_003708935.1.fna	87.12	3463	3809
Debaryomyces_hansenii/GCA_003349505.1.fna	Debaryomyces_hansenii/GCA_006942325.1.fna	85.03	3395	3809
Debaryomyces_hansenii/GCA_003349505.1.fna	Debaryomyces_hansenii/GCA_006942205.1.fna	84.97	3319	3809
Debaryomyces_hansenii/GCA_003349505.1.fna	Debaryomyces_hansenii/GCA_006942305.1.fna	84.96	3376	3809
Debaryomyces_hansenii/GCA_003349505.1.fna	Debaryomyces_hansenii/GCA_006942235.1.fna	84.95	3406	3809
Debaryomyces_hansenii/GCA_003349505.1.fna	Debaryomyces_hansenii/GCA_000006445.2.fna	84.93	3466	3809
Debaryomyces_hansenii/GCA_003349505.1.fna	Debaryomyces_hansenii/GCA_006942215.1.fna	84.92	3373	3809
Debaryomyces_hansenii/GCA_003349505.1.fna	Debaryomyces_hansenii/GCA_016097625.1.fna	84.61	3401	3809
Debaryomyces_hansenii/GCA_003349505.1.fna	Debaryomyces_hansenii/GCA_016097515.1.fna	84.54	3383	3809
Debaryomyces_hansenii/GCA_003349505.1.fna	Candida_psychrophila/GCA_900186205.1.fna	79.78	2241	3809
Debaryomyces_hansenii/GCA_003349505.1.fna	Debaryomyces_nepalensis/GCA_003708585.1.fna	79.11	1708	3809
Debaryomyces_hansenii/GCA_003349505.1.fna	Debaryomyces_maramus/GCA_003708605.2.fna	78.3	1163	3809
Debaryomyces_hansenii/GCA_006942205.1.fna	Debaryomyces_hansenii/GCA_006942205.1.fna	100	3844	3865
Debaryomyces_hansenii/GCA_006942205.1.fna	Debaryomyces_hansenii/GCA_006942305.1.fna	99.67	3767	3865
Debaryomyces_hansenii/GCA_006942205.1.fna	Debaryomyces_hansenii/GCA_006942215.1.fna	98.97	3733	3865
Debaryomyces_hansenii/GCA_006942205.1.fna	Debaryomyces_hansenii/GCA_006942235.1.fna	95.95	3676	3865
Debaryomyces_hansenii/GCA_006942205.1.fna	Debaryomyces_hansenii/GCA_000006445.2.fna	95.9	3731	3865
Debaryomyces_hansenii/GCA_006942205.1.fna	Debaryomyces_hansenii/GCA_006942325.1.fna	93.31	3654	3865
Debaryomyces_hansenii/GCA_006942205.1.fna	Debaryomyces_hansenii/GCA_016097625.1.fna	92.51	3637	3865
Debaryomyces_hansenii/GCA_006942205.1.fna	Debaryomyces_hansenii/GCA_016097515.1.fna	92.21	3619	3865
Debaryomyces_hansenii/GCA_006942205.1.fna	Debaryomyces_fabryi/GCA_003708665.2.fna	84.98	3394	3865
Debaryomyces_hansenii/GCA_006942205.1.fna	Debaryomyces_hansenii/GCA_006942225.1.fna	84.97	3418	3865
Debaryomyces_hansenii/GCA_006942205.1.fna	Debaryomyces_fabryi/GCA_001447935.2.fna	84.96	3269	3865
Debaryomyces_hansenii/GCA_006942205.1.fna	Debaryomyces_hansenii/GCA_003349505.1.fna	84.94	3359	3865
Debaryomyces_hansenii/GCA_006942205.1.fna	Debaryomyces_hansenii/GCA_000239015.2.fna	84.09	3173	3865
Debaryomyces_hansenii/GCA_006942205.1.fna	Debaryomyces_hansenii/GCA_001682995.1.fna	84.06	3264	3865
Debaryomyces_hansenii/GCA_006942205.1.fna	Debaryomyces_subglobosus/GCA_003708965.1.fna	84.06	3330	3865
Debaryomyces_hansenii/GCA_006942205.1.fna	Debaryomyces_prosopidis/GCA_003708935.1.fna	82.33	3150	3865
Debaryomyces_hansenii/GCA_006942205.1.fna	Candida_psychrophila/GCA_900186205.1.fna	80.09	2525	3865
Debaryomyces_hansenii/GCA_006942205.1.fna	Debaryomyces_nepalensis/GCA_003708585.1.fna	78.91	1761	3865
Debaryomyces_hansenii/GCA_006942205.1.fna	Debaryomyces_maramus/GCA_003708605.2.fna	78.09	1193	3865
Debaryomyces_hansenii/GCA_006942215.1.fna	Debaryomyces_hansenii/GCA_006942215.1.fna	100	3862	3877
Debaryomyces_hansenii/GCA_006942215.1.fna	Debaryomyces_hansenii/GCA_006942205.1.fna	98.97	3724	3877
Debaryomyces_hansenii/GCA_006942215.1.fna	Debaryomyces_hansenii/GCA_006942305.1.fna	98.97	3739	3877
Debaryomyces_hansenii/GCA_006942215.1.fna	Debaryomyces_hansenii/GCA_006942235.1.fna	95.98	3709	3877
Debaryomyces_hansenii/GCA_006942215.1.fna	Debaryomyces_hansenii/GCA_000006445.2.fna	95.95	3748	3877
Debaryomyces_hansenii/GCA_006942215.1.fna	Debaryomyces_hansenii/GCA_006942325.1.fna	93.25	3640	3877
Debaryomyces_hansenii/GCA_006942215.1.fna	Debaryomyces_hansenii/GCA_016097625.1.fna	92.52	3654	3877
Debaryomyces_hansenii/GCA_006942215.1.fna	Debaryomyces_hansenii/GCA_016097515.1.fna	92.23	3603	3877
Debaryomyces_hansenii/GCA_006942215.1.fna	Debaryomyces_fabryi/GCA_001447935.2.fna	85	3242	3877
Debaryomyces_hansenii/GCA_006942215.1.fna	Debaryomyces_fabryi/GCA_003708665.2.fna	84.98	3420	3877
Debaryomyces_hansenii/GCA_006942215.1.fna	Debaryomyces_hansenii/GCA_006942225.1.fna	84.98	3392	3877
Debaryomyces_hansenii/GCA_006942215.1.fna	Debaryomyces_hansenii/GCA_003349505.1.fna	84.97	3360	3877
Debaryomyces_hansenii/GCA_006942215.1.fna	Debaryomyces_hansenii/GCA_000239015.2.fna	84.09	3144	3877
Debaryomyces_hansenii/GCA_006942215.1.fna	Debaryomyces_subglobosus/GCA_003708965.1.fna	84.08	3317	3877
Debaryomyces_hansenii/GCA_006942215.1.fna	Debaryomyces_hansenii/GCA_001682995.1.fna	84.05	3277	3877
Debaryomyces_hansenii/GCA_006942215.1.fna	Debaryomyces_prosopidis/GCA_003708935.1.fna	82.4	3151	3877
Debaryomyces_hansenii/GCA_006942215.1.fna	Candida_psychrophila/GCA_900186205.1.fna	80.16	2511	3877
Debaryomyces_hansenii/GCA_006942215.1.fna	Debaryomyces_nepalensis/GCA_003708585.1.fna	78.96	1775	3877
Debaryomyces_hansenii/GCA_006942215.1.fna	Debaryomyces_maramus/GCA_003708605.2.fna	78.32	1199	3877
Debaryomyces_hansenii/GCA_006942225.1.fna	Debaryomyces_hansenii/GCA_006942225.1.fna	100	3863	3869
Debaryomyces_hansenii/GCA_006942225.1.fna	Debaryomyces_fabryi/GCA_003708665.2.fna	99.98	3838	3869
Debaryomyces_hansenii/GCA_006942225.1.fna	Debaryomyces_fabryi/GCA_001447935.2.fna	99.92	3619	3869
Debaryomyces_hansenii/GCA_006942225.1.fna	Debaryomyces_hansenii/GCA_003349505.1.fna	99.4	3724	3869
Debaryomyces_hansenii/GCA_006942225.1.fna	Debaryomyces_hansenii/GCA_000239015.2.fna	90.11	3435	3869
Debaryomyces_hansenii/GCA_006942225.1.fna	Debaryomyces_subglobosus/GCA_003708965.1.fna	90.1	3590	3869
Debaryomyces_hansenii/GCA_006942225.1.fna	Debaryomyces_hansenii/GCA_001682995.1.fna	90.09	3541	3869
Debaryomyces_hansenii/GCA_006942225.1.fna	Debaryomyces_prosopidis/GCA_003708935.1.fna	87.09	3506	3869
Debaryomyces_hansenii/GCA_006942225.1.fna	Debaryomyces_hansenii/GCA_006942325.1.fna	85.03	3443	3869
Debaryomyces_hansenii/GCA_006942225.1.fna	Debaryomyces_hansenii/GCA_006942205.1.fna	85	3347	3869
Debaryomyces_hansenii/GCA_006942225.1.fna	Debaryomyces_hansenii/GCA_006942305.1.fna	84.99	3366	3869
Debaryomyces_hansenii/GCA_006942225.1.fna	Debaryomyces_hansenii/GCA_006942215.1.fna	84.98	3370	3869
Debaryomyces_hansenii/GCA_006942225.1.fna	Debaryomyces_hansenii/GCA_000006445.2.fna	84.98	3469	3869
Debaryomyces_hansenii/GCA_006942225.1.fna	Debaryomyces_hansenii/GCA_006942235.1.fna	84.96	3418	3869
Debaryomyces_hansenii/GCA_006942225.1.fna	Debaryomyces_hansenii/GCA_016097625.1.fna	84.61	3417	3869
Debaryomyces_hansenii/GCA_006942225.1.fna	Debaryomyces_hansenii/GCA_016097515.1.fna	84.54	3384	3869
Debaryomyces_hansenii/GCA_006942225.1.fna	Candida_psychrophila/GCA_900186205.1.fna	79.71	2253	3869
Debaryomyces_hansenii/GCA_006942225.1.fna	Debaryomyces_nepalensis/GCA_003708585.1.fna	78.97	1713	3869
Debaryomyces_hansenii/GCA_006942225.1.fna	Debaryomyces_maramus/GCA_003708605.2.fna	78.17	1201	3869
Debaryomyces_hansenii/GCA_006942235.1.fna	Debaryomyces_hansenii/GCA_006942235.1.fna	100	3891	3907
Debaryomyces_hansenii/GCA_006942235.1.fna	Debaryomyces_hansenii/GCA_000006445.2.fna	99.96	3878	3907
Debaryomyces_hansenii/GCA_006942235.1.fna	Debaryomyces_hansenii/GCA_006942215.1.fna	96	3670	3907
Debaryomyces_hansenii/GCA_006942235.1.fna	Debaryomyces_hansenii/GCA_006942305.1.fna	95.95	3683	3907
Debaryomyces_hansenii/GCA_006942235.1.fna	Debaryomyces_hansenii/GCA_006942205.1.fna	95.9	3670	3907
Debaryomyces_hansenii/GCA_006942235.1.fna	Debaryomyces_hansenii/GCA_006942325.1.fna	93.2	3672	3907
Debaryomyces_hansenii/GCA_006942235.1.fna	Debaryomyces_hansenii/GCA_016097625.1.fna	92.59	3673	3907
Debaryomyces_hansenii/GCA_006942235.1.fna	Debaryomyces_hansenii/GCA_016097515.1.fna	92.28	3648	3907
Debaryomyces_hansenii/GCA_006942235.1.fna	Debaryomyces_fabryi/GCA_001447935.2.fna	85.01	3254	3907
Debaryomyces_hansenii/GCA_006942235.1.fna	Debaryomyces_fabryi/GCA_003708665.2.fna	84.98	3438	3907
Debaryomyces_hansenii/GCA_006942235.1.fna	Debaryomyces_hansenii/GCA_006942225.1.fna	84.97	3441	3907
Debaryomyces_hansenii/GCA_006942235.1.fna	Debaryomyces_hansenii/GCA_003349505.1.fna	84.92	3425	3907
Debaryomyces_hansenii/GCA_006942235.1.fna	Debaryomyces_subglobosus/GCA_003708965.1.fna	84.06	3341	3907
Debaryomyces_hansenii/GCA_006942235.1.fna	Debaryomyces_hansenii/GCA_000239015.2.fna	84.04	3196	3907
Debaryomyces_hansenii/GCA_006942235.1.fna	Debaryomyces_hansenii/GCA_001682995.1.fna	84.04	3280	3907
Debaryomyces_hansenii/GCA_006942235.1.fna	Debaryomyces_prosopidis/GCA_003708935.1.fna	82.41	3161	3907
Debaryomyces_hansenii/GCA_006942235.1.fna	Candida_psychrophila/GCA_900186205.1.fna	80.08	2522	3907
Debaryomyces_hansenii/GCA_006942235.1.fna	Debaryomyces_nepalensis/GCA_003708585.1.fna	78.9	1747	3907
Debaryomyces_hansenii/GCA_006942235.1.fna	Debaryomyces_maramus/GCA_003708605.2.fna	78.18	1188	3907
Debaryomyces_hansenii/GCA_006942305.1.fna	Debaryomyces_hansenii/GCA_006942305.1.fna	100	3842	3848
Debaryomyces_hansenii/GCA_006942305.1.fna	Debaryomyces_hansenii/GCA_006942205.1.fna	99.68	3739	3848
Debaryomyces_hansenii/GCA_006942305.1.fna	Debaryomyces_hansenii/GCA_006942215.1.fna	98.96	3725	3848
Debaryomyces_hansenii/GCA_006942305.1.fna	Debaryomyces_hansenii/GCA_006942235.1.fna	95.96	3695	3848
Debaryomyces_hansenii/GCA_006942305.1.fna	Debaryomyces_hansenii/GCA_000006445.2.fna	95.95	3726	3848
Debaryomyces_hansenii/GCA_006942305.1.fna	Debaryomyces_hansenii/GCA_006942325.1.fna	93.31	3643	3848
Debaryomyces_hansenii/GCA_006942305.1.fna	Debaryomyces_hansenii/GCA_016097625.1.fna	92.55	3635	3848
Debaryomyces_hansenii/GCA_006942305.1.fna	Debaryomyces_hansenii/GCA_016097515.1.fna	92.31	3613	3848
Debaryomyces_hansenii/GCA_006942305.1.fna	Debaryomyces_hansenii/GCA_003349505.1.fna	84.94	3344	3848
Debaryomyces_hansenii/GCA_006942305.1.fna	Debaryomyces_hansenii/GCA_006942225.1.fna	84.94	3403	3848
Debaryomyces_hansenii/GCA_006942305.1.fna	Debaryomyces_fabryi/GCA_001447935.2.fna	84.93	3278	3848
Debaryomyces_hansenii/GCA_006942305.1.fna	Debaryomyces_fabryi/GCA_003708665.2.fna	84.91	3433	3848
Debaryomyces_hansenii/GCA_006942305.1.fna	Debaryomyces_hansenii/GCA_000239015.2.fna	84.08	3150	3848
Debaryomyces_hansenii/GCA_006942305.1.fna	Debaryomyces_hansenii/GCA_001682995.1.fna	84.06	3248	3848
Debaryomyces_hansenii/GCA_006942305.1.fna	Debaryomyces_subglobosus/GCA_003708965.1.fna	84.06	3344	3848
Debaryomyces_hansenii/GCA_006942305.1.fna	Debaryomyces_prosopidis/GCA_003708935.1.fna	82.4	3131	3848
Debaryomyces_hansenii/GCA_006942305.1.fna	Candida_psychrophila/GCA_900186205.1.fna	80.09	2529	3848
Debaryomyces_hansenii/GCA_006942305.1.fna	Debaryomyces_nepalensis/GCA_003708585.1.fna	78.9	1759	3848
Debaryomyces_hansenii/GCA_006942305.1.fna	Debaryomyces_maramus/GCA_003708605.2.fna	78.15	1178	3848
Debaryomyces_hansenii/GCA_006942325.1.fna	Debaryomyces_hansenii/GCA_006942325.1.fna	100	3956	3975
Debaryomyces_hansenii/GCA_006942325.1.fna	Debaryomyces_hansenii/GCA_016097625.1.fna	95.18	3730	3975
Debaryomyces_hansenii/GCA_006942325.1.fna	Debaryomyces_hansenii/GCA_016097515.1.fna	94.49	3684	3975
Debaryomyces_hansenii/GCA_006942325.1.fna	Debaryomyces_hansenii/GCA_006942205.1.fna	93.33	3652	3975
Debaryomyces_hansenii/GCA_006942325.1.fna	Debaryomyces_hansenii/GCA_006942305.1.fna	93.32	3627	3975
Debaryomyces_hansenii/GCA_006942325.1.fna	Debaryomyces_hansenii/GCA_006942235.1.fna	93.26	3642	3975
Debaryomyces_hansenii/GCA_006942325.1.fna	Debaryomyces_hansenii/GCA_006942215.1.fna	93.24	3649	3975
Debaryomyces_hansenii/GCA_006942325.1.fna	Debaryomyces_hansenii/GCA_000006445.2.fna	93.16	3745	3975
Debaryomyces_hansenii/GCA_006942325.1.fna	Debaryomyces_hansenii/GCA_006942225.1.fna	85.05	3462	3975
Debaryomyces_hansenii/GCA_006942325.1.fna	Debaryomyces_fabryi/GCA_003708665.2.fna	85.04	3453	3975
Debaryomyces_hansenii/GCA_006942325.1.fna	Debaryomyces_fabryi/GCA_001447935.2.fna	85.03	3314	3975
Debaryomyces_hansenii/GCA_006942325.1.fna	Debaryomyces_hansenii/GCA_003349505.1.fna	84.96	3433	3975
Debaryomyces_hansenii/GCA_006942325.1.fna	Debaryomyces_hansenii/GCA_001682995.1.fna	84.15	3294	3975
Debaryomyces_hansenii/GCA_006942325.1.fna	Debaryomyces_hansenii/GCA_000239015.2.fna	84.13	3218	3975
Debaryomyces_hansenii/GCA_006942325.1.fna	Debaryomyces_subglobosus/GCA_003708965.1.fna	84.1	3370	3975
Debaryomyces_hansenii/GCA_006942325.1.fna	Debaryomyces_prosopidis/GCA_003708935.1.fna	82.47	3205	3975
Debaryomyces_hansenii/GCA_006942325.1.fna	Candida_psychrophila/GCA_900186205.1.fna	80.17	2572	3975
Debaryomyces_hansenii/GCA_006942325.1.fna	Debaryomyces_nepalensis/GCA_003708585.1.fna	79.02	1739	3975
Debaryomyces_hansenii/GCA_006942325.1.fna	Debaryomyces_maramus/GCA_003708605.2.fna	78.18	1203	3975
Debaryomyces_hansenii/GCA_016097515.1.fna	Debaryomyces_hansenii/GCA_016097515.1.fna	100	5543	5833
Debaryomyces_hansenii/GCA_016097515.1.fna	Debaryomyces_hansenii/GCA_006942325.1.fna	94.51	3660	5833
Debaryomyces_hansenii/GCA_016097515.1.fna	Debaryomyces_hansenii/GCA_016097625.1.fna	92.82	3797	5833
Debaryomyces_hansenii/GCA_016097515.1.fna	Debaryomyces_hansenii/GCA_006942305.1.fna	92.29	3602	5833
Debaryomyces_hansenii/GCA_016097515.1.fna	Debaryomyces_hansenii/GCA_000006445.2.fna	92.27	3715	5833
Debaryomyces_hansenii/GCA_016097515.1.fna	Debaryomyces_hansenii/GCA_006942235.1.fna	92.26	3632	5833
Debaryomyces_hansenii/GCA_016097515.1.fna	Debaryomyces_hansenii/GCA_006942215.1.fna	92.26	3615	5833
Debaryomyces_hansenii/GCA_016097515.1.fna	Debaryomyces_hansenii/GCA_006942205.1.fna	92.2	3593	5833
Debaryomyces_hansenii/GCA_016097515.1.fna	Debaryomyces_hansenii/GCA_003349505.1.fna	84.57	3353	5833
Debaryomyces_hansenii/GCA_016097515.1.fna	Debaryomyces_fabryi/GCA_003708665.2.fna	84.54	3426	5833
Debaryomyces_hansenii/GCA_016097515.1.fna	Debaryomyces_hansenii/GCA_006942225.1.fna	84.54	3383	5833
Debaryomyces_hansenii/GCA_016097515.1.fna	Debaryomyces_fabryi/GCA_001447935.2.fna	84.53	3233	5833
Debaryomyces_hansenii/GCA_016097515.1.fna	Debaryomyces_subglobosus/GCA_003708965.1.fna	83.8	3296	5833
Debaryomyces_hansenii/GCA_016097515.1.fna	Debaryomyces_hansenii/GCA_001682995.1.fna	83.72	3318	5833
Debaryomyces_hansenii/GCA_016097515.1.fna	Debaryomyces_hansenii/GCA_000239015.2.fna	83.7	3193	5833
Debaryomyces_hansenii/GCA_016097515.1.fna	Debaryomyces_prosopidis/GCA_003708935.1.fna	82.25	3143	5833
Debaryomyces_hansenii/GCA_016097515.1.fna	Candida_psychrophila/GCA_900186205.1.fna	80.07	2467	5833
Debaryomyces_hansenii/GCA_016097515.1.fna	Debaryomyces_nepalensis/GCA_003708585.1.fna	78.97	1707	5833
Debaryomyces_hansenii/GCA_016097515.1.fna	Debaryomyces_maramus/GCA_003708605.2.fna	78.42	1159	5833
Debaryomyces_hansenii/GCA_016097625.1.fna	Debaryomyces_hansenii/GCA_016097625.1.fna	100	4124	4190
Debaryomyces_hansenii/GCA_016097625.1.fna	Debaryomyces_hansenii/GCA_006942325.1.fna	95.24	3706	4190
Debaryomyces_hansenii/GCA_016097625.1.fna	Debaryomyces_hansenii/GCA_016097515.1.fna	92.81	3799	4190
Debaryomyces_hansenii/GCA_016097625.1.fna	Debaryomyces_hansenii/GCA_006942235.1.fna	92.58	3664	4190
Debaryomyces_hansenii/GCA_016097625.1.fna	Debaryomyces_hansenii/GCA_000006445.2.fna	92.58	3759	4190
Debaryomyces_hansenii/GCA_016097625.1.fna	Debaryomyces_hansenii/GCA_006942305.1.fna	92.55	3632	4190
Debaryomyces_hansenii/GCA_016097625.1.fna	Debaryomyces_hansenii/GCA_006942215.1.fna	92.54	3614	4190
Debaryomyces_hansenii/GCA_016097625.1.fna	Debaryomyces_hansenii/GCA_006942205.1.fna	92.51	3600	4190
Debaryomyces_hansenii/GCA_016097625.1.fna	Debaryomyces_fabryi/GCA_001447935.2.fna	84.65	3263	4190
Debaryomyces_hansenii/GCA_016097625.1.fna	Debaryomyces_hansenii/GCA_006942225.1.fna	84.61	3449	4190
Debaryomyces_hansenii/GCA_016097625.1.fna	Debaryomyces_fabryi/GCA_003708665.2.fna	84.61	3448	4190
Debaryomyces_hansenii/GCA_016097625.1.fna	Debaryomyces_hansenii/GCA_003349505.1.fna	84.59	3392	4190
Debaryomyces_hansenii/GCA_016097625.1.fna	Debaryomyces_hansenii/GCA_001682995.1.fna	83.93	3235	4190
Debaryomyces_hansenii/GCA_016097625.1.fna	Debaryomyces_hansenii/GCA_000239015.2.fna	83.88	3162	4190
Debaryomyces_hansenii/GCA_016097625.1.fna	Debaryomyces_subglobosus/GCA_003708965.1.fna	83.86	3313	4190
Debaryomyces_hansenii/GCA_016097625.1.fna	Debaryomyces_prosopidis/GCA_003708935.1.fna	82.23	3164	4190
Debaryomyces_hansenii/GCA_016097625.1.fna	Candida_psychrophila/GCA_900186205.1.fna	79.99	2509	4190
Debaryomyces_hansenii/GCA_016097625.1.fna	Debaryomyces_nepalensis/GCA_003708585.1.fna	78.98	1706	4190
Debaryomyces_hansenii/GCA_016097625.1.fna	Debaryomyces_maramus/GCA_003708605.2.fna	78.24	1129	4190
Debaryomyces_maramus/GCA_003708605.2.fna	Debaryomyces_maramus/GCA_003708605.2.fna	100	3646	3648
Debaryomyces_maramus/GCA_003708605.2.fna	Debaryomyces_hansenii/GCA_016097625.1.fna	78.35	1154	3648
Debaryomyces_maramus/GCA_003708605.2.fna	Debaryomyces_hansenii/GCA_003349505.1.fna	78.34	1172	3648
Debaryomyces_maramus/GCA_003708605.2.fna	Debaryomyces_fabryi/GCA_003708665.2.fna	78.34	1178	3648
Debaryomyces_maramus/GCA_003708605.2.fna	Debaryomyces_hansenii/GCA_016097515.1.fna	78.3	1188	3648
Debaryomyces_maramus/GCA_003708605.2.fna	Debaryomyces_hansenii/GCA_006942325.1.fna	78.29	1182	3648
Debaryomyces_maramus/GCA_003708605.2.fna	Debaryomyces_hansenii/GCA_006942225.1.fna	78.28	1162	3648
Debaryomyces_maramus/GCA_003708605.2.fna	Debaryomyces_hansenii/GCA_006942215.1.fna	78.26	1187	3648
Debaryomyces_maramus/GCA_003708605.2.fna	Debaryomyces_nepalensis/GCA_003708585.1.fna	78.24	1020	3648
Debaryomyces_maramus/GCA_003708605.2.fna	Debaryomyces_hansenii/GCA_006942235.1.fna	78.23	1169	3648
Debaryomyces_maramus/GCA_003708605.2.fna	Debaryomyces_hansenii/GCA_000006445.2.fna	78.23	1171	3648
Debaryomyces_maramus/GCA_003708605.2.fna	Debaryomyces_fabryi/GCA_001447935.2.fna	78.21	1102	3648
Debaryomyces_maramus/GCA_003708605.2.fna	Debaryomyces_hansenii/GCA_006942305.1.fna	78.21	1159	3648
Debaryomyces_maramus/GCA_003708605.2.fna	Debaryomyces_subglobosus/GCA_003708965.1.fna	78.19	1136	3648
Debaryomyces_maramus/GCA_003708605.2.fna	Debaryomyces_hansenii/GCA_006942205.1.fna	78.17	1166	3648
Debaryomyces_maramus/GCA_003708605.2.fna	Debaryomyces_prosopidis/GCA_003708935.1.fna	78.15	1111	3648
Debaryomyces_maramus/GCA_003708605.2.fna	Debaryomyces_hansenii/GCA_001682995.1.fna	78.14	1125	3648
Debaryomyces_maramus/GCA_003708605.2.fna	Candida_psychrophila/GCA_900186205.1.fna	78.11	1111	3648
Debaryomyces_maramus/GCA_003708605.2.fna	Debaryomyces_hansenii/GCA_000239015.2.fna	78.07	1092	3648
Debaryomyces_nepalensis/GCA_003708585.1.fna	Debaryomyces_nepalensis/GCA_003708585.1.fna	100	3780	3781
Debaryomyces_nepalensis/GCA_003708585.1.fna	Debaryomyces_hansenii/GCA_003349505.1.fna	79.15	1720	3781
Debaryomyces_nepalensis/GCA_003708585.1.fna	Debaryomyces_fabryi/GCA_003708665.2.fna	79.07	1732	3781
Debaryomyces_nepalensis/GCA_003708585.1.fna	Candida_psychrophila/GCA_900186205.1.fna	79.05	1874	3781
Debaryomyces_nepalensis/GCA_003708585.1.fna	Debaryomyces_hansenii/GCA_006942325.1.fna	79.03	1769	3781
Debaryomyces_nepalensis/GCA_003708585.1.fna	Debaryomyces_hansenii/GCA_006942225.1.fna	79.02	1724	3781
Debaryomyces_nepalensis/GCA_003708585.1.fna	Debaryomyces_subglobosus/GCA_003708965.1.fna	79.01	1618	3781
Debaryomyces_nepalensis/GCA_003708585.1.fna	Debaryomyces_hansenii/GCA_006942215.1.fna	78.99	1748	3781
Debaryomyces_nepalensis/GCA_003708585.1.fna	Debaryomyces_fabryi/GCA_001447935.2.fna	78.98	1626	3781
Debaryomyces_nepalensis/GCA_003708585.1.fna	Debaryomyces_hansenii/GCA_006942205.1.fna	78.96	1738	3781
Debaryomyces_nepalensis/GCA_003708585.1.fna	Debaryomyces_hansenii/GCA_001682995.1.fna	78.96	1637	3781
Debaryomyces_nepalensis/GCA_003708585.1.fna	Debaryomyces_hansenii/GCA_006942305.1.fna	78.96	1735	3781
Debaryomyces_nepalensis/GCA_003708585.1.fna	Debaryomyces_hansenii/GCA_006942235.1.fna	78.95	1771	3781
Debaryomyces_nepalensis/GCA_003708585.1.fna	Debaryomyces_hansenii/GCA_000006445.2.fna	78.94	1795	3781
Debaryomyces_nepalensis/GCA_003708585.1.fna	Debaryomyces_hansenii/GCA_016097515.1.fna	78.93	1736	3781
Debaryomyces_nepalensis/GCA_003708585.1.fna	Debaryomyces_hansenii/GCA_016097625.1.fna	78.91	1705	3781
Debaryomyces_nepalensis/GCA_003708585.1.fna	Debaryomyces_hansenii/GCA_000239015.2.fna	78.91	1563	3781
Debaryomyces_nepalensis/GCA_003708585.1.fna	Debaryomyces_prosopidis/GCA_003708935.1.fna	78.81	1591	3781
Debaryomyces_nepalensis/GCA_003708585.1.fna	Debaryomyces_maramus/GCA_003708605.2.fna	78.25	1009	3781
Debaryomyces_prosopidis/GCA_003708935.1.fna	Debaryomyces_prosopidis/GCA_003708935.1.fna	100	3971	4225
Debaryomyces_prosopidis/GCA_003708935.1.fna	Debaryomyces_hansenii/GCA_003349505.1.fna	87.15	3478	4225
Debaryomyces_prosopidis/GCA_003708935.1.fna	Debaryomyces_fabryi/GCA_001447935.2.fna	87.11	3359	4225
Debaryomyces_prosopidis/GCA_003708935.1.fna	Debaryomyces_hansenii/GCA_006942225.1.fna	87.1	3501	4225
Debaryomyces_prosopidis/GCA_003708935.1.fna	Debaryomyces_fabryi/GCA_003708665.2.fna	87.1	3534	4225
Debaryomyces_prosopidis/GCA_003708935.1.fna	Debaryomyces_hansenii/GCA_000239015.2.fna	86.46	3310	4225
Debaryomyces_prosopidis/GCA_003708935.1.fna	Debaryomyces_subglobosus/GCA_003708965.1.fna	86.44	3435	4225
Debaryomyces_prosopidis/GCA_003708935.1.fna	Debaryomyces_hansenii/GCA_001682995.1.fna	86.41	3441	4225
Debaryomyces_prosopidis/GCA_003708935.1.fna	Debaryomyces_hansenii/GCA_006942325.1.fna	82.55	3178	4225
Debaryomyces_prosopidis/GCA_003708935.1.fna	Debaryomyces_hansenii/GCA_000006445.2.fna	82.48	3188	4225
Debaryomyces_prosopidis/GCA_003708935.1.fna	Debaryomyces_hansenii/GCA_006942235.1.fna	82.44	3184	4225
Debaryomyces_prosopidis/GCA_003708935.1.fna	Debaryomyces_hansenii/GCA_006942215.1.fna	82.41	3143	4225
Debaryomyces_prosopidis/GCA_003708935.1.fna	Debaryomyces_hansenii/GCA_006942305.1.fna	82.41	3162	4225
Debaryomyces_prosopidis/GCA_003708935.1.fna	Debaryomyces_hansenii/GCA_006942205.1.fna	82.39	3125	4225
Debaryomyces_prosopidis/GCA_003708935.1.fna	Debaryomyces_hansenii/GCA_016097625.1.fna	82.27	3140	4225
Debaryomyces_prosopidis/GCA_003708935.1.fna	Debaryomyces_hansenii/GCA_016097515.1.fna	82.22	3168	4225
Debaryomyces_prosopidis/GCA_003708935.1.fna	Candida_psychrophila/GCA_900186205.1.fna	79.29	1941	4225
Debaryomyces_prosopidis/GCA_003708935.1.fna	Debaryomyces_nepalensis/GCA_003708585.1.fna	78.82	1547	4225
Debaryomyces_prosopidis/GCA_003708935.1.fna	Debaryomyces_maramus/GCA_003708605.2.fna	78.24	1064	4225
Debaryomyces_subglobosus/GCA_003708965.1.fna	Debaryomyces_subglobosus/GCA_003708965.1.fna	100	3790	3791
Debaryomyces_subglobosus/GCA_003708965.1.fna	Debaryomyces_hansenii/GCA_001682995.1.fna	99.95	3692	3791
Debaryomyces_subglobosus/GCA_003708965.1.fna	Debaryomyces_hansenii/GCA_000239015.2.fna	99.89	3564	3791
Debaryomyces_subglobosus/GCA_003708965.1.fna	Debaryomyces_fabryi/GCA_001447935.2.fna	90.16	3406	3791
Debaryomyces_subglobosus/GCA_003708965.1.fna	Debaryomyces_fabryi/GCA_003708665.2.fna	90.15	3610	3791
Debaryomyces_subglobosus/GCA_003708965.1.fna	Debaryomyces_hansenii/GCA_006942225.1.fna	90.13	3563	3791
Debaryomyces_subglobosus/GCA_003708965.1.fna	Debaryomyces_hansenii/GCA_003349505.1.fna	90.13	3562	3791
Debaryomyces_subglobosus/GCA_003708965.1.fna	Debaryomyces_prosopidis/GCA_003708935.1.fna	86.47	3429	3791
Debaryomyces_subglobosus/GCA_003708965.1.fna	Debaryomyces_hansenii/GCA_006942325.1.fna	84.17	3356	3791
Debaryomyces_subglobosus/GCA_003708965.1.fna	Debaryomyces_hansenii/GCA_006942305.1.fna	84.16	3293	3791
Debaryomyces_subglobosus/GCA_003708965.1.fna	Debaryomyces_hansenii/GCA_006942205.1.fna	84.13	3302	3791
Debaryomyces_subglobosus/GCA_003708965.1.fna	Debaryomyces_hansenii/GCA_006942215.1.fna	84.11	3274	3791
Debaryomyces_subglobosus/GCA_003708965.1.fna	Debaryomyces_hansenii/GCA_006942235.1.fna	84.08	3328	3791
Debaryomyces_subglobosus/GCA_003708965.1.fna	Debaryomyces_hansenii/GCA_000006445.2.fna	84.07	3359	3791
Debaryomyces_subglobosus/GCA_003708965.1.fna	Debaryomyces_hansenii/GCA_016097625.1.fna	83.89	3334	3791
Debaryomyces_subglobosus/GCA_003708965.1.fna	Debaryomyces_hansenii/GCA_016097515.1.fna	83.79	3359	3791
Debaryomyces_subglobosus/GCA_003708965.1.fna	Candida_psychrophila/GCA_900186205.1.fna	79.57	2182	3791
Debaryomyces_subglobosus/GCA_003708965.1.fna	Debaryomyces_nepalensis/GCA_003708585.1.fna	78.9	1643	3791
Debaryomyces_subglobosus/GCA_003708965.1.fna	Debaryomyces_maramus/GCA_003708605.2.fna	78.28	1119	3791

## Sheet: Hanseniaspora
Name and accession number of the first strain in the comparison	Name and accession number of the second strain in the comparison	ANI %	N° of fragments matched between the two strains	N° of fragments in total between the two strains
Hanseniaspora_clermontiae/GCA_003706385.1.fna	Hanseniaspora_clermontiae/GCA_003706385.1.fna	100	2777	2789
Hanseniaspora_clermontiae/GCA_003706385.1.fna	Hanseniaspora_meyeri/GCA_004919825.1.fna	88.8329	2577	2789
Hanseniaspora_clermontiae/GCA_003706385.1.fna	Hanseniaspora_uvarum/GCA_009805715.1.fna	80.8605	1788	2789
Hanseniaspora_clermontiae/GCA_003706385.1.fna	Hanseniaspora_uvarum/GCA_004919925.1.fna	80.855	1832	2789
Hanseniaspora_clermontiae/GCA_003706385.1.fna	Hanseniaspora_uvarum/GCA_000775265.3.fna	80.8085	1776	2789
Hanseniaspora_clermontiae/GCA_003706385.1.fna	Hanseniaspora_uvarum/GCA_003243715.1.fna	80.8082	1822	2789
Hanseniaspora_clermontiae/GCA_003706385.1.fna	Hanseniaspora_uvarum/GCA_009805765.1.fna	80.7972	1859	2789
Hanseniaspora_clermontiae/GCA_003706385.1.fna	Hanseniaspora_nectarophila/GCA_004919845.1.fna	80.7972	1748	2789
Hanseniaspora_clermontiae/GCA_003706385.1.fna	Hanseniaspora_uvarum/GCA_000968475.1.fna	80.7872	1838	2789
Hanseniaspora_clermontiae/GCA_003706385.1.fna	Hanseniaspora_uvarum/GCA_009805785.1.fna	80.7809	1785	2789
Hanseniaspora_clermontiae/GCA_003706385.1.fna	Hanseniaspora_uvarum/GCA_018105805.1.fna	80.7552	613	2789
Hanseniaspora_clermontiae/GCA_003706385.1.fna	Hanseniaspora_uvarum/GCA_001747055.1.fna	80.7431	1811	2789
Hanseniaspora_clermontiae/GCA_003706385.1.fna	Hanseniaspora_uvarum/GCA_002894425.1.fna	80.7029	1810	2789
Hanseniaspora_clermontiae/GCA_003706385.1.fna	Hanseniaspora_thailandica/GCA_004919915.1.fna	80.3695	1566	2789
Hanseniaspora_clermontiae/GCA_003706385.1.fna	Hanseniaspora_opuntiae/GCA_001749795.1.fna	79.58	1301	2789
Hanseniaspora_clermontiae/GCA_003706385.1.fna	Hanseniaspora_pseudoguilliermondii/GCA_003708335.1.fna	79.437	1348	2789
Hanseniaspora_clermontiae/GCA_003706385.1.fna	Hanseniaspora_guilliermondii/GCA_900119595.1.fna	78.8771	1262	2789
Hanseniaspora_clermontiae/GCA_003706385.1.fna	Hanseniaspora_guilliermondii/GCA_004919775.1.fna	78.8501	1261	2789
Hanseniaspora_clermontiae/GCA_003706385.1.fna	Hanseniaspora_lindneri/GCA_019649525.1.fna	77.7995	636	2789
Hanseniaspora_clermontiae/GCA_003706385.1.fna	Hanseniaspora_valbyensis/GCA_001664025.1.fna	77.6373	855	2789
Hanseniaspora_clermontiae/GCA_003706385.1.fna	Hanseniaspora_jakobsenii/GCA_004919785.1.fna	77.34	776	2789
Hanseniaspora_gamundiae/GCA_003020785.1.fna	Hanseniaspora_gamundiae/GCA_003020785.1.fna	100	3192	3220
Hanseniaspora_gamundiae/GCA_003020785.1.fna	Hanseniaspora_occidentalis/GCA_004919895.1.fna	77.8849	872	3220
Hanseniaspora_gamundiae/GCA_003020785.1.fna	Hanseniaspora_occidentalis/GCA_004919885.1.fna	77.8269	989	3220
Hanseniaspora_gamundiae/GCA_003020785.1.fna	Hanseniaspora_vineae/GCA_002141495.2.fna	77.6551	891	3220
Hanseniaspora_gamundiae/GCA_003020785.1.fna	Hanseniaspora_vineae/GCA_000585475.3.fna	77.6213	908	3220
Hanseniaspora_gamundiae/GCA_003020785.1.fna	Hanseniaspora_vineae/GCA_004919945.1.fna	77.5799	720	3220
Hanseniaspora_gamundiae/GCA_003020785.1.fna	Hanseniaspora_osmophila/GCA_001747045.1.fna	77.4639	902	3220
Hanseniaspora_gamundiae/GCA_003020785.1.fna	Hanseniaspora_osmophila/GCA_003707715.1.fna	77.442	912	3220
Hanseniaspora_gamundiae/GCA_003020785.1.fna	Hanseniaspora_valbyensis/GCA_001664025.1.fna	76.0705	683	3220
Hanseniaspora_guilliermondii/GCA_004919775.1.fna	Hanseniaspora_guilliermondii/GCA_004919775.1.fna	100	2931	2939
Hanseniaspora_guilliermondii/GCA_004919775.1.fna	Hanseniaspora_guilliermondii/GCA_900119595.1.fna	99.638	2815	2939
Hanseniaspora_guilliermondii/GCA_004919775.1.fna	Hanseniaspora_pseudoguilliermondii/GCA_003708335.1.fna	83.3871	2498	2939
Hanseniaspora_guilliermondii/GCA_004919775.1.fna	Hanseniaspora_opuntiae/GCA_001749795.1.fna	83.2206	2531	2939
Hanseniaspora_guilliermondii/GCA_004919775.1.fna	Hanseniaspora_uvarum/GCA_004919925.1.fna	79.3216	1495	2939
Hanseniaspora_guilliermondii/GCA_004919775.1.fna	Hanseniaspora_uvarum/GCA_009805715.1.fna	79.3079	1483	2939
Hanseniaspora_guilliermondii/GCA_004919775.1.fna	Hanseniaspora_uvarum/GCA_009805765.1.fna	79.3003	1503	2939
Hanseniaspora_guilliermondii/GCA_004919775.1.fna	Hanseniaspora_uvarum/GCA_000775265.3.fna	79.2959	1412	2939
Hanseniaspora_guilliermondii/GCA_004919775.1.fna	Hanseniaspora_uvarum/GCA_003243715.1.fna	79.2773	1474	2939
Hanseniaspora_guilliermondii/GCA_004919775.1.fna	Hanseniaspora_thailandica/GCA_004919915.1.fna	79.2387	1361	2939
Hanseniaspora_guilliermondii/GCA_004919775.1.fna	Hanseniaspora_uvarum/GCA_002894425.1.fna	79.2235	1471	2939
Hanseniaspora_guilliermondii/GCA_004919775.1.fna	Hanseniaspora_uvarum/GCA_001747055.1.fna	79.2053	1479	2939
Hanseniaspora_guilliermondii/GCA_004919775.1.fna	Hanseniaspora_uvarum/GCA_000968475.1.fna	79.2044	1480	2939
Hanseniaspora_guilliermondii/GCA_004919775.1.fna	Hanseniaspora_uvarum/GCA_009805785.1.fna	79.192	1484	2939
Hanseniaspora_guilliermondii/GCA_004919775.1.fna	Hanseniaspora_uvarum/GCA_018105805.1.fna	79.1685	529	2939
Hanseniaspora_guilliermondii/GCA_004919775.1.fna	Hanseniaspora_nectarophila/GCA_004919845.1.fna	79.1404	1357	2939
Hanseniaspora_guilliermondii/GCA_004919775.1.fna	Hanseniaspora_meyeri/GCA_004919825.1.fna	78.8155	1246	2939
Hanseniaspora_guilliermondii/GCA_004919775.1.fna	Hanseniaspora_clermontiae/GCA_003706385.1.fna	78.8075	1262	2939
Hanseniaspora_guilliermondii/GCA_004919775.1.fna	Hanseniaspora_valbyensis/GCA_001664025.1.fna	77.8748	1033	2939
Hanseniaspora_guilliermondii/GCA_004919775.1.fna	Hanseniaspora_lindneri/GCA_019649525.1.fna	77.4749	676	2939
Hanseniaspora_guilliermondii/GCA_004919775.1.fna	Hanseniaspora_jakobsenii/GCA_004919785.1.fna	77.3252	949	2939
Hanseniaspora_guilliermondii/GCA_004919775.1.fna	Hanseniaspora_occidentalis/GCA_004919885.1.fna	76.1262	642	2939
Hanseniaspora_guilliermondii/GCA_900119595.1.fna	Hanseniaspora_guilliermondii/GCA_900119595.1.fna	100	2894	2909
Hanseniaspora_guilliermondii/GCA_900119595.1.fna	Hanseniaspora_guilliermondii/GCA_004919775.1.fna	99.6373	2843	2909
Hanseniaspora_guilliermondii/GCA_900119595.1.fna	Hanseniaspora_pseudoguilliermondii/GCA_003708335.1.fna	83.4392	2480	2909
Hanseniaspora_guilliermondii/GCA_900119595.1.fna	Hanseniaspora_opuntiae/GCA_001749795.1.fna	83.2391	2484	2909
Hanseniaspora_guilliermondii/GCA_900119595.1.fna	Hanseniaspora_thailandica/GCA_004919915.1.fna	79.4004	1328	2909
Hanseniaspora_guilliermondii/GCA_900119595.1.fna	Hanseniaspora_uvarum/GCA_009805715.1.fna	79.3134	1460	2909
Hanseniaspora_guilliermondii/GCA_900119595.1.fna	Hanseniaspora_uvarum/GCA_003243715.1.fna	79.3117	1476	2909
Hanseniaspora_guilliermondii/GCA_900119595.1.fna	Hanseniaspora_uvarum/GCA_000775265.3.fna	79.3024	1398	2909
Hanseniaspora_guilliermondii/GCA_900119595.1.fna	Hanseniaspora_uvarum/GCA_004919925.1.fna	79.2973	1489	2909
Hanseniaspora_guilliermondii/GCA_900119595.1.fna	Hanseniaspora_uvarum/GCA_000968475.1.fna	79.2932	1466	2909
Hanseniaspora_guilliermondii/GCA_900119595.1.fna	Hanseniaspora_uvarum/GCA_009805785.1.fna	79.2301	1474	2909
Hanseniaspora_guilliermondii/GCA_900119595.1.fna	Hanseniaspora_uvarum/GCA_001747055.1.fna	79.2122	1466	2909
Hanseniaspora_guilliermondii/GCA_900119595.1.fna	Hanseniaspora_uvarum/GCA_009805765.1.fna	79.192	1520	2909
Hanseniaspora_guilliermondii/GCA_900119595.1.fna	Hanseniaspora_uvarum/GCA_002894425.1.fna	79.1758	1464	2909
Hanseniaspora_guilliermondii/GCA_900119595.1.fna	Hanseniaspora_nectarophila/GCA_004919845.1.fna	79.1599	1337	2909
Hanseniaspora_guilliermondii/GCA_900119595.1.fna	Hanseniaspora_uvarum/GCA_018105805.1.fna	79.1436	522	2909
Hanseniaspora_guilliermondii/GCA_900119595.1.fna	Hanseniaspora_meyeri/GCA_004919825.1.fna	78.8671	1215	2909
Hanseniaspora_guilliermondii/GCA_900119595.1.fna	Hanseniaspora_clermontiae/GCA_003706385.1.fna	78.866	1243	2909
Hanseniaspora_guilliermondii/GCA_900119595.1.fna	Hanseniaspora_valbyensis/GCA_001664025.1.fna	77.8565	1027	2909
Hanseniaspora_guilliermondii/GCA_900119595.1.fna	Hanseniaspora_lindneri/GCA_019649525.1.fna	77.4566	686	2909
Hanseniaspora_guilliermondii/GCA_900119595.1.fna	Hanseniaspora_jakobsenii/GCA_004919785.1.fna	77.3449	920	2909
Hanseniaspora_guilliermondii/GCA_900119595.1.fna	Hanseniaspora_occidentalis/GCA_004919885.1.fna	76.1641	611	2909
Hanseniaspora_jakobsenii/GCA_004919785.1.fna	Hanseniaspora_jakobsenii/GCA_004919785.1.fna	100	3874	4085
Hanseniaspora_jakobsenii/GCA_004919785.1.fna	Hanseniaspora_thailandica/GCA_004919915.1.fna	77.7894	735	4085
Hanseniaspora_jakobsenii/GCA_004919785.1.fna	Hanseniaspora_opuntiae/GCA_001749795.1.fna	77.5476	683	4085
Hanseniaspora_jakobsenii/GCA_004919785.1.fna	Hanseniaspora_valbyensis/GCA_001664025.1.fna	77.5368	1263	4085
Hanseniaspora_jakobsenii/GCA_004919785.1.fna	Hanseniaspora_uvarum/GCA_001747055.1.fna	77.4625	807	4085
Hanseniaspora_jakobsenii/GCA_004919785.1.fna	Hanseniaspora_uvarum/GCA_002894425.1.fna	77.4211	811	4085
Hanseniaspora_jakobsenii/GCA_004919785.1.fna	Hanseniaspora_uvarum/GCA_004919925.1.fna	77.4028	861	4085
Hanseniaspora_jakobsenii/GCA_004919785.1.fna	Hanseniaspora_uvarum/GCA_018105805.1.fna	77.397	321	4085
Hanseniaspora_jakobsenii/GCA_004919785.1.fna	Hanseniaspora_uvarum/GCA_000775265.3.fna	77.3961	816	4085
Hanseniaspora_jakobsenii/GCA_004919785.1.fna	Hanseniaspora_nectarophila/GCA_004919845.1.fna	77.3774	916	4085
Hanseniaspora_jakobsenii/GCA_004919785.1.fna	Hanseniaspora_uvarum/GCA_009805715.1.fna	77.3529	854	4085
Hanseniaspora_jakobsenii/GCA_004919785.1.fna	Hanseniaspora_uvarum/GCA_000968475.1.fna	77.3463	832	4085
Hanseniaspora_jakobsenii/GCA_004919785.1.fna	Hanseniaspora_uvarum/GCA_009805785.1.fna	77.332	844	4085
Hanseniaspora_jakobsenii/GCA_004919785.1.fna	Hanseniaspora_pseudoguilliermondii/GCA_003708335.1.fna	77.3228	821	4085
Hanseniaspora_jakobsenii/GCA_004919785.1.fna	Hanseniaspora_meyeri/GCA_004919825.1.fna	77.2954	761	4085
Hanseniaspora_jakobsenii/GCA_004919785.1.fna	Hanseniaspora_guilliermondii/GCA_900119595.1.fna	77.2868	955	4085
Hanseniaspora_jakobsenii/GCA_004919785.1.fna	Hanseniaspora_uvarum/GCA_003243715.1.fna	77.2801	879	4085
Hanseniaspora_jakobsenii/GCA_004919785.1.fna	Hanseniaspora_uvarum/GCA_009805765.1.fna	77.2736	869	4085
Hanseniaspora_jakobsenii/GCA_004919785.1.fna	Hanseniaspora_lindneri/GCA_019649525.1.fna	77.2478	752	4085
Hanseniaspora_jakobsenii/GCA_004919785.1.fna	Hanseniaspora_clermontiae/GCA_003706385.1.fna	77.2278	822	4085
Hanseniaspora_jakobsenii/GCA_004919785.1.fna	Hanseniaspora_guilliermondii/GCA_004919775.1.fna	77.2143	964	4085
Hanseniaspora_jakobsenii/GCA_004919785.1.fna	Hanseniaspora_mollemarum/GCA_019649515.1.fna	77.1942	615	4085
Hanseniaspora_jakobsenii/GCA_004919785.1.fna	Hanseniaspora_occidentalis/GCA_004919885.1.fna	75.8277	783	4085
Hanseniaspora_jakobsenii/GCA_004919785.1.fna	Hanseniaspora_occidentalis/GCA_004919895.1.fna	75.8113	658	4085
Hanseniaspora_lindneri/GCA_019649525.1.fna	Hanseniaspora_lindneri/GCA_019649525.1.fna	100	3437	3456
Hanseniaspora_lindneri/GCA_019649525.1.fna	Hanseniaspora_thailandica/GCA_004919915.1.fna	78.1768	587	3456
Hanseniaspora_lindneri/GCA_019649525.1.fna	Hanseniaspora_mollemarum/GCA_019649515.1.fna	78.1578	727	3456
Hanseniaspora_lindneri/GCA_019649525.1.fna	Hanseniaspora_uvarum/GCA_000968475.1.fna	78.0645	614	3456
Hanseniaspora_lindneri/GCA_019649525.1.fna	Hanseniaspora_uvarum/GCA_018105805.1.fna	78.0474	246	3456
Hanseniaspora_lindneri/GCA_019649525.1.fna	Hanseniaspora_uvarum/GCA_003243715.1.fna	77.9942	624	3456
Hanseniaspora_lindneri/GCA_019649525.1.fna	Hanseniaspora_uvarum/GCA_004919925.1.fna	77.9649	639	3456
Hanseniaspora_lindneri/GCA_019649525.1.fna	Hanseniaspora_uvarum/GCA_002894425.1.fna	77.9497	608	3456
Hanseniaspora_lindneri/GCA_019649525.1.fna	Hanseniaspora_uvarum/GCA_001747055.1.fna	77.916	625	3456
Hanseniaspora_lindneri/GCA_019649525.1.fna	Hanseniaspora_uvarum/GCA_009805715.1.fna	77.9153	623	3456
Hanseniaspora_lindneri/GCA_019649525.1.fna	Hanseniaspora_nectarophila/GCA_004919845.1.fna	77.9115	654	3456
Hanseniaspora_lindneri/GCA_019649525.1.fna	Hanseniaspora_uvarum/GCA_000775265.3.fna	77.9032	600	3456
Hanseniaspora_lindneri/GCA_019649525.1.fna	Hanseniaspora_uvarum/GCA_009805785.1.fna	77.8844	630	3456
Hanseniaspora_lindneri/GCA_019649525.1.fna	Hanseniaspora_valbyensis/GCA_001664025.1.fna	77.8624	969	3456
Hanseniaspora_lindneri/GCA_019649525.1.fna	Hanseniaspora_uvarum/GCA_009805765.1.fna	77.8543	643	3456
Hanseniaspora_lindneri/GCA_019649525.1.fna	Hanseniaspora_pseudoguilliermondii/GCA_003708335.1.fna	77.8235	632	3456
Hanseniaspora_lindneri/GCA_019649525.1.fna	Hanseniaspora_meyeri/GCA_004919825.1.fna	77.7315	619	3456
Hanseniaspora_lindneri/GCA_019649525.1.fna	Hanseniaspora_clermontiae/GCA_003706385.1.fna	77.7166	640	3456
Hanseniaspora_lindneri/GCA_019649525.1.fna	Hanseniaspora_guilliermondii/GCA_004919775.1.fna	77.5442	677	3456
Hanseniaspora_lindneri/GCA_019649525.1.fna	Hanseniaspora_guilliermondii/GCA_900119595.1.fna	77.4905	673	3456
Hanseniaspora_lindneri/GCA_019649525.1.fna	Hanseniaspora_jakobsenii/GCA_004919785.1.fna	77.3289	717	3456
Hanseniaspora_meyeri/GCA_004919825.1.fna	Hanseniaspora_meyeri/GCA_004919825.1.fna	100	2998	3041
Hanseniaspora_meyeri/GCA_004919825.1.fna	Hanseniaspora_clermontiae/GCA_003706385.1.fna	88.8687	2559	3041
Hanseniaspora_meyeri/GCA_004919825.1.fna	Hanseniaspora_uvarum/GCA_000775265.3.fna	80.9164	1672	3041
Hanseniaspora_meyeri/GCA_004919825.1.fna	Hanseniaspora_uvarum/GCA_009805785.1.fna	80.8736	1743	3041
Hanseniaspora_meyeri/GCA_004919825.1.fna	Hanseniaspora_uvarum/GCA_004919925.1.fna	80.873	1793	3041
Hanseniaspora_meyeri/GCA_004919825.1.fna	Hanseniaspora_uvarum/GCA_003243715.1.fna	80.808	1799	3041
Hanseniaspora_meyeri/GCA_004919825.1.fna	Hanseniaspora_uvarum/GCA_009805765.1.fna	80.7951	1805	3041
Hanseniaspora_meyeri/GCA_004919825.1.fna	Hanseniaspora_uvarum/GCA_000968475.1.fna	80.7873	1797	3041
Hanseniaspora_meyeri/GCA_004919825.1.fna	Hanseniaspora_uvarum/GCA_009805715.1.fna	80.7708	1792	3041
Hanseniaspora_meyeri/GCA_004919825.1.fna	Hanseniaspora_uvarum/GCA_002894425.1.fna	80.77	1744	3041
Hanseniaspora_meyeri/GCA_004919825.1.fna	Hanseniaspora_uvarum/GCA_018105805.1.fna	80.7483	589	3041
Hanseniaspora_meyeri/GCA_004919825.1.fna	Hanseniaspora_uvarum/GCA_001747055.1.fna	80.7466	1780	3041
Hanseniaspora_meyeri/GCA_004919825.1.fna	Hanseniaspora_nectarophila/GCA_004919845.1.fna	80.651	1787	3041
Hanseniaspora_meyeri/GCA_004919825.1.fna	Hanseniaspora_thailandica/GCA_004919915.1.fna	80.3347	1572	3041
Hanseniaspora_meyeri/GCA_004919825.1.fna	Hanseniaspora_opuntiae/GCA_001749795.1.fna	79.5926	1357	3041
Hanseniaspora_meyeri/GCA_004919825.1.fna	Hanseniaspora_pseudoguilliermondii/GCA_003708335.1.fna	79.4346	1393	3041
Hanseniaspora_meyeri/GCA_004919825.1.fna	Hanseniaspora_guilliermondii/GCA_900119595.1.fna	78.9156	1240	3041
Hanseniaspora_meyeri/GCA_004919825.1.fna	Hanseniaspora_guilliermondii/GCA_004919775.1.fna	78.861	1267	3041
Hanseniaspora_meyeri/GCA_004919825.1.fna	Hanseniaspora_lindneri/GCA_019649525.1.fna	77.796	614	3041
Hanseniaspora_meyeri/GCA_004919825.1.fna	Hanseniaspora_valbyensis/GCA_001664025.1.fna	77.4939	832	3041
Hanseniaspora_meyeri/GCA_004919825.1.fna	Hanseniaspora_jakobsenii/GCA_004919785.1.fna	77.2973	759	3041
Hanseniaspora_mollemarum/GCA_019649515.1.fna	Hanseniaspora_mollemarum/GCA_019649515.1.fna	100	2960	2961
Hanseniaspora_mollemarum/GCA_019649515.1.fna	Hanseniaspora_valbyensis/GCA_001664025.1.fna	78.306	1132	2961
Hanseniaspora_mollemarum/GCA_019649515.1.fna	Hanseniaspora_lindneri/GCA_019649525.1.fna	78.1655	736	2961
Hanseniaspora_mollemarum/GCA_019649515.1.fna	Hanseniaspora_uvarum/GCA_000775265.3.fna	77.8839	590	2961
Hanseniaspora_mollemarum/GCA_019649515.1.fna	Hanseniaspora_uvarum/GCA_003243715.1.fna	77.8781	623	2961
Hanseniaspora_mollemarum/GCA_019649515.1.fna	Hanseniaspora_uvarum/GCA_002894425.1.fna	77.8241	615	2961
Hanseniaspora_mollemarum/GCA_019649515.1.fna	Hanseniaspora_uvarum/GCA_004919925.1.fna	77.794	634	2961
Hanseniaspora_mollemarum/GCA_019649515.1.fna	Hanseniaspora_uvarum/GCA_000968475.1.fna	77.7921	631	2961
Hanseniaspora_mollemarum/GCA_019649515.1.fna	Hanseniaspora_uvarum/GCA_009805715.1.fna	77.7918	612	2961
Hanseniaspora_mollemarum/GCA_019649515.1.fna	Hanseniaspora_uvarum/GCA_001747055.1.fna	77.791	621	2961
Hanseniaspora_mollemarum/GCA_019649515.1.fna	Hanseniaspora_uvarum/GCA_009805765.1.fna	77.7599	631	2961
Hanseniaspora_mollemarum/GCA_019649515.1.fna	Hanseniaspora_uvarum/GCA_009805785.1.fna	77.7361	624	2961
Hanseniaspora_mollemarum/GCA_019649515.1.fna	Hanseniaspora_uvarum/GCA_018105805.1.fna	77.735	237	2961
Hanseniaspora_mollemarum/GCA_019649515.1.fna	Hanseniaspora_jakobsenii/GCA_004919785.1.fna	77.2842	617	2961
Hanseniaspora_nectarophila/GCA_004919845.1.fna	Hanseniaspora_nectarophila/GCA_004919845.1.fna	100	2869	2888
Hanseniaspora_nectarophila/GCA_004919845.1.fna	Hanseniaspora_uvarum/GCA_018105805.1.fna	81.1559	623	2888
Hanseniaspora_nectarophila/GCA_004919845.1.fna	Hanseniaspora_uvarum/GCA_000775265.3.fna	81.0917	1812	2888
Hanseniaspora_nectarophila/GCA_004919845.1.fna	Hanseniaspora_uvarum/GCA_003243715.1.fna	81.0506	1877	2888
Hanseniaspora_nectarophila/GCA_004919845.1.fna	Hanseniaspora_uvarum/GCA_000968475.1.fna	81.0497	1883	2888
Hanseniaspora_nectarophila/GCA_004919845.1.fna	Hanseniaspora_uvarum/GCA_004919925.1.fna	81.0481	1911	2888
Hanseniaspora_nectarophila/GCA_004919845.1.fna	Hanseniaspora_uvarum/GCA_009805765.1.fna	81.0481	1902	2888
Hanseniaspora_nectarophila/GCA_004919845.1.fna	Hanseniaspora_uvarum/GCA_009805715.1.fna	81.034	1876	2888
Hanseniaspora_nectarophila/GCA_004919845.1.fna	Hanseniaspora_thailandica/GCA_004919915.1.fna	80.9907	1698	2888
Hanseniaspora_nectarophila/GCA_004919845.1.fna	Hanseniaspora_uvarum/GCA_009805785.1.fna	80.972	1878	2888
Hanseniaspora_nectarophila/GCA_004919845.1.fna	Hanseniaspora_uvarum/GCA_001747055.1.fna	80.8862	1893	2888
Hanseniaspora_nectarophila/GCA_004919845.1.fna	Hanseniaspora_clermontiae/GCA_003706385.1.fna	80.8662	1744	2888
Hanseniaspora_nectarophila/GCA_004919845.1.fna	Hanseniaspora_uvarum/GCA_002894425.1.fna	80.864	1876	2888
Hanseniaspora_nectarophila/GCA_004919845.1.fna	Hanseniaspora_meyeri/GCA_004919825.1.fna	80.6887	1770	2888
Hanseniaspora_nectarophila/GCA_004919845.1.fna	Hanseniaspora_opuntiae/GCA_001749795.1.fna	79.7755	1354	2888
Hanseniaspora_nectarophila/GCA_004919845.1.fna	Hanseniaspora_pseudoguilliermondii/GCA_003708335.1.fna	79.6327	1377	2888
Hanseniaspora_nectarophila/GCA_004919845.1.fna	Hanseniaspora_guilliermondii/GCA_900119595.1.fna	79.24	1368	2888
Hanseniaspora_nectarophila/GCA_004919845.1.fna	Hanseniaspora_guilliermondii/GCA_004919775.1.fna	79.2221	1389	2888
Hanseniaspora_nectarophila/GCA_004919845.1.fna	Hanseniaspora_valbyensis/GCA_001664025.1.fna	77.9111	984	2888
Hanseniaspora_nectarophila/GCA_004919845.1.fna	Hanseniaspora_lindneri/GCA_019649525.1.fna	77.7721	659	2888
Hanseniaspora_nectarophila/GCA_004919845.1.fna	Hanseniaspora_jakobsenii/GCA_004919785.1.fna	77.4893	873	2888
Hanseniaspora_occidentalis/GCA_004919885.1.fna	Hanseniaspora_occidentalis/GCA_004919885.1.fna	100	3707	3717
Hanseniaspora_occidentalis/GCA_004919885.1.fna	Hanseniaspora_occidentalis/GCA_004919895.1.fna	91.8212	2887	3717
Hanseniaspora_occidentalis/GCA_004919885.1.fna	Hanseniaspora_vineae/GCA_000585475.3.fna	78.2301	1068	3717
Hanseniaspora_occidentalis/GCA_004919885.1.fna	Hanseniaspora_vineae/GCA_002141495.2.fna	78.2022	1069	3717
Hanseniaspora_occidentalis/GCA_004919885.1.fna	Hanseniaspora_vineae/GCA_004919945.1.fna	78.1358	850	3717
Hanseniaspora_occidentalis/GCA_004919885.1.fna	Hanseniaspora_osmophila/GCA_001747045.1.fna	77.9977	1103	3717
Hanseniaspora_occidentalis/GCA_004919885.1.fna	Hanseniaspora_osmophila/GCA_003707715.1.fna	77.9595	1122	3717
Hanseniaspora_occidentalis/GCA_004919885.1.fna	Hanseniaspora_gamundiae/GCA_003020785.1.fna	77.8007	967	3717
Hanseniaspora_occidentalis/GCA_004919885.1.fna	Hanseniaspora_uvarum/GCA_018105805.1.fna	76.3783	222	3717
Hanseniaspora_occidentalis/GCA_004919885.1.fna	Hanseniaspora_valbyensis/GCA_001664025.1.fna	76.2889	813	3717
Hanseniaspora_occidentalis/GCA_004919885.1.fna	Hanseniaspora_nectarophila/GCA_004919845.1.fna	76.1671	578	3717
Hanseniaspora_occidentalis/GCA_004919885.1.fna	Hanseniaspora_guilliermondii/GCA_004919775.1.fna	76.0738	643	3717
Hanseniaspora_occidentalis/GCA_004919885.1.fna	Hanseniaspora_guilliermondii/GCA_900119595.1.fna	76.034	644	3717
Hanseniaspora_occidentalis/GCA_004919885.1.fna	Hanseniaspora_clermontiae/GCA_003706385.1.fna	76.0237	558	3717
Hanseniaspora_occidentalis/GCA_004919895.1.fna	Hanseniaspora_occidentalis/GCA_004919895.1.fna	99.9999	3091	3130
Hanseniaspora_occidentalis/GCA_004919895.1.fna	Hanseniaspora_occidentalis/GCA_004919885.1.fna	91.8536	2928	3130
Hanseniaspora_occidentalis/GCA_004919895.1.fna	Hanseniaspora_vineae/GCA_002141495.2.fna	78.1039	932	3130
Hanseniaspora_occidentalis/GCA_004919895.1.fna	Hanseniaspora_vineae/GCA_004919945.1.fna	78.0598	765	3130
Hanseniaspora_occidentalis/GCA_004919895.1.fna	Hanseniaspora_vineae/GCA_000585475.3.fna	77.9959	958	3130
Hanseniaspora_occidentalis/GCA_004919895.1.fna	Hanseniaspora_osmophila/GCA_001747045.1.fna	77.8186	957	3130
Hanseniaspora_occidentalis/GCA_004919895.1.fna	Hanseniaspora_osmophila/GCA_003707715.1.fna	77.7951	949	3130
Hanseniaspora_occidentalis/GCA_004919895.1.fna	Hanseniaspora_gamundiae/GCA_003020785.1.fna	77.644	861	3130
Hanseniaspora_occidentalis/GCA_004919895.1.fna	Hanseniaspora_uvarum/GCA_018105805.1.fna	76.3088	200	3130
Hanseniaspora_occidentalis/GCA_004919895.1.fna	Hanseniaspora_valbyensis/GCA_001664025.1.fna	76.2105	680	3130
Hanseniaspora_occidentalis/GCA_004919895.1.fna	Hanseniaspora_jakobsenii/GCA_004919785.1.fna	75.6985	639	3130
Hanseniaspora_opuntiae/GCA_001749795.1.fna	Hanseniaspora_opuntiae/GCA_001749795.1.fna	100	2934	2936
Hanseniaspora_opuntiae/GCA_001749795.1.fna	Hanseniaspora_pseudoguilliermondii/GCA_003708335.1.fna	89.8583	2720	2936
Hanseniaspora_opuntiae/GCA_001749795.1.fna	Hanseniaspora_guilliermondii/GCA_900119595.1.fna	83.3334	2472	2936
Hanseniaspora_opuntiae/GCA_001749795.1.fna	Hanseniaspora_guilliermondii/GCA_004919775.1.fna	83.2527	2552	2936
Hanseniaspora_opuntiae/GCA_001749795.1.fna	Hanseniaspora_nectarophila/GCA_004919845.1.fna	79.6812	1380	2936
Hanseniaspora_opuntiae/GCA_001749795.1.fna	Hanseniaspora_thailandica/GCA_004919915.1.fna	79.6525	1332	2936
Hanseniaspora_opuntiae/GCA_001749795.1.fna	Hanseniaspora_meyeri/GCA_004919825.1.fna	79.623	1367	2936
Hanseniaspora_opuntiae/GCA_001749795.1.fna	Hanseniaspora_clermontiae/GCA_003706385.1.fna	79.5154	1316	2936
Hanseniaspora_opuntiae/GCA_001749795.1.fna	Hanseniaspora_uvarum/GCA_018105805.1.fna	79.3839	447	2936
Hanseniaspora_opuntiae/GCA_001749795.1.fna	Hanseniaspora_uvarum/GCA_000968475.1.fna	79.3563	1298	2936
Hanseniaspora_opuntiae/GCA_001749795.1.fna	Hanseniaspora_uvarum/GCA_003243715.1.fna	79.3526	1292	2936
Hanseniaspora_opuntiae/GCA_001749795.1.fna	Hanseniaspora_uvarum/GCA_002894425.1.fna	79.2858	1291	2936
Hanseniaspora_opuntiae/GCA_001749795.1.fna	Hanseniaspora_uvarum/GCA_001747055.1.fna	79.2805	1278	2936
Hanseniaspora_opuntiae/GCA_001749795.1.fna	Hanseniaspora_uvarum/GCA_000775265.3.fna	79.2794	1233	2936
Hanseniaspora_opuntiae/GCA_001749795.1.fna	Hanseniaspora_uvarum/GCA_004919925.1.fna	79.2783	1299	2936
Hanseniaspora_opuntiae/GCA_001749795.1.fna	Hanseniaspora_uvarum/GCA_009805785.1.fna	79.2477	1282	2936
Hanseniaspora_opuntiae/GCA_001749795.1.fna	Hanseniaspora_uvarum/GCA_009805715.1.fna	79.2115	1305	2936
Hanseniaspora_opuntiae/GCA_001749795.1.fna	Hanseniaspora_uvarum/GCA_009805765.1.fna	79.1933	1308	2936
Hanseniaspora_opuntiae/GCA_001749795.1.fna	Hanseniaspora_jakobsenii/GCA_004919785.1.fna	77.5831	664	2936
Hanseniaspora_opuntiae/GCA_001749795.1.fna	Hanseniaspora_valbyensis/GCA_001664025.1.fna	77.3937	744	2936
Hanseniaspora_osmophila/GCA_001747045.1.fna	Hanseniaspora_osmophila/GCA_001747045.1.fna	99.9999	3810	3811
Hanseniaspora_osmophila/GCA_001747045.1.fna	Hanseniaspora_osmophila/GCA_003707715.1.fna	98.9249	3628	3811
Hanseniaspora_osmophila/GCA_001747045.1.fna	Hanseniaspora_vineae/GCA_002141495.2.fna	82.8868	3078	3811
Hanseniaspora_osmophila/GCA_001747045.1.fna	Hanseniaspora_vineae/GCA_000585475.3.fna	82.8067	3098	3811
Hanseniaspora_osmophila/GCA_001747045.1.fna	Hanseniaspora_vineae/GCA_004919945.1.fna	82.7938	2316	3811
Hanseniaspora_osmophila/GCA_001747045.1.fna	Hanseniaspora_occidentalis/GCA_004919885.1.fna	78.0967	1098	3811
Hanseniaspora_osmophila/GCA_001747045.1.fna	Hanseniaspora_occidentalis/GCA_004919895.1.fna	77.9018	978	3811
Hanseniaspora_osmophila/GCA_001747045.1.fna	Hanseniaspora_gamundiae/GCA_003020785.1.fna	77.4873	868	3811
Hanseniaspora_osmophila/GCA_003707715.1.fna	Hanseniaspora_osmophila/GCA_003707715.1.fna	100	3659	3747
Hanseniaspora_osmophila/GCA_003707715.1.fna	Hanseniaspora_osmophila/GCA_001747045.1.fna	98.9816	3617	3747
Hanseniaspora_osmophila/GCA_003707715.1.fna	Hanseniaspora_vineae/GCA_000585475.3.fna	82.9692	2993	3747
Hanseniaspora_osmophila/GCA_003707715.1.fna	Hanseniaspora_vineae/GCA_002141495.2.fna	82.9247	3001	3747
Hanseniaspora_osmophila/GCA_003707715.1.fna	Hanseniaspora_vineae/GCA_004919945.1.fna	82.9053	2297	3747
Hanseniaspora_osmophila/GCA_003707715.1.fna	Hanseniaspora_occidentalis/GCA_004919885.1.fna	77.9404	1094	3747
Hanseniaspora_osmophila/GCA_003707715.1.fna	Hanseniaspora_occidentalis/GCA_004919895.1.fna	77.8803	986	3747
Hanseniaspora_osmophila/GCA_003707715.1.fna	Hanseniaspora_gamundiae/GCA_003020785.1.fna	77.3688	895	3747
Hanseniaspora_osmophila/GCA_003707715.1.fna	Hanseniaspora_valbyensis/GCA_001664025.1.fna	76.0639	699	3747
Hanseniaspora_pseudoguilliermondii/GCA_003708335.1.fna	Hanseniaspora_pseudoguilliermondii/GCA_003708335.1.fna	100	2861	2863
Hanseniaspora_pseudoguilliermondii/GCA_003708335.1.fna	Hanseniaspora_opuntiae/GCA_001749795.1.fna	89.8063	2787	2863
Hanseniaspora_pseudoguilliermondii/GCA_003708335.1.fna	Hanseniaspora_guilliermondii/GCA_900119595.1.fna	83.4593	2456	2863
Hanseniaspora_pseudoguilliermondii/GCA_003708335.1.fna	Hanseniaspora_guilliermondii/GCA_004919775.1.fna	83.4298	2515	2863
Hanseniaspora_pseudoguilliermondii/GCA_003708335.1.fna	Hanseniaspora_thailandica/GCA_004919915.1.fna	79.6518	1309	2863
Hanseniaspora_pseudoguilliermondii/GCA_003708335.1.fna	Hanseniaspora_nectarophila/GCA_004919845.1.fna	79.5418	1397	2863
Hanseniaspora_pseudoguilliermondii/GCA_003708335.1.fna	Hanseniaspora_meyeri/GCA_004919825.1.fna	79.4618	1373	2863
Hanseniaspora_pseudoguilliermondii/GCA_003708335.1.fna	Hanseniaspora_clermontiae/GCA_003706385.1.fna	79.4154	1334	2863
Hanseniaspora_pseudoguilliermondii/GCA_003708335.1.fna	Hanseniaspora_uvarum/GCA_003243715.1.fna	79.3195	1316	2863
Hanseniaspora_pseudoguilliermondii/GCA_003708335.1.fna	Hanseniaspora_uvarum/GCA_009805785.1.fna	79.3	1296	2863
Hanseniaspora_pseudoguilliermondii/GCA_003708335.1.fna	Hanseniaspora_uvarum/GCA_004919925.1.fna	79.2848	1334	2863
Hanseniaspora_pseudoguilliermondii/GCA_003708335.1.fna	Hanseniaspora_uvarum/GCA_000775265.3.fna	79.2827	1282	2863
Hanseniaspora_pseudoguilliermondii/GCA_003708335.1.fna	Hanseniaspora_uvarum/GCA_009805715.1.fna	79.2566	1306	2863
Hanseniaspora_pseudoguilliermondii/GCA_003708335.1.fna	Hanseniaspora_uvarum/GCA_000968475.1.fna	79.2546	1324	2863
Hanseniaspora_pseudoguilliermondii/GCA_003708335.1.fna	Hanseniaspora_uvarum/GCA_018105805.1.fna	79.2442	461	2863
Hanseniaspora_pseudoguilliermondii/GCA_003708335.1.fna	Hanseniaspora_uvarum/GCA_009805765.1.fna	79.2385	1337	2863
Hanseniaspora_pseudoguilliermondii/GCA_003708335.1.fna	Hanseniaspora_uvarum/GCA_001747055.1.fna	79.2138	1326	2863
Hanseniaspora_pseudoguilliermondii/GCA_003708335.1.fna	Hanseniaspora_uvarum/GCA_002894425.1.fna	79.1878	1311	2863
Hanseniaspora_pseudoguilliermondii/GCA_003708335.1.fna	Hanseniaspora_lindneri/GCA_019649525.1.fna	77.6645	641	2863
Hanseniaspora_pseudoguilliermondii/GCA_003708335.1.fna	Hanseniaspora_jakobsenii/GCA_004919785.1.fna	77.4905	756	2863
Hanseniaspora_pseudoguilliermondii/GCA_003708335.1.fna	Hanseniaspora_valbyensis/GCA_001664025.1.fna	77.4022	864	2863
Hanseniaspora_thailandica/GCA_004919915.1.fna	Hanseniaspora_thailandica/GCA_004919915.1.fna	100	2887	2898
Hanseniaspora_thailandica/GCA_004919915.1.fna	Hanseniaspora_nectarophila/GCA_004919845.1.fna	80.9988	1699	2898
Hanseniaspora_thailandica/GCA_004919915.1.fna	Hanseniaspora_uvarum/GCA_009805785.1.fna	80.726	1696	2898
Hanseniaspora_thailandica/GCA_004919915.1.fna	Hanseniaspora_uvarum/GCA_003243715.1.fna	80.692	1738	2898
Hanseniaspora_thailandica/GCA_004919915.1.fna	Hanseniaspora_uvarum/GCA_004919925.1.fna	80.6856	1779	2898
Hanseniaspora_thailandica/GCA_004919915.1.fna	Hanseniaspora_uvarum/GCA_009805715.1.fna	80.6577	1736	2898
Hanseniaspora_thailandica/GCA_004919915.1.fna	Hanseniaspora_uvarum/GCA_000968475.1.fna	80.6461	1748	2898
Hanseniaspora_thailandica/GCA_004919915.1.fna	Hanseniaspora_uvarum/GCA_009805765.1.fna	80.6292	1755	2898
Hanseniaspora_thailandica/GCA_004919915.1.fna	Hanseniaspora_uvarum/GCA_000775265.3.fna	80.6089	1707	2898
Hanseniaspora_thailandica/GCA_004919915.1.fna	Hanseniaspora_uvarum/GCA_001747055.1.fna	80.5769	1733	2898
Hanseniaspora_thailandica/GCA_004919915.1.fna	Hanseniaspora_uvarum/GCA_002894425.1.fna	80.5588	1706	2898
Hanseniaspora_thailandica/GCA_004919915.1.fna	Hanseniaspora_uvarum/GCA_018105805.1.fna	80.5536	579	2898
Hanseniaspora_thailandica/GCA_004919915.1.fna	Hanseniaspora_meyeri/GCA_004919825.1.fna	80.4757	1554	2898
Hanseniaspora_thailandica/GCA_004919915.1.fna	Hanseniaspora_clermontiae/GCA_003706385.1.fna	80.4198	1568	2898
Hanseniaspora_thailandica/GCA_004919915.1.fna	Hanseniaspora_opuntiae/GCA_001749795.1.fna	79.7986	1306	2898
Hanseniaspora_thailandica/GCA_004919915.1.fna	Hanseniaspora_pseudoguilliermondii/GCA_003708335.1.fna	79.6779	1321	2898
Hanseniaspora_thailandica/GCA_004919915.1.fna	Hanseniaspora_guilliermondii/GCA_004919775.1.fna	79.3077	1385	2898
Hanseniaspora_thailandica/GCA_004919915.1.fna	Hanseniaspora_guilliermondii/GCA_900119595.1.fna	79.3064	1375	2898
Hanseniaspora_thailandica/GCA_004919915.1.fna	Hanseniaspora_lindneri/GCA_019649525.1.fna	78.1702	592	2898
Hanseniaspora_thailandica/GCA_004919915.1.fna	Hanseniaspora_valbyensis/GCA_001664025.1.fna	78.1271	859	2898
Hanseniaspora_thailandica/GCA_004919915.1.fna	Hanseniaspora_jakobsenii/GCA_004919785.1.fna	77.8368	716	2898
Hanseniaspora_uvarum/GCA_000775265.3.fna	Hanseniaspora_uvarum/GCA_000775265.3.fna	100	2676	2680
Hanseniaspora_uvarum/GCA_000775265.3.fna	Hanseniaspora_uvarum/GCA_004919925.1.fna	98.8125	2631	2680
Hanseniaspora_uvarum/GCA_000775265.3.fna	Hanseniaspora_uvarum/GCA_009805785.1.fna	98.7926	2516	2680
Hanseniaspora_uvarum/GCA_000775265.3.fna	Hanseniaspora_uvarum/GCA_009805765.1.fna	98.7818	2638	2680
Hanseniaspora_uvarum/GCA_000775265.3.fna	Hanseniaspora_uvarum/GCA_000968475.1.fna	98.6699	2595	2680
Hanseniaspora_uvarum/GCA_000775265.3.fna	Hanseniaspora_uvarum/GCA_009805715.1.fna	98.6583	2595	2680
Hanseniaspora_uvarum/GCA_000775265.3.fna	Hanseniaspora_uvarum/GCA_003243715.1.fna	98.6317	2627	2680
Hanseniaspora_uvarum/GCA_000775265.3.fna	Hanseniaspora_uvarum/GCA_002894425.1.fna	98.3839	2618	2680
Hanseniaspora_uvarum/GCA_000775265.3.fna	Hanseniaspora_uvarum/GCA_001747055.1.fna	98.2974	2659	2680
Hanseniaspora_uvarum/GCA_000775265.3.fna	Hanseniaspora_uvarum/GCA_018105805.1.fna	97.2347	807	2680
Hanseniaspora_uvarum/GCA_000775265.3.fna	Hanseniaspora_nectarophila/GCA_004919845.1.fna	81.0629	1824	2680
Hanseniaspora_uvarum/GCA_000775265.3.fna	Hanseniaspora_meyeri/GCA_004919825.1.fna	80.8189	1735	2680
Hanseniaspora_uvarum/GCA_000775265.3.fna	Hanseniaspora_clermontiae/GCA_003706385.1.fna	80.8012	1759	2680
Hanseniaspora_uvarum/GCA_000775265.3.fna	Hanseniaspora_thailandica/GCA_004919915.1.fna	80.7415	1685	2680
Hanseniaspora_uvarum/GCA_000775265.3.fna	Hanseniaspora_guilliermondii/GCA_004919775.1.fna	79.3293	1454	2680
Hanseniaspora_uvarum/GCA_000775265.3.fna	Hanseniaspora_guilliermondii/GCA_900119595.1.fna	79.3204	1442	2680
Hanseniaspora_uvarum/GCA_000775265.3.fna	Hanseniaspora_pseudoguilliermondii/GCA_003708335.1.fna	79.2712	1290	2680
Hanseniaspora_uvarum/GCA_000775265.3.fna	Hanseniaspora_opuntiae/GCA_001749795.1.fna	79.2418	1267	2680
Hanseniaspora_uvarum/GCA_000775265.3.fna	Hanseniaspora_valbyensis/GCA_001664025.1.fna	78.0668	1002	2680
Hanseniaspora_uvarum/GCA_000775265.3.fna	Hanseniaspora_lindneri/GCA_019649525.1.fna	77.8672	622	2680
Hanseniaspora_uvarum/GCA_000775265.3.fna	Hanseniaspora_mollemarum/GCA_019649515.1.fna	77.8411	609	2680
Hanseniaspora_uvarum/GCA_000775265.3.fna	Hanseniaspora_jakobsenii/GCA_004919785.1.fna	77.5258	790	2680
Hanseniaspora_uvarum/GCA_000968475.1.fna	Hanseniaspora_uvarum/GCA_000968475.1.fna	100	2966	3000
Hanseniaspora_uvarum/GCA_000968475.1.fna	Hanseniaspora_uvarum/GCA_004919925.1.fna	98.951	2790	3000
Hanseniaspora_uvarum/GCA_000968475.1.fna	Hanseniaspora_uvarum/GCA_009805785.1.fna	98.9035	2658	3000
Hanseniaspora_uvarum/GCA_000968475.1.fna	Hanseniaspora_uvarum/GCA_009805765.1.fna	98.8883	2796	3000
Hanseniaspora_uvarum/GCA_000968475.1.fna	Hanseniaspora_uvarum/GCA_009805715.1.fna	98.8106	2739	3000
Hanseniaspora_uvarum/GCA_000968475.1.fna	Hanseniaspora_uvarum/GCA_003243715.1.fna	98.7343	2805	3000
Hanseniaspora_uvarum/GCA_000968475.1.fna	Hanseniaspora_uvarum/GCA_000775265.3.fna	98.6114	2615	3000
Hanseniaspora_uvarum/GCA_000968475.1.fna	Hanseniaspora_uvarum/GCA_002894425.1.fna	98.4748	2805	3000
Hanseniaspora_uvarum/GCA_000968475.1.fna	Hanseniaspora_uvarum/GCA_001747055.1.fna	98.4148	2827	3000
Hanseniaspora_uvarum/GCA_000968475.1.fna	Hanseniaspora_uvarum/GCA_018105805.1.fna	97.5783	819	3000
Hanseniaspora_uvarum/GCA_000968475.1.fna	Hanseniaspora_nectarophila/GCA_004919845.1.fna	80.9799	1857	3000
Hanseniaspora_uvarum/GCA_000968475.1.fna	Hanseniaspora_meyeri/GCA_004919825.1.fna	80.8517	1763	3000
Hanseniaspora_uvarum/GCA_000968475.1.fna	Hanseniaspora_clermontiae/GCA_003706385.1.fna	80.7874	1831	3000
Hanseniaspora_uvarum/GCA_000968475.1.fna	Hanseniaspora_thailandica/GCA_004919915.1.fna	80.6117	1745	3000
Hanseniaspora_uvarum/GCA_000968475.1.fna	Hanseniaspora_pseudoguilliermondii/GCA_003708335.1.fna	79.3209	1309	3000
Hanseniaspora_uvarum/GCA_000968475.1.fna	Hanseniaspora_guilliermondii/GCA_004919775.1.fna	79.2927	1503	3000
Hanseniaspora_uvarum/GCA_000968475.1.fna	Hanseniaspora_opuntiae/GCA_001749795.1.fna	79.2883	1302	3000
Hanseniaspora_uvarum/GCA_000968475.1.fna	Hanseniaspora_guilliermondii/GCA_900119595.1.fna	79.2483	1496	3000
Hanseniaspora_uvarum/GCA_000968475.1.fna	Hanseniaspora_valbyensis/GCA_001664025.1.fna	78.0893	1026	3000
Hanseniaspora_uvarum/GCA_000968475.1.fna	Hanseniaspora_mollemarum/GCA_019649515.1.fna	77.9928	593	3000
Hanseniaspora_uvarum/GCA_000968475.1.fna	Hanseniaspora_lindneri/GCA_019649525.1.fna	77.8852	633	3000
Hanseniaspora_uvarum/GCA_000968475.1.fna	Hanseniaspora_jakobsenii/GCA_004919785.1.fna	77.5784	806	3000
Hanseniaspora_uvarum/GCA_001747055.1.fna	Hanseniaspora_uvarum/GCA_001747055.1.fna	100	2925	2927
Hanseniaspora_uvarum/GCA_001747055.1.fna	Hanseniaspora_uvarum/GCA_004919925.1.fna	98.6538	2856	2927
Hanseniaspora_uvarum/GCA_001747055.1.fna	Hanseniaspora_uvarum/GCA_009805765.1.fna	98.6225	2842	2927
Hanseniaspora_uvarum/GCA_001747055.1.fna	Hanseniaspora_uvarum/GCA_009805785.1.fna	98.6178	2726	2927
Hanseniaspora_uvarum/GCA_001747055.1.fna	Hanseniaspora_uvarum/GCA_002894425.1.fna	98.5688	2860	2927
Hanseniaspora_uvarum/GCA_001747055.1.fna	Hanseniaspora_uvarum/GCA_009805715.1.fna	98.533	2780	2927
Hanseniaspora_uvarum/GCA_001747055.1.fna	Hanseniaspora_uvarum/GCA_003243715.1.fna	98.4118	2857	2927
Hanseniaspora_uvarum/GCA_001747055.1.fna	Hanseniaspora_uvarum/GCA_000968475.1.fna	98.3871	2832	2927
Hanseniaspora_uvarum/GCA_001747055.1.fna	Hanseniaspora_uvarum/GCA_000775265.3.fna	98.2153	2685	2927
Hanseniaspora_uvarum/GCA_001747055.1.fna	Hanseniaspora_uvarum/GCA_018105805.1.fna	97.3944	830	2927
Hanseniaspora_uvarum/GCA_001747055.1.fna	Hanseniaspora_nectarophila/GCA_004919845.1.fna	80.907	1856	2927
Hanseniaspora_uvarum/GCA_001747055.1.fna	Hanseniaspora_meyeri/GCA_004919825.1.fna	80.7733	1754	2927
Hanseniaspora_uvarum/GCA_001747055.1.fna	Hanseniaspora_clermontiae/GCA_003706385.1.fna	80.7376	1803	2927
Hanseniaspora_uvarum/GCA_001747055.1.fna	Hanseniaspora_thailandica/GCA_004919915.1.fna	80.6541	1716	2927
Hanseniaspora_uvarum/GCA_001747055.1.fna	Hanseniaspora_guilliermondii/GCA_900119595.1.fna	79.3593	1468	2927
Hanseniaspora_uvarum/GCA_001747055.1.fna	Hanseniaspora_guilliermondii/GCA_004919775.1.fna	79.3234	1483	2927
Hanseniaspora_uvarum/GCA_001747055.1.fna	Hanseniaspora_opuntiae/GCA_001749795.1.fna	79.3221	1287	2927
Hanseniaspora_uvarum/GCA_001747055.1.fna	Hanseniaspora_pseudoguilliermondii/GCA_003708335.1.fna	79.2681	1317	2927
Hanseniaspora_uvarum/GCA_001747055.1.fna	Hanseniaspora_valbyensis/GCA_001664025.1.fna	78.1117	1005	2927
Hanseniaspora_uvarum/GCA_001747055.1.fna	Hanseniaspora_lindneri/GCA_019649525.1.fna	77.9265	618	2927
Hanseniaspora_uvarum/GCA_001747055.1.fna	Hanseniaspora_mollemarum/GCA_019649515.1.fna	77.9005	608	2927
Hanseniaspora_uvarum/GCA_001747055.1.fna	Hanseniaspora_jakobsenii/GCA_004919785.1.fna	77.4294	817	2927
Hanseniaspora_uvarum/GCA_002894425.1.fna	Hanseniaspora_uvarum/GCA_002894425.1.fna	100	2901	2904
Hanseniaspora_uvarum/GCA_002894425.1.fna	Hanseniaspora_uvarum/GCA_009805765.1.fna	98.7661	2828	2904
Hanseniaspora_uvarum/GCA_002894425.1.fna	Hanseniaspora_uvarum/GCA_004919925.1.fna	98.7646	2827	2904
Hanseniaspora_uvarum/GCA_002894425.1.fna	Hanseniaspora_uvarum/GCA_009805785.1.fna	98.7498	2709	2904
Hanseniaspora_uvarum/GCA_002894425.1.fna	Hanseniaspora_uvarum/GCA_009805715.1.fna	98.6188	2760	2904
Hanseniaspora_uvarum/GCA_002894425.1.fna	Hanseniaspora_uvarum/GCA_001747055.1.fna	98.5721	2865	2904
Hanseniaspora_uvarum/GCA_002894425.1.fna	Hanseniaspora_uvarum/GCA_003243715.1.fna	98.4992	2822	2904
Hanseniaspora_uvarum/GCA_002894425.1.fna	Hanseniaspora_uvarum/GCA_000968475.1.fna	98.4654	2803	2904
Hanseniaspora_uvarum/GCA_002894425.1.fna	Hanseniaspora_uvarum/GCA_000775265.3.fna	98.3013	2661	2904
Hanseniaspora_uvarum/GCA_002894425.1.fna	Hanseniaspora_uvarum/GCA_018105805.1.fna	97.364	828	2904
Hanseniaspora_uvarum/GCA_002894425.1.fna	Hanseniaspora_nectarophila/GCA_004919845.1.fna	80.7976	1864	2904
Hanseniaspora_uvarum/GCA_002894425.1.fna	Hanseniaspora_meyeri/GCA_004919825.1.fna	80.7124	1737	2904
Hanseniaspora_uvarum/GCA_002894425.1.fna	Hanseniaspora_clermontiae/GCA_003706385.1.fna	80.6779	1794	2904
Hanseniaspora_uvarum/GCA_002894425.1.fna	Hanseniaspora_thailandica/GCA_004919915.1.fna	80.4806	1735	2904
Hanseniaspora_uvarum/GCA_002894425.1.fna	Hanseniaspora_opuntiae/GCA_001749795.1.fna	79.2638	1279	2904
Hanseniaspora_uvarum/GCA_002894425.1.fna	Hanseniaspora_pseudoguilliermondii/GCA_003708335.1.fna	79.2562	1317	2904
Hanseniaspora_uvarum/GCA_002894425.1.fna	Hanseniaspora_guilliermondii/GCA_900119595.1.fna	79.249	1469	2904
Hanseniaspora_uvarum/GCA_002894425.1.fna	Hanseniaspora_guilliermondii/GCA_004919775.1.fna	79.2188	1494	2904
Hanseniaspora_uvarum/GCA_002894425.1.fna	Hanseniaspora_valbyensis/GCA_001664025.1.fna	78.0814	1005	2904
Hanseniaspora_uvarum/GCA_002894425.1.fna	Hanseniaspora_lindneri/GCA_019649525.1.fna	77.9247	621	2904
Hanseniaspora_uvarum/GCA_002894425.1.fna	Hanseniaspora_mollemarum/GCA_019649515.1.fna	77.8201	597	2904
Hanseniaspora_uvarum/GCA_002894425.1.fna	Hanseniaspora_jakobsenii/GCA_004919785.1.fna	77.5902	789	2904
Hanseniaspora_uvarum/GCA_003243715.1.fna	Hanseniaspora_uvarum/GCA_003243715.1.fna	100	2930	2981
Hanseniaspora_uvarum/GCA_003243715.1.fna	Hanseniaspora_uvarum/GCA_004919925.1.fna	98.9317	2818	2981
Hanseniaspora_uvarum/GCA_003243715.1.fna	Hanseniaspora_uvarum/GCA_009805785.1.fna	98.9009	2692	2981
Hanseniaspora_uvarum/GCA_003243715.1.fna	Hanseniaspora_uvarum/GCA_009805765.1.fna	98.8999	2816	2981
Hanseniaspora_uvarum/GCA_003243715.1.fna	Hanseniaspora_uvarum/GCA_009805715.1.fna	98.7557	2758	2981
Hanseniaspora_uvarum/GCA_003243715.1.fna	Hanseniaspora_uvarum/GCA_000968475.1.fna	98.7326	2808	2981
Hanseniaspora_uvarum/GCA_003243715.1.fna	Hanseniaspora_uvarum/GCA_000775265.3.fna	98.5816	2640	2981
Hanseniaspora_uvarum/GCA_003243715.1.fna	Hanseniaspora_uvarum/GCA_002894425.1.fna	98.4927	2821	2981
Hanseniaspora_uvarum/GCA_003243715.1.fna	Hanseniaspora_uvarum/GCA_001747055.1.fna	98.4059	2861	2981
Hanseniaspora_uvarum/GCA_003243715.1.fna	Hanseniaspora_uvarum/GCA_018105805.1.fna	97.5551	829	2981
Hanseniaspora_uvarum/GCA_003243715.1.fna	Hanseniaspora_nectarophila/GCA_004919845.1.fna	80.9979	1844	2981
Hanseniaspora_uvarum/GCA_003243715.1.fna	Hanseniaspora_meyeri/GCA_004919825.1.fna	80.8828	1738	2981
Hanseniaspora_uvarum/GCA_003243715.1.fna	Hanseniaspora_clermontiae/GCA_003706385.1.fna	80.7939	1821	2981
Hanseniaspora_uvarum/GCA_003243715.1.fna	Hanseniaspora_thailandica/GCA_004919915.1.fna	80.5955	1761	2981
Hanseniaspora_uvarum/GCA_003243715.1.fna	Hanseniaspora_guilliermondii/GCA_900119595.1.fna	79.4323	1476	2981
Hanseniaspora_uvarum/GCA_003243715.1.fna	Hanseniaspora_guilliermondii/GCA_004919775.1.fna	79.3865	1509	2981
Hanseniaspora_uvarum/GCA_003243715.1.fna	Hanseniaspora_opuntiae/GCA_001749795.1.fna	79.3195	1290	2981
Hanseniaspora_uvarum/GCA_003243715.1.fna	Hanseniaspora_pseudoguilliermondii/GCA_003708335.1.fna	79.173	1358	2981
Hanseniaspora_uvarum/GCA_003243715.1.fna	Hanseniaspora_valbyensis/GCA_001664025.1.fna	78.1605	1035	2981
Hanseniaspora_uvarum/GCA_003243715.1.fna	Hanseniaspora_mollemarum/GCA_019649515.1.fna	77.954	611	2981
Hanseniaspora_uvarum/GCA_003243715.1.fna	Hanseniaspora_lindneri/GCA_019649525.1.fna	77.7147	666	2981
Hanseniaspora_uvarum/GCA_003243715.1.fna	Hanseniaspora_jakobsenii/GCA_004919785.1.fna	77.491	843	2981
Hanseniaspora_uvarum/GCA_004919925.1.fna	Hanseniaspora_uvarum/GCA_004919925.1.fna	100	2864	2869
Hanseniaspora_uvarum/GCA_004919925.1.fna	Hanseniaspora_uvarum/GCA_009805785.1.fna	99.3302	2705	2869
Hanseniaspora_uvarum/GCA_004919925.1.fna	Hanseniaspora_uvarum/GCA_009805765.1.fna	99.2431	2830	2869
Hanseniaspora_uvarum/GCA_004919925.1.fna	Hanseniaspora_uvarum/GCA_009805715.1.fna	99.0251	2769	2869
Hanseniaspora_uvarum/GCA_004919925.1.fna	Hanseniaspora_uvarum/GCA_003243715.1.fna	98.9414	2816	2869
Hanseniaspora_uvarum/GCA_004919925.1.fna	Hanseniaspora_uvarum/GCA_000968475.1.fna	98.9327	2792	2869
Hanseniaspora_uvarum/GCA_004919925.1.fna	Hanseniaspora_uvarum/GCA_002894425.1.fna	98.7857	2825	2869
Hanseniaspora_uvarum/GCA_004919925.1.fna	Hanseniaspora_uvarum/GCA_000775265.3.fna	98.737	2657	2869
Hanseniaspora_uvarum/GCA_004919925.1.fna	Hanseniaspora_uvarum/GCA_001747055.1.fna	98.6528	2860	2869
Hanseniaspora_uvarum/GCA_004919925.1.fna	Hanseniaspora_uvarum/GCA_018105805.1.fna	97.7088	822	2869
Hanseniaspora_uvarum/GCA_004919925.1.fna	Hanseniaspora_nectarophila/GCA_004919845.1.fna	81.018	1873	2869
Hanseniaspora_uvarum/GCA_004919925.1.fna	Hanseniaspora_meyeri/GCA_004919825.1.fna	80.7768	1788	2869
Hanseniaspora_uvarum/GCA_004919925.1.fna	Hanseniaspora_clermontiae/GCA_003706385.1.fna	80.711	1875	2869
Hanseniaspora_uvarum/GCA_004919925.1.fna	Hanseniaspora_thailandica/GCA_004919915.1.fna	80.6503	1771	2869
Hanseniaspora_uvarum/GCA_004919925.1.fna	Hanseniaspora_guilliermondii/GCA_900119595.1.fna	79.3268	1503	2869
Hanseniaspora_uvarum/GCA_004919925.1.fna	Hanseniaspora_guilliermondii/GCA_004919775.1.fna	79.2687	1538	2869
Hanseniaspora_uvarum/GCA_004919925.1.fna	Hanseniaspora_opuntiae/GCA_001749795.1.fna	79.2472	1312	2869
Hanseniaspora_uvarum/GCA_004919925.1.fna	Hanseniaspora_pseudoguilliermondii/GCA_003708335.1.fna	79.1902	1364	2869
Hanseniaspora_uvarum/GCA_004919925.1.fna	Hanseniaspora_valbyensis/GCA_001664025.1.fna	78.0788	1024	2869
Hanseniaspora_uvarum/GCA_004919925.1.fna	Hanseniaspora_mollemarum/GCA_019649515.1.fna	77.8463	623	2869
Hanseniaspora_uvarum/GCA_004919925.1.fna	Hanseniaspora_lindneri/GCA_019649525.1.fna	77.807	637	2869
Hanseniaspora_uvarum/GCA_004919925.1.fna	Hanseniaspora_jakobsenii/GCA_004919785.1.fna	77.6087	791	2869
Hanseniaspora_uvarum/GCA_009805715.1.fna	Hanseniaspora_uvarum/GCA_009805715.1.fna	100	2801	2803
Hanseniaspora_uvarum/GCA_009805715.1.fna	Hanseniaspora_uvarum/GCA_009805765.1.fna	99.0993	2790	2803
Hanseniaspora_uvarum/GCA_009805715.1.fna	Hanseniaspora_uvarum/GCA_009805785.1.fna	99.0396	2654	2803
Hanseniaspora_uvarum/GCA_009805715.1.fna	Hanseniaspora_uvarum/GCA_004919925.1.fna	99.033	2772	2803
Hanseniaspora_uvarum/GCA_009805715.1.fna	Hanseniaspora_uvarum/GCA_000968475.1.fna	98.8239	2729	2803
Hanseniaspora_uvarum/GCA_009805715.1.fna	Hanseniaspora_uvarum/GCA_003243715.1.fna	98.7717	2760	2803
Hanseniaspora_uvarum/GCA_009805715.1.fna	Hanseniaspora_uvarum/GCA_002894425.1.fna	98.635	2766	2803
Hanseniaspora_uvarum/GCA_009805715.1.fna	Hanseniaspora_uvarum/GCA_000775265.3.fna	98.615	2620	2803
Hanseniaspora_uvarum/GCA_009805715.1.fna	Hanseniaspora_uvarum/GCA_001747055.1.fna	98.5458	2792	2803
Hanseniaspora_uvarum/GCA_009805715.1.fna	Hanseniaspora_uvarum/GCA_018105805.1.fna	97.7749	814	2803
Hanseniaspora_uvarum/GCA_009805715.1.fna	Hanseniaspora_nectarophila/GCA_004919845.1.fna	80.9421	1857	2803
Hanseniaspora_uvarum/GCA_009805715.1.fna	Hanseniaspora_clermontiae/GCA_003706385.1.fna	80.7143	1848	2803
Hanseniaspora_uvarum/GCA_009805715.1.fna	Hanseniaspora_meyeri/GCA_004919825.1.fna	80.6931	1774	2803
Hanseniaspora_uvarum/GCA_009805715.1.fna	Hanseniaspora_thailandica/GCA_004919915.1.fna	80.6777	1736	2803
Hanseniaspora_uvarum/GCA_009805715.1.fna	Hanseniaspora_guilliermondii/GCA_004919775.1.fna	79.2322	1532	2803
Hanseniaspora_uvarum/GCA_009805715.1.fna	Hanseniaspora_opuntiae/GCA_001749795.1.fna	79.2138	1285	2803
Hanseniaspora_uvarum/GCA_009805715.1.fna	Hanseniaspora_guilliermondii/GCA_900119595.1.fna	79.171	1527	2803
Hanseniaspora_uvarum/GCA_009805715.1.fna	Hanseniaspora_pseudoguilliermondii/GCA_003708335.1.fna	79.1527	1329	2803
Hanseniaspora_uvarum/GCA_009805715.1.fna	Hanseniaspora_valbyensis/GCA_001664025.1.fna	78.0685	1034	2803
Hanseniaspora_uvarum/GCA_009805715.1.fna	Hanseniaspora_lindneri/GCA_019649525.1.fna	77.9864	610	2803
Hanseniaspora_uvarum/GCA_009805715.1.fna	Hanseniaspora_mollemarum/GCA_019649515.1.fna	77.9548	589	2803
Hanseniaspora_uvarum/GCA_009805715.1.fna	Hanseniaspora_jakobsenii/GCA_004919785.1.fna	77.5227	817	2803
Hanseniaspora_uvarum/GCA_009805765.1.fna	Hanseniaspora_uvarum/GCA_009805765.1.fna	100	2862	2867
Hanseniaspora_uvarum/GCA_009805765.1.fna	Hanseniaspora_uvarum/GCA_004919925.1.fna	99.2428	2830	2867
Hanseniaspora_uvarum/GCA_009805765.1.fna	Hanseniaspora_uvarum/GCA_009805785.1.fna	99.206	2710	2867
Hanseniaspora_uvarum/GCA_009805765.1.fna	Hanseniaspora_uvarum/GCA_009805715.1.fna	99.0846	2785	2867
Hanseniaspora_uvarum/GCA_009805765.1.fna	Hanseniaspora_uvarum/GCA_000968475.1.fna	98.897	2790	2867
Hanseniaspora_uvarum/GCA_009805765.1.fna	Hanseniaspora_uvarum/GCA_003243715.1.fna	98.8938	2816	2867
Hanseniaspora_uvarum/GCA_009805765.1.fna	Hanseniaspora_uvarum/GCA_002894425.1.fna	98.7734	2822	2867
Hanseniaspora_uvarum/GCA_009805765.1.fna	Hanseniaspora_uvarum/GCA_000775265.3.fna	98.713	2664	2867
Hanseniaspora_uvarum/GCA_009805765.1.fna	Hanseniaspora_uvarum/GCA_001747055.1.fna	98.6293	2856	2867
Hanseniaspora_uvarum/GCA_009805765.1.fna	Hanseniaspora_uvarum/GCA_018105805.1.fna	97.7519	825	2867
Hanseniaspora_uvarum/GCA_009805765.1.fna	Hanseniaspora_nectarophila/GCA_004919845.1.fna	80.9316	1896	2867
Hanseniaspora_uvarum/GCA_009805765.1.fna	Hanseniaspora_meyeri/GCA_004919825.1.fna	80.7779	1799	2867
Hanseniaspora_uvarum/GCA_009805765.1.fna	Hanseniaspora_clermontiae/GCA_003706385.1.fna	80.7547	1840	2867
Hanseniaspora_uvarum/GCA_009805765.1.fna	Hanseniaspora_thailandica/GCA_004919915.1.fna	80.6107	1769	2867
Hanseniaspora_uvarum/GCA_009805765.1.fna	Hanseniaspora_guilliermondii/GCA_900119595.1.fna	79.2874	1511	2867
Hanseniaspora_uvarum/GCA_009805765.1.fna	Hanseniaspora_guilliermondii/GCA_004919775.1.fna	79.2591	1546	2867
Hanseniaspora_uvarum/GCA_009805765.1.fna	Hanseniaspora_pseudoguilliermondii/GCA_003708335.1.fna	79.2154	1360	2867
Hanseniaspora_uvarum/GCA_009805765.1.fna	Hanseniaspora_opuntiae/GCA_001749795.1.fna	79.1756	1330	2867
Hanseniaspora_uvarum/GCA_009805765.1.fna	Hanseniaspora_valbyensis/GCA_001664025.1.fna	78.095	1031	2867
Hanseniaspora_uvarum/GCA_009805765.1.fna	Hanseniaspora_mollemarum/GCA_019649515.1.fna	77.8552	609	2867
Hanseniaspora_uvarum/GCA_009805765.1.fna	Hanseniaspora_lindneri/GCA_019649525.1.fna	77.7973	637	2867
Hanseniaspora_uvarum/GCA_009805765.1.fna	Hanseniaspora_jakobsenii/GCA_004919785.1.fna	77.4479	862	2867
Hanseniaspora_uvarum/GCA_009805785.1.fna	Hanseniaspora_uvarum/GCA_009805785.1.fna	100	2736	2755
Hanseniaspora_uvarum/GCA_009805785.1.fna	Hanseniaspora_uvarum/GCA_004919925.1.fna	99.3739	2721	2755
Hanseniaspora_uvarum/GCA_009805785.1.fna	Hanseniaspora_uvarum/GCA_009805765.1.fna	99.2803	2725	2755
Hanseniaspora_uvarum/GCA_009805785.1.fna	Hanseniaspora_uvarum/GCA_009805715.1.fna	99.0623	2662	2755
Hanseniaspora_uvarum/GCA_009805785.1.fna	Hanseniaspora_uvarum/GCA_003243715.1.fna	98.9473	2702	2755
Hanseniaspora_uvarum/GCA_009805785.1.fna	Hanseniaspora_uvarum/GCA_000968475.1.fna	98.9356	2682	2755
Hanseniaspora_uvarum/GCA_009805785.1.fna	Hanseniaspora_uvarum/GCA_002894425.1.fna	98.807	2718	2755
Hanseniaspora_uvarum/GCA_009805785.1.fna	Hanseniaspora_uvarum/GCA_000775265.3.fna	98.7579	2563	2755
Hanseniaspora_uvarum/GCA_009805785.1.fna	Hanseniaspora_uvarum/GCA_001747055.1.fna	98.6741	2743	2755
Hanseniaspora_uvarum/GCA_009805785.1.fna	Hanseniaspora_uvarum/GCA_018105805.1.fna	97.5992	801	2755
Hanseniaspora_uvarum/GCA_009805785.1.fna	Hanseniaspora_nectarophila/GCA_004919845.1.fna	80.9559	1825	2755
Hanseniaspora_uvarum/GCA_009805785.1.fna	Hanseniaspora_clermontiae/GCA_003706385.1.fna	80.8331	1771	2755
Hanseniaspora_uvarum/GCA_009805785.1.fna	Hanseniaspora_meyeri/GCA_004919825.1.fna	80.7723	1719	2755
Hanseniaspora_uvarum/GCA_009805785.1.fna	Hanseniaspora_thailandica/GCA_004919915.1.fna	80.682	1695	2755
Hanseniaspora_uvarum/GCA_009805785.1.fna	Hanseniaspora_opuntiae/GCA_001749795.1.fna	79.2435	1249	2755
Hanseniaspora_uvarum/GCA_009805785.1.fna	Hanseniaspora_pseudoguilliermondii/GCA_003708335.1.fna	79.2344	1313	2755
Hanseniaspora_uvarum/GCA_009805785.1.fna	Hanseniaspora_guilliermondii/GCA_004919775.1.fna	79.2248	1491	2755
Hanseniaspora_uvarum/GCA_009805785.1.fna	Hanseniaspora_guilliermondii/GCA_900119595.1.fna	79.2132	1480	2755
Hanseniaspora_uvarum/GCA_009805785.1.fna	Hanseniaspora_valbyensis/GCA_001664025.1.fna	78.0786	1007	2755
Hanseniaspora_uvarum/GCA_009805785.1.fna	Hanseniaspora_lindneri/GCA_019649525.1.fna	77.9601	621	2755
Hanseniaspora_uvarum/GCA_009805785.1.fna	Hanseniaspora_mollemarum/GCA_019649515.1.fna	77.8122	603	2755
Hanseniaspora_uvarum/GCA_009805785.1.fna	Hanseniaspora_jakobsenii/GCA_004919785.1.fna	77.4927	799	2755
Hanseniaspora_uvarum/GCA_018105805.1.fna	Hanseniaspora_uvarum/GCA_018105805.1.fna	100	868	876
Hanseniaspora_uvarum/GCA_018105805.1.fna	Hanseniaspora_uvarum/GCA_009805765.1.fna	98.8528	820	876
Hanseniaspora_uvarum/GCA_018105805.1.fna	Hanseniaspora_uvarum/GCA_004919925.1.fna	98.7075	820	876
Hanseniaspora_uvarum/GCA_018105805.1.fna	Hanseniaspora_uvarum/GCA_009805715.1.fna	98.6537	819	876
Hanseniaspora_uvarum/GCA_018105805.1.fna	Hanseniaspora_uvarum/GCA_000968475.1.fna	98.5785	814	876
Hanseniaspora_uvarum/GCA_018105805.1.fna	Hanseniaspora_uvarum/GCA_009805785.1.fna	98.5632	807	876
Hanseniaspora_uvarum/GCA_018105805.1.fna	Hanseniaspora_uvarum/GCA_003243715.1.fna	98.5379	821	876
Hanseniaspora_uvarum/GCA_018105805.1.fna	Hanseniaspora_uvarum/GCA_002894425.1.fna	98.3854	827	876
Hanseniaspora_uvarum/GCA_018105805.1.fna	Hanseniaspora_uvarum/GCA_001747055.1.fna	98.3245	829	876
Hanseniaspora_uvarum/GCA_018105805.1.fna	Hanseniaspora_uvarum/GCA_000775265.3.fna	98.1947	810	876
Hanseniaspora_uvarum/GCA_018105805.1.fna	Hanseniaspora_nectarophila/GCA_004919845.1.fna	81.09	650	876
Hanseniaspora_uvarum/GCA_018105805.1.fna	Hanseniaspora_meyeri/GCA_004919825.1.fna	80.7764	598	876
Hanseniaspora_uvarum/GCA_018105805.1.fna	Hanseniaspora_clermontiae/GCA_003706385.1.fna	80.7337	620	876
Hanseniaspora_uvarum/GCA_018105805.1.fna	Hanseniaspora_thailandica/GCA_004919915.1.fna	80.6392	582	876
Hanseniaspora_uvarum/GCA_018105805.1.fna	Hanseniaspora_opuntiae/GCA_001749795.1.fna	79.4302	443	876
Hanseniaspora_uvarum/GCA_018105805.1.fna	Hanseniaspora_guilliermondii/GCA_004919775.1.fna	79.2896	513	876
Hanseniaspora_uvarum/GCA_018105805.1.fna	Hanseniaspora_pseudoguilliermondii/GCA_003708335.1.fna	79.2882	461	876
Hanseniaspora_uvarum/GCA_018105805.1.fna	Hanseniaspora_guilliermondii/GCA_900119595.1.fna	79.2233	519	876
Hanseniaspora_uvarum/GCA_018105805.1.fna	Hanseniaspora_lindneri/GCA_019649525.1.fna	78.018	233	876
Hanseniaspora_uvarum/GCA_018105805.1.fna	Hanseniaspora_mollemarum/GCA_019649515.1.fna	77.8412	227	876
Hanseniaspora_uvarum/GCA_018105805.1.fna	Hanseniaspora_valbyensis/GCA_001664025.1.fna	77.8313	403	876
Hanseniaspora_uvarum/GCA_018105805.1.fna	Hanseniaspora_jakobsenii/GCA_004919785.1.fna	77.4155	311	876
Hanseniaspora_uvarum/GCA_018105805.1.fna	Hanseniaspora_occidentalis/GCA_004919895.1.fna	76.3378	186	876
Hanseniaspora_uvarum/GCA_018105805.1.fna	Hanseniaspora_occidentalis/GCA_004919885.1.fna	76.2638	201	876
Hanseniaspora_valbyensis/GCA_001664025.1.fna	Hanseniaspora_valbyensis/GCA_001664025.1.fna	99.8922	2905	3446
Hanseniaspora_valbyensis/GCA_001664025.1.fna	Hanseniaspora_uvarum/GCA_003243715.1.fna	78.5691	1065	3446
Hanseniaspora_valbyensis/GCA_001664025.1.fna	Hanseniaspora_uvarum/GCA_000775265.3.fna	78.546	1027	3446
Hanseniaspora_valbyensis/GCA_001664025.1.fna	Hanseniaspora_uvarum/GCA_004919925.1.fna	78.5419	1080	3446
Hanseniaspora_valbyensis/GCA_001664025.1.fna	Hanseniaspora_uvarum/GCA_001747055.1.fna	78.5355	1052	3446
Hanseniaspora_valbyensis/GCA_001664025.1.fna	Hanseniaspora_uvarum/GCA_009805715.1.fna	78.5024	1074	3446
Hanseniaspora_valbyensis/GCA_001664025.1.fna	Hanseniaspora_guilliermondii/GCA_900119595.1.fna	78.4904	1041	3446
Hanseniaspora_valbyensis/GCA_001664025.1.fna	Hanseniaspora_mollemarum/GCA_019649515.1.fna	78.4659	1159	3446
Hanseniaspora_valbyensis/GCA_001664025.1.fna	Hanseniaspora_nectarophila/GCA_004919845.1.fna	78.4378	1033	3446
Hanseniaspora_valbyensis/GCA_001664025.1.fna	Hanseniaspora_uvarum/GCA_002894425.1.fna	78.4375	1066	3446
Hanseniaspora_valbyensis/GCA_001664025.1.fna	Hanseniaspora_jakobsenii/GCA_004919785.1.fna	78.4329	1192	3446
Hanseniaspora_valbyensis/GCA_001664025.1.fna	Hanseniaspora_uvarum/GCA_000968475.1.fna	78.4321	1092	3446
Hanseniaspora_valbyensis/GCA_001664025.1.fna	Hanseniaspora_uvarum/GCA_009805785.1.fna	78.4225	1093	3446
Hanseniaspora_valbyensis/GCA_001664025.1.fna	Hanseniaspora_guilliermondii/GCA_004919775.1.fna	78.4039	1074	3446
Hanseniaspora_valbyensis/GCA_001664025.1.fna	Hanseniaspora_uvarum/GCA_009805765.1.fna	78.3592	1122	3446
Hanseniaspora_valbyensis/GCA_001664025.1.fna	Hanseniaspora_thailandica/GCA_004919915.1.fna	78.2125	998	3446
Hanseniaspora_valbyensis/GCA_001664025.1.fna	Hanseniaspora_lindneri/GCA_019649525.1.fna	78.2004	1058	3446
Hanseniaspora_valbyensis/GCA_001664025.1.fna	Hanseniaspora_uvarum/GCA_018105805.1.fna	78.1917	472	3446
Hanseniaspora_valbyensis/GCA_001664025.1.fna	Hanseniaspora_clermontiae/GCA_003706385.1.fna	78.1149	893	3446
Hanseniaspora_valbyensis/GCA_001664025.1.fna	Hanseniaspora_pseudoguilliermondii/GCA_003708335.1.fna	77.9692	904	3446
Hanseniaspora_valbyensis/GCA_001664025.1.fna	Hanseniaspora_meyeri/GCA_004919825.1.fna	77.9325	898	3446
Hanseniaspora_valbyensis/GCA_001664025.1.fna	Hanseniaspora_opuntiae/GCA_001749795.1.fna	77.7182	846	3446
Hanseniaspora_valbyensis/GCA_001664025.1.fna	Hanseniaspora_occidentalis/GCA_004919885.1.fna	77.0914	838	3446
Hanseniaspora_valbyensis/GCA_001664025.1.fna	Hanseniaspora_occidentalis/GCA_004919895.1.fna	76.9481	798	3446
Hanseniaspora_valbyensis/GCA_001664025.1.fna	Hanseniaspora_gamundiae/GCA_003020785.1.fna	76.922	670	3446
Hanseniaspora_valbyensis/GCA_001664025.1.fna	Hanseniaspora_vineae/GCA_002141495.2.fna	76.8022	701	3446
Hanseniaspora_valbyensis/GCA_001664025.1.fna	Hanseniaspora_vineae/GCA_000585475.3.fna	76.7413	694	3446
Hanseniaspora_valbyensis/GCA_001664025.1.fna	Hanseniaspora_osmophila/GCA_001747045.1.fna	76.7016	740	3446
Hanseniaspora_valbyensis/GCA_001664025.1.fna	Hanseniaspora_osmophila/GCA_003707715.1.fna	76.6738	757	3446
Hanseniaspora_valbyensis/GCA_001664025.1.fna	Hanseniaspora_vineae/GCA_004919945.1.fna	76.6442	560	3446
Hanseniaspora_vineae/GCA_000585475.3.fna	Hanseniaspora_vineae/GCA_000585475.3.fna	100	3733	3737
Hanseniaspora_vineae/GCA_000585475.3.fna	Hanseniaspora_vineae/GCA_002141495.2.fna	99.1484	3672	3737
Hanseniaspora_vineae/GCA_000585475.3.fna	Hanseniaspora_vineae/GCA_004919945.1.fna	98.8405	2613	3737
Hanseniaspora_vineae/GCA_000585475.3.fna	Hanseniaspora_osmophila/GCA_003707715.1.fna	82.9576	2989	3737
Hanseniaspora_vineae/GCA_000585475.3.fna	Hanseniaspora_osmophila/GCA_001747045.1.fna	82.8212	3093	3737
Hanseniaspora_vineae/GCA_000585475.3.fna	Hanseniaspora_occidentalis/GCA_004919895.1.fna	78.1947	974	3737
Hanseniaspora_vineae/GCA_000585475.3.fna	Hanseniaspora_occidentalis/GCA_004919885.1.fna	78.1666	1081	3737
Hanseniaspora_vineae/GCA_000585475.3.fna	Hanseniaspora_gamundiae/GCA_003020785.1.fna	77.5796	906	3737
Hanseniaspora_vineae/GCA_002141495.2.fna	Hanseniaspora_vineae/GCA_002141495.2.fna	100	3738	3743
Hanseniaspora_vineae/GCA_002141495.2.fna	Hanseniaspora_vineae/GCA_000585475.3.fna	99.1557	3662	3743
Hanseniaspora_vineae/GCA_002141495.2.fna	Hanseniaspora_vineae/GCA_004919945.1.fna	98.7141	2625	3743
Hanseniaspora_vineae/GCA_002141495.2.fna	Hanseniaspora_osmophila/GCA_003707715.1.fna	82.8886	3029	3743
Hanseniaspora_vineae/GCA_002141495.2.fna	Hanseniaspora_osmophila/GCA_001747045.1.fna	82.7959	3104	3743
Hanseniaspora_vineae/GCA_002141495.2.fna	Hanseniaspora_occidentalis/GCA_004919885.1.fna	78.2774	1077	3743
Hanseniaspora_vineae/GCA_002141495.2.fna	Hanseniaspora_occidentalis/GCA_004919895.1.fna	78.1616	988	3743
Hanseniaspora_vineae/GCA_002141495.2.fna	Hanseniaspora_gamundiae/GCA_003020785.1.fna	77.6077	882	3743
Hanseniaspora_vineae/GCA_002141495.2.fna	Hanseniaspora_uvarum/GCA_018105805.1.fna	76.1993	180	3743
Hanseniaspora_vineae/GCA_004919945.1.fna	Hanseniaspora_vineae/GCA_004919945.1.fna	100	2645	2706
Hanseniaspora_vineae/GCA_004919945.1.fna	Hanseniaspora_vineae/GCA_000585475.3.fna	99.191	2692	2706
Hanseniaspora_vineae/GCA_004919945.1.fna	Hanseniaspora_vineae/GCA_002141495.2.fna	99.0739	2678	2706
Hanseniaspora_vineae/GCA_004919945.1.fna	Hanseniaspora_osmophila/GCA_003707715.1.fna	82.8399	2344	2706
Hanseniaspora_vineae/GCA_004919945.1.fna	Hanseniaspora_osmophila/GCA_001747045.1.fna	82.7223	2393	2706
Hanseniaspora_vineae/GCA_004919945.1.fna	Hanseniaspora_occidentalis/GCA_004919885.1.fna	78.1808	796	2706
Hanseniaspora_vineae/GCA_004919945.1.fna	Hanseniaspora_occidentalis/GCA_004919895.1.fna	78.166	723	2706
Hanseniaspora_vineae/GCA_004919945.1.fna	Hanseniaspora_gamundiae/GCA_003020785.1.fna	77.4778	671	2706

## Sheet: Kazachstania
Name and accession number of the first strain in the comparison	Name and accession number of the second strain in the comparison	ANI %	N° of fragments matched between the two strains	N° of fragments in total between the two strains
Kazachstania_viticola/GCA_003708455.1.fna	Kazachstania_viticola/GCA_003708455.1.fna	100	3653	3742
Kazachstania_viticola/GCA_003708455.1.fna	Kazachstania_unispora/GCA_016110235.1.fna	77.8185	865	3742
Kazachstania_viticola/GCA_003708455.1.fna	Kazachstania_unispora/GCA_016584185.1.fna	77.807	881	3742
Kazachstania_viticola/GCA_003708455.1.fna	Kazachstania_siamensis/GCA_003708905.2.fna	77.7731	892	3742
Kazachstania_viticola/GCA_003708455.1.fna	Kazachstania_unispora/GCA_003708525.2.fna	77.7632	886	3742
Kazachstania_viticola/GCA_003708455.1.fna	Kazachstania_bromeliacearum/GCA_003708535.2.fna	77.686	808	3742
Kazachstania_viticola/GCA_003708455.1.fna	Kazachstania_kunashirensis/GCA_003708465.1.fna	77.6818	848	3742
Kazachstania_viticola/GCA_003708455.1.fna	Kazachstania_turicensis/GCA_003708545.1.fna	77.6054	806	3742
Kazachstania_viticola/GCA_003708455.1.fna	Kazachstania_aerobia/GCA_003708495.1.fna	77.5986	817	3742
Kazachstania_viticola/GCA_003708455.1.fna	Kazachstania_exigua/GCA_016584175.1.fna	77.5955	785	3742
Kazachstania_viticola/GCA_003708455.1.fna	Kazachstania_spencerorum/GCA_003708825.2.fna	77.5377	818	3742
Kazachstania_viticola/GCA_003708455.1.fna	Kazachstania_saulgeensis/GCA_900180425.1.fna	77.2906	858	3742
Kazachstania_viticola/GCA_003708455.1.fna	Kazachstania_slooffiae/GCA_017347545.2.fna	76.6097	883	3742
Kazachstania_unispora/GCA_003708525.2.fna	Kazachstania_unispora/GCA_003708525.2.fna	100	3907	3917
Kazachstania_unispora/GCA_003708525.2.fna	Kazachstania_unispora/GCA_016584185.1.fna	99.8558	3774	3917
Kazachstania_unispora/GCA_003708525.2.fna	Kazachstania_unispora/GCA_016110235.1.fna	99.7784	3699	3917
Kazachstania_unispora/GCA_003708525.2.fna	Kazachstania_aerobia/GCA_003708495.1.fna	81.3762	2613	3917
Kazachstania_unispora/GCA_003708525.2.fna	Kazachstania_servazzii/GCA_008802765.1.fna	81.2055	2600	3917
Kazachstania_unispora/GCA_003708525.2.fna	Kazachstania_servazzii/GCA_003243735.1.fna	81.1695	2623	3917
Kazachstania_unispora/GCA_003708525.2.fna	Kazachstania_servazzii/GCA_002214935.1.fna	81.1606	2618	3917
Kazachstania_unispora/GCA_003708525.2.fna	Kazachstania_servazzii/GCA_008802755.1.fna	81.1392	2631	3917
Kazachstania_unispora/GCA_003708525.2.fna	Kazachstania_siamensis/GCA_003708905.2.fna	80.8654	2285	3917
Kazachstania_unispora/GCA_003708525.2.fna	Kazachstania_solicola/GCA_003708835.2.fna	80.8165	2473	3917
Kazachstania_unispora/GCA_003708525.2.fna	Kazachstania_bromeliacearum/GCA_003708535.2.fna	78.488	1241	3917
Kazachstania_unispora/GCA_003708525.2.fna	Kazachstania_kunashirensis/GCA_003708465.1.fna	77.9743	931	3917
Kazachstania_unispora/GCA_003708525.2.fna	Kazachstania_martiniae/GCA_003708925.2.fna	77.8178	801	3917
Kazachstania_unispora/GCA_003708525.2.fna	Kazachstania_viticola/GCA_003708455.1.fna	77.7765	880	3917
Kazachstania_unispora/GCA_003708525.2.fna	Kazachstania_slooffiae/GCA_017347545.2.fna	77.7393	1638	3917
Kazachstania_unispora/GCA_003708525.2.fna	Kazachstania_spencerorum/GCA_003708825.2.fna	77.7049	922	3917
Kazachstania_unispora/GCA_003708525.2.fna	Kazachstania_telluris/GCA_009394695.1.fna	77.6601	1377	3917
Kazachstania_unispora/GCA_003708525.2.fna	Kazachstania_exigua/GCA_016584175.1.fna	77.5554	930	3917
Kazachstania_unispora/GCA_003708525.2.fna	Kazachstania_turicensis/GCA_003708545.1.fna	77.5475	960	3917
Kazachstania_unispora/GCA_003708525.2.fna	Kazachstania_saulgeensis/GCA_900180425.1.fna	77.4804	972	3917
Kazachstania_unispora/GCA_003708525.2.fna	Kazachstania_barnettii/GCA_903064755.1.fna	77.1058	832	3917
Kazachstania_unispora/GCA_003708525.2.fna	Kazachstania_barnettii/GCA_903987035.1.fna	77.1019	843	3917
Kazachstania_unispora/GCA_016110235.1.fna	Kazachstania_unispora/GCA_016110235.1.fna	100	3751	3764
Kazachstania_unispora/GCA_016110235.1.fna	Kazachstania_unispora/GCA_003708525.2.fna	99.8289	3726	3764
Kazachstania_unispora/GCA_016110235.1.fna	Kazachstania_unispora/GCA_016584185.1.fna	99.8103	3660	3764
Kazachstania_unispora/GCA_016110235.1.fna	Kazachstania_aerobia/GCA_003708495.1.fna	81.3081	2586	3764
Kazachstania_unispora/GCA_016110235.1.fna	Kazachstania_servazzii/GCA_008802755.1.fna	81.2129	2557	3764
Kazachstania_unispora/GCA_016110235.1.fna	Kazachstania_servazzii/GCA_002214935.1.fna	81.2082	2553	3764
Kazachstania_unispora/GCA_016110235.1.fna	Kazachstania_servazzii/GCA_008802765.1.fna	81.1686	2553	3764
Kazachstania_unispora/GCA_016110235.1.fna	Kazachstania_servazzii/GCA_003243735.1.fna	81.1609	2561	3764
Kazachstania_unispora/GCA_016110235.1.fna	Kazachstania_siamensis/GCA_003708905.2.fna	80.893	2222	3764
Kazachstania_unispora/GCA_016110235.1.fna	Kazachstania_solicola/GCA_003708835.2.fna	80.7955	2442	3764
Kazachstania_unispora/GCA_016110235.1.fna	Kazachstania_bromeliacearum/GCA_003708535.2.fna	78.534	1193	3764
Kazachstania_unispora/GCA_016110235.1.fna	Kazachstania_kunashirensis/GCA_003708465.1.fna	77.8794	935	3764
Kazachstania_unispora/GCA_016110235.1.fna	Kazachstania_telluris/GCA_009394695.1.fna	77.7829	1343	3764
Kazachstania_unispora/GCA_016110235.1.fna	Kazachstania_slooffiae/GCA_017347545.2.fna	77.7272	1587	3764
Kazachstania_unispora/GCA_016110235.1.fna	Kazachstania_martiniae/GCA_003708925.2.fna	77.7138	805	3764
Kazachstania_unispora/GCA_016110235.1.fna	Kazachstania_viticola/GCA_003708455.1.fna	77.7099	862	3764
Kazachstania_unispora/GCA_016110235.1.fna	Kazachstania_spencerorum/GCA_003708825.2.fna	77.7058	881	3764
Kazachstania_unispora/GCA_016110235.1.fna	Kazachstania_exigua/GCA_016584175.1.fna	77.604	915	3764
Kazachstania_unispora/GCA_016110235.1.fna	Kazachstania_turicensis/GCA_003708545.1.fna	77.573	936	3764
Kazachstania_unispora/GCA_016110235.1.fna	Kazachstania_saulgeensis/GCA_900180425.1.fna	77.5186	937	3764
Kazachstania_unispora/GCA_016110235.1.fna	Kazachstania_barnettii/GCA_903987035.1.fna	77.0409	834	3764
Kazachstania_unispora/GCA_016110235.1.fna	Kazachstania_barnettii/GCA_903064755.1.fna	76.9964	844	3764
Kazachstania_unispora/GCA_016584185.1.fna	Kazachstania_unispora/GCA_016584185.1.fna	100	3852	3864
Kazachstania_unispora/GCA_016584185.1.fna	Kazachstania_unispora/GCA_003708525.2.fna	99.8675	3801	3864
Kazachstania_unispora/GCA_016584185.1.fna	Kazachstania_unispora/GCA_016110235.1.fna	99.7787	3676	3864
Kazachstania_unispora/GCA_016584185.1.fna	Kazachstania_aerobia/GCA_003708495.1.fna	81.3226	2617	3864
Kazachstania_unispora/GCA_016584185.1.fna	Kazachstania_servazzii/GCA_003243735.1.fna	81.2464	2569	3864
Kazachstania_unispora/GCA_016584185.1.fna	Kazachstania_servazzii/GCA_002214935.1.fna	81.2185	2574	3864
Kazachstania_unispora/GCA_016584185.1.fna	Kazachstania_servazzii/GCA_008802765.1.fna	81.218	2592	3864
Kazachstania_unispora/GCA_016584185.1.fna	Kazachstania_servazzii/GCA_008802755.1.fna	81.2027	2584	3864
Kazachstania_unispora/GCA_016584185.1.fna	Kazachstania_siamensis/GCA_003708905.2.fna	80.9199	2260	3864
Kazachstania_unispora/GCA_016584185.1.fna	Kazachstania_solicola/GCA_003708835.2.fna	80.7869	2458	3864
Kazachstania_unispora/GCA_016584185.1.fna	Kazachstania_bromeliacearum/GCA_003708535.2.fna	78.5336	1227	3864
Kazachstania_unispora/GCA_016584185.1.fna	Kazachstania_kunashirensis/GCA_003708465.1.fna	77.9301	947	3864
Kazachstania_unispora/GCA_016584185.1.fna	Kazachstania_viticola/GCA_003708455.1.fna	77.8638	846	3864
Kazachstania_unispora/GCA_016584185.1.fna	Kazachstania_slooffiae/GCA_017347545.2.fna	77.7648	1602	3864
Kazachstania_unispora/GCA_016584185.1.fna	Kazachstania_martiniae/GCA_003708925.2.fna	77.7478	813	3864
Kazachstania_unispora/GCA_016584185.1.fna	Kazachstania_telluris/GCA_009394695.1.fna	77.7048	1390	3864
Kazachstania_unispora/GCA_016584185.1.fna	Kazachstania_spencerorum/GCA_003708825.2.fna	77.669	949	3864
Kazachstania_unispora/GCA_016584185.1.fna	Kazachstania_exigua/GCA_016584175.1.fna	77.609	937	3864
Kazachstania_unispora/GCA_016584185.1.fna	Kazachstania_turicensis/GCA_003708545.1.fna	77.5697	966	3864
Kazachstania_unispora/GCA_016584185.1.fna	Kazachstania_saulgeensis/GCA_900180425.1.fna	77.5542	969	3864
Kazachstania_unispora/GCA_016584185.1.fna	Kazachstania_barnettii/GCA_903987035.1.fna	77.1906	829	3864
Kazachstania_unispora/GCA_016584185.1.fna	Kazachstania_barnettii/GCA_903064755.1.fna	77.1886	827	3864
Kazachstania_turicensis/GCA_003708545.1.fna	Kazachstania_turicensis/GCA_003708545.1.fna	100	4450	4477
Kazachstania_turicensis/GCA_003708545.1.fna	Kazachstania_exigua/GCA_016584175.1.fna	99.836	4117	4477
Kazachstania_turicensis/GCA_003708545.1.fna	Kazachstania_saulgeensis/GCA_900180425.1.fna	79.0925	1936	4477
Kazachstania_turicensis/GCA_003708545.1.fna	Kazachstania_barnettii/GCA_903064755.1.fna	78.6924	1723	4477
Kazachstania_turicensis/GCA_003708545.1.fna	Kazachstania_barnettii/GCA_903987035.1.fna	78.6917	1720	4477
Kazachstania_turicensis/GCA_003708545.1.fna	Kazachstania_kunashirensis/GCA_003708465.1.fna	78.2976	1256	4477
Kazachstania_turicensis/GCA_003708545.1.fna	Kazachstania_siamensis/GCA_003708905.2.fna	77.636	941	4477
Kazachstania_turicensis/GCA_003708545.1.fna	Kazachstania_viticola/GCA_003708455.1.fna	77.5759	800	4477
Kazachstania_turicensis/GCA_003708545.1.fna	Kazachstania_unispora/GCA_003708525.2.fna	77.5626	935	4477
Kazachstania_turicensis/GCA_003708545.1.fna	Kazachstania_unispora/GCA_016584185.1.fna	77.5623	943	4477
Kazachstania_turicensis/GCA_003708545.1.fna	Kazachstania_unispora/GCA_016110235.1.fna	77.5548	918	4477
Kazachstania_turicensis/GCA_003708545.1.fna	Kazachstania_bromeliacearum/GCA_003708535.2.fna	77.5164	871	4477
Kazachstania_turicensis/GCA_003708545.1.fna	Kazachstania_spencerorum/GCA_003708825.2.fna	77.4752	924	4477
Kazachstania_turicensis/GCA_003708545.1.fna	Kazachstania_martiniae/GCA_003708925.2.fna	77.4424	780	4477
Kazachstania_turicensis/GCA_003708545.1.fna	Kazachstania_aerobia/GCA_003708495.1.fna	77.253	877	4477
Kazachstania_turicensis/GCA_003708545.1.fna	Kazachstania_servazzii/GCA_008802755.1.fna	77.2313	800	4477
Kazachstania_turicensis/GCA_003708545.1.fna	Kazachstania_servazzii/GCA_008802765.1.fna	77.1865	795	4477
Kazachstania_turicensis/GCA_003708545.1.fna	Kazachstania_slooffiae/GCA_017347545.2.fna	76.3054	1045	4477
Kazachstania_telluris/GCA_009394695.1.fna	Kazachstania_telluris/GCA_009394695.1.fna	100	4275	4305
Kazachstania_telluris/GCA_009394695.1.fna	Kazachstania_slooffiae/GCA_017347545.2.fna	80.4881	3083	4305
Kazachstania_telluris/GCA_009394695.1.fna	Kazachstania_siamensis/GCA_003708905.2.fna	77.9192	1440	4305
Kazachstania_telluris/GCA_009394695.1.fna	Kazachstania_unispora/GCA_016110235.1.fna	77.6751	1309	4305
Kazachstania_telluris/GCA_009394695.1.fna	Kazachstania_unispora/GCA_003708525.2.fna	77.6647	1331	4305
Kazachstania_telluris/GCA_009394695.1.fna	Kazachstania_unispora/GCA_016584185.1.fna	77.6405	1350	4305
Kazachstania_telluris/GCA_009394695.1.fna	Kazachstania_servazzii/GCA_002214935.1.fna	77.3305	1120	4305
Kazachstania_telluris/GCA_009394695.1.fna	Kazachstania_servazzii/GCA_008802755.1.fna	77.2964	1137	4305
Kazachstania_telluris/GCA_009394695.1.fna	Kazachstania_servazzii/GCA_008802765.1.fna	77.2836	1143	4305
Kazachstania_telluris/GCA_009394695.1.fna	Kazachstania_servazzii/GCA_003243735.1.fna	77.2767	1152	4305
Kazachstania_telluris/GCA_009394695.1.fna	Kazachstania_aerobia/GCA_003708495.1.fna	77.2381	1239	4305
Kazachstania_telluris/GCA_009394695.1.fna	Kazachstania_solicola/GCA_003708835.2.fna	77.1581	1127	4305
Kazachstania_telluris/GCA_009394695.1.fna	Kazachstania_bromeliacearum/GCA_003708535.2.fna	77.0414	783	4305
Kazachstania_taianensis/GCA_003708865.1.fna	Kazachstania_taianensis/GCA_003708865.1.fna	100	4412	4419
Kazachstania_spencerorum/GCA_003708825.2.fna	Kazachstania_spencerorum/GCA_003708825.2.fna	99.9968	3855	3902
Kazachstania_spencerorum/GCA_003708825.2.fna	Kazachstania_kunashirensis/GCA_003708465.1.fna	77.9644	1013	3902
Kazachstania_spencerorum/GCA_003708825.2.fna	Kazachstania_unispora/GCA_003708525.2.fna	77.8112	939	3902
Kazachstania_spencerorum/GCA_003708825.2.fna	Kazachstania_unispora/GCA_016110235.1.fna	77.8003	908	3902
Kazachstania_spencerorum/GCA_003708825.2.fna	Kazachstania_unispora/GCA_016584185.1.fna	77.7967	930	3902
Kazachstania_spencerorum/GCA_003708825.2.fna	Kazachstania_viticola/GCA_003708455.1.fna	77.5909	831	3902
Kazachstania_spencerorum/GCA_003708825.2.fna	Kazachstania_siamensis/GCA_003708905.2.fna	77.5686	912	3902
Kazachstania_spencerorum/GCA_003708825.2.fna	Kazachstania_saulgeensis/GCA_900180425.1.fna	77.5333	970	3902
Kazachstania_spencerorum/GCA_003708825.2.fna	Kazachstania_bromeliacearum/GCA_003708535.2.fna	77.4581	834	3902
Kazachstania_spencerorum/GCA_003708825.2.fna	Kazachstania_aerobia/GCA_003708495.1.fna	77.4333	832	3902
Kazachstania_spencerorum/GCA_003708825.2.fna	Kazachstania_turicensis/GCA_003708545.1.fna	77.4304	948	3902
Kazachstania_spencerorum/GCA_003708825.2.fna	Kazachstania_exigua/GCA_016584175.1.fna	77.425	911	3902
Kazachstania_spencerorum/GCA_003708825.2.fna	Kazachstania_barnettii/GCA_903064755.1.fna	76.9463	819	3902
Kazachstania_spencerorum/GCA_003708825.2.fna	Kazachstania_barnettii/GCA_903987035.1.fna	76.943	818	3902
Kazachstania_spencerorum/GCA_003708825.2.fna	Kazachstania_slooffiae/GCA_017347545.2.fna	76.5863	815	3902
Kazachstania_solicola/GCA_003708835.2.fna	Kazachstania_solicola/GCA_003708835.2.fna	100	3945	3961
Kazachstania_solicola/GCA_003708835.2.fna	Kazachstania_aerobia/GCA_003708495.1.fna	88.5469	3394	3961
Kazachstania_solicola/GCA_003708835.2.fna	Kazachstania_servazzii/GCA_008802755.1.fna	85.569	3279	3961
Kazachstania_solicola/GCA_003708835.2.fna	Kazachstania_servazzii/GCA_003243735.1.fna	85.539	3281	3961
Kazachstania_solicola/GCA_003708835.2.fna	Kazachstania_servazzii/GCA_008802765.1.fna	85.5273	3273	3961
Kazachstania_solicola/GCA_003708835.2.fna	Kazachstania_servazzii/GCA_002214935.1.fna	85.4998	3327	3961
Kazachstania_solicola/GCA_003708835.2.fna	Kazachstania_unispora/GCA_016584185.1.fna	80.9027	2454	3961
Kazachstania_solicola/GCA_003708835.2.fna	Kazachstania_unispora/GCA_016110235.1.fna	80.8831	2400	3961
Kazachstania_solicola/GCA_003708835.2.fna	Kazachstania_unispora/GCA_003708525.2.fna	80.8605	2464	3961
Kazachstania_solicola/GCA_003708835.2.fna	Kazachstania_siamensis/GCA_003708905.2.fna	79.1769	1757	3961
Kazachstania_solicola/GCA_003708835.2.fna	Kazachstania_bromeliacearum/GCA_003708535.2.fna	78.0061	976	3961
Kazachstania_solicola/GCA_003708835.2.fna	Kazachstania_kunashirensis/GCA_003708465.1.fna	77.5428	718	3961
Kazachstania_solicola/GCA_003708835.2.fna	Kazachstania_slooffiae/GCA_017347545.2.fna	77.341	1343	3961
Kazachstania_solicola/GCA_003708835.2.fna	Kazachstania_telluris/GCA_009394695.1.fna	77.2211	1150	3961
Kazachstania_solicola/GCA_003708835.2.fna	Kazachstania_turicensis/GCA_003708545.1.fna	77.1679	831	3961
Kazachstania_slooffiae/GCA_017347545.2.fna	Kazachstania_slooffiae/GCA_017347545.2.fna	100	7732	7864
Kazachstania_slooffiae/GCA_017347545.2.fna	Kazachstania_telluris/GCA_009394695.1.fna	80.6663	3170	7864
Kazachstania_slooffiae/GCA_017347545.2.fna	Kazachstania_siamensis/GCA_003708905.2.fna	78.1229	1741	7864
Kazachstania_slooffiae/GCA_017347545.2.fna	Kazachstania_unispora/GCA_016110235.1.fna	77.7242	1647	7864
Kazachstania_slooffiae/GCA_017347545.2.fna	Kazachstania_unispora/GCA_003708525.2.fna	77.7234	1693	7864
Kazachstania_slooffiae/GCA_017347545.2.fna	Kazachstania_unispora/GCA_016584185.1.fna	77.696	1672	7864
Kazachstania_slooffiae/GCA_017347545.2.fna	Kazachstania_aerobia/GCA_003708495.1.fna	77.4914	1495	7864
Kazachstania_slooffiae/GCA_017347545.2.fna	Kazachstania_servazzii/GCA_002214935.1.fna	77.4527	1473	7864
Kazachstania_slooffiae/GCA_017347545.2.fna	Kazachstania_servazzii/GCA_003243735.1.fna	77.3781	1498	7864
Kazachstania_slooffiae/GCA_017347545.2.fna	Kazachstania_servazzii/GCA_008802755.1.fna	77.3353	1465	7864
Kazachstania_slooffiae/GCA_017347545.2.fna	Kazachstania_solicola/GCA_003708835.2.fna	77.3239	1370	7864
Kazachstania_slooffiae/GCA_017347545.2.fna	Kazachstania_servazzii/GCA_008802765.1.fna	77.3018	1478	7864
Kazachstania_slooffiae/GCA_017347545.2.fna	Kazachstania_bromeliacearum/GCA_003708535.2.fna	77.0732	1008	7864
Kazachstania_slooffiae/GCA_017347545.2.fna	Kazachstania_martiniae/GCA_003708925.2.fna	76.6913	817	7864
Kazachstania_slooffiae/GCA_017347545.2.fna	Kazachstania_viticola/GCA_003708455.1.fna	76.6823	913	7864
Kazachstania_slooffiae/GCA_017347545.2.fna	Kazachstania_kunashirensis/GCA_003708465.1.fna	76.6253	950	7864
Kazachstania_slooffiae/GCA_017347545.2.fna	Kazachstania_spencerorum/GCA_003708825.2.fna	76.5711	847	7864
Kazachstania_slooffiae/GCA_017347545.2.fna	Kazachstania_exigua/GCA_016584175.1.fna	76.4868	1015	7864
Kazachstania_slooffiae/GCA_017347545.2.fna	Kazachstania_turicensis/GCA_003708545.1.fna	76.4144	1073	7864
Kazachstania_slooffiae/GCA_017347545.2.fna	Kazachstania_saulgeensis/GCA_900180425.1.fna	76.2605	1168	7864
Kazachstania_slooffiae/GCA_017347545.2.fna	Kazachstania_barnettii/GCA_903987035.1.fna	76.1779	1038	7864
Kazachstania_slooffiae/GCA_017347545.2.fna	Kazachstania_barnettii/GCA_903064755.1.fna	76.1226	1029	7864
Kazachstania_siamensis/GCA_003708905.2.fna	Kazachstania_siamensis/GCA_003708905.2.fna	100	3715	3727
Kazachstania_siamensis/GCA_003708905.2.fna	Kazachstania_unispora/GCA_016110235.1.fna	81.0349	2215	3727
Kazachstania_siamensis/GCA_003708905.2.fna	Kazachstania_unispora/GCA_016584185.1.fna	81.0246	2256	3727
Kazachstania_siamensis/GCA_003708905.2.fna	Kazachstania_unispora/GCA_003708525.2.fna	81.0201	2269	3727
Kazachstania_siamensis/GCA_003708905.2.fna	Kazachstania_aerobia/GCA_003708495.1.fna	79.7876	1910	3727
Kazachstania_siamensis/GCA_003708905.2.fna	Kazachstania_servazzii/GCA_008802765.1.fna	79.5268	1840	3727
Kazachstania_siamensis/GCA_003708905.2.fna	Kazachstania_servazzii/GCA_003243735.1.fna	79.5154	1853	3727
Kazachstania_siamensis/GCA_003708905.2.fna	Kazachstania_servazzii/GCA_008802755.1.fna	79.5045	1856	3727
Kazachstania_siamensis/GCA_003708905.2.fna	Kazachstania_servazzii/GCA_002214935.1.fna	79.4983	1846	3727
Kazachstania_siamensis/GCA_003708905.2.fna	Kazachstania_solicola/GCA_003708835.2.fna	79.2179	1754	3727
Kazachstania_siamensis/GCA_003708905.2.fna	Kazachstania_bromeliacearum/GCA_003708535.2.fna	78.4302	1196	3727
Kazachstania_siamensis/GCA_003708905.2.fna	Kazachstania_slooffiae/GCA_017347545.2.fna	78.1106	1688	3727
Kazachstania_siamensis/GCA_003708905.2.fna	Kazachstania_viticola/GCA_003708455.1.fna	77.9448	845	3727
Kazachstania_siamensis/GCA_003708905.2.fna	Kazachstania_telluris/GCA_009394695.1.fna	77.9208	1486	3727
Kazachstania_siamensis/GCA_003708905.2.fna	Kazachstania_kunashirensis/GCA_003708465.1.fna	77.8943	904	3727
Kazachstania_siamensis/GCA_003708905.2.fna	Kazachstania_martiniae/GCA_003708925.2.fna	77.8709	752	3727
Kazachstania_siamensis/GCA_003708905.2.fna	Kazachstania_exigua/GCA_016584175.1.fna	77.7954	889	3727
Kazachstania_siamensis/GCA_003708905.2.fna	Kazachstania_turicensis/GCA_003708545.1.fna	77.6913	917	3727
Kazachstania_siamensis/GCA_003708905.2.fna	Kazachstania_spencerorum/GCA_003708825.2.fna	77.6749	872	3727
Kazachstania_siamensis/GCA_003708905.2.fna	Kazachstania_saulgeensis/GCA_900180425.1.fna	77.6103	917	3727
Kazachstania_siamensis/GCA_003708905.2.fna	Kazachstania_barnettii/GCA_903987035.1.fna	77.2159	776	3727
Kazachstania_siamensis/GCA_003708905.2.fna	Kazachstania_barnettii/GCA_903064755.1.fna	77.1658	777	3727
Kazachstania_servazzii/GCA_002214935.1.fna	Kazachstania_servazzii/GCA_002214935.1.fna	100	4146	4232
Kazachstania_servazzii/GCA_002214935.1.fna	Kazachstania_servazzii/GCA_003243735.1.fna	99.707	3901	4232
Kazachstania_servazzii/GCA_002214935.1.fna	Kazachstania_servazzii/GCA_008802755.1.fna	98.6362	3764	4232
Kazachstania_servazzii/GCA_002214935.1.fna	Kazachstania_servazzii/GCA_008802765.1.fna	98.6028	3741	4232
Kazachstania_servazzii/GCA_002214935.1.fna	Kazachstania_solicola/GCA_003708835.2.fna	85.5196	3321	4232
Kazachstania_servazzii/GCA_002214935.1.fna	Kazachstania_aerobia/GCA_003708495.1.fna	85.5188	3258	4232
Kazachstania_servazzii/GCA_002214935.1.fna	Kazachstania_unispora/GCA_016110235.1.fna	81.2405	2555	4232
Kazachstania_servazzii/GCA_002214935.1.fna	Kazachstania_unispora/GCA_016584185.1.fna	81.2259	2562	4232
Kazachstania_servazzii/GCA_002214935.1.fna	Kazachstania_unispora/GCA_003708525.2.fna	81.1963	2615	4232
Kazachstania_servazzii/GCA_002214935.1.fna	Kazachstania_siamensis/GCA_003708905.2.fna	79.4613	1880	4232
Kazachstania_servazzii/GCA_002214935.1.fna	Kazachstania_bromeliacearum/GCA_003708535.2.fna	77.8693	1029	4232
Kazachstania_servazzii/GCA_002214935.1.fna	Kazachstania_viticola/GCA_003708455.1.fna	77.5959	758	4232
Kazachstania_servazzii/GCA_002214935.1.fna	Kazachstania_slooffiae/GCA_017347545.2.fna	77.4225	1427	4232
Kazachstania_servazzii/GCA_002214935.1.fna	Kazachstania_kunashirensis/GCA_003708465.1.fna	77.4031	804	4232
Kazachstania_servazzii/GCA_002214935.1.fna	Kazachstania_telluris/GCA_009394695.1.fna	77.3417	1197	4232
Kazachstania_servazzii/GCA_003243735.1.fna	Kazachstania_servazzii/GCA_003243735.1.fna	100	4114	4147
Kazachstania_servazzii/GCA_003243735.1.fna	Kazachstania_servazzii/GCA_002214935.1.fna	99.708	3908	4147
Kazachstania_servazzii/GCA_003243735.1.fna	Kazachstania_servazzii/GCA_008802755.1.fna	98.6252	3751	4147
Kazachstania_servazzii/GCA_003243735.1.fna	Kazachstania_servazzii/GCA_008802765.1.fna	98.5778	3722	4147
Kazachstania_servazzii/GCA_003243735.1.fna	Kazachstania_solicola/GCA_003708835.2.fna	85.5152	3301	4147
Kazachstania_servazzii/GCA_003243735.1.fna	Kazachstania_aerobia/GCA_003708495.1.fna	85.5098	3242	4147
Kazachstania_servazzii/GCA_003243735.1.fna	Kazachstania_unispora/GCA_016584185.1.fna	81.2621	2571	4147
Kazachstania_servazzii/GCA_003243735.1.fna	Kazachstania_unispora/GCA_003708525.2.fna	81.2381	2608	4147
Kazachstania_servazzii/GCA_003243735.1.fna	Kazachstania_unispora/GCA_016110235.1.fna	81.2337	2553	4147
Kazachstania_servazzii/GCA_003243735.1.fna	Kazachstania_siamensis/GCA_003708905.2.fna	79.501	1861	4147
Kazachstania_servazzii/GCA_003243735.1.fna	Kazachstania_bromeliacearum/GCA_003708535.2.fna	77.8944	1027	4147
Kazachstania_servazzii/GCA_003243735.1.fna	Kazachstania_viticola/GCA_003708455.1.fna	77.5863	749	4147
Kazachstania_servazzii/GCA_003243735.1.fna	Kazachstania_kunashirensis/GCA_003708465.1.fna	77.4858	779	4147
Kazachstania_servazzii/GCA_003243735.1.fna	Kazachstania_telluris/GCA_009394695.1.fna	77.3421	1187	4147
Kazachstania_servazzii/GCA_003243735.1.fna	Kazachstania_slooffiae/GCA_017347545.2.fna	77.3115	1471	4147
Kazachstania_servazzii/GCA_003243735.1.fna	Kazachstania_spencerorum/GCA_003708825.2.fna	77.1895	790	4147
Kazachstania_servazzii/GCA_008802755.1.fna	Kazachstania_servazzii/GCA_008802755.1.fna	100	3845	3852
Kazachstania_servazzii/GCA_008802755.1.fna	Kazachstania_servazzii/GCA_008802765.1.fna	99.0792	3735	3852
Kazachstania_servazzii/GCA_008802755.1.fna	Kazachstania_servazzii/GCA_003243735.1.fna	98.6176	3762	3852
Kazachstania_servazzii/GCA_008802755.1.fna	Kazachstania_servazzii/GCA_002214935.1.fna	98.6004	3789	3852
Kazachstania_servazzii/GCA_008802755.1.fna	Kazachstania_solicola/GCA_003708835.2.fna	85.5854	3274	3852
Kazachstania_servazzii/GCA_008802755.1.fna	Kazachstania_aerobia/GCA_003708495.1.fna	85.5513	3218	3852
Kazachstania_servazzii/GCA_008802755.1.fna	Kazachstania_unispora/GCA_016584185.1.fna	81.2138	2599	3852
Kazachstania_servazzii/GCA_008802755.1.fna	Kazachstania_unispora/GCA_016110235.1.fna	81.1875	2589	3852
Kazachstania_servazzii/GCA_008802755.1.fna	Kazachstania_unispora/GCA_003708525.2.fna	81.1784	2631	3852
Kazachstania_servazzii/GCA_008802755.1.fna	Kazachstania_siamensis/GCA_003708905.2.fna	79.4967	1842	3852
Kazachstania_servazzii/GCA_008802755.1.fna	Kazachstania_bromeliacearum/GCA_003708535.2.fna	77.8987	1013	3852
Kazachstania_servazzii/GCA_008802755.1.fna	Kazachstania_kunashirensis/GCA_003708465.1.fna	77.5096	761	3852
Kazachstania_servazzii/GCA_008802755.1.fna	Kazachstania_exigua/GCA_016584175.1.fna	77.3378	772	3852
Kazachstania_servazzii/GCA_008802755.1.fna	Kazachstania_turicensis/GCA_003708545.1.fna	77.3169	796	3852
Kazachstania_servazzii/GCA_008802755.1.fna	Kazachstania_slooffiae/GCA_017347545.2.fna	77.3052	1400	3852
Kazachstania_servazzii/GCA_008802755.1.fna	Kazachstania_telluris/GCA_009394695.1.fna	77.2814	1190	3852
Kazachstania_servazzii/GCA_008802755.1.fna	Kazachstania_saulgeensis/GCA_900180425.1.fna	77.0048	805	3852
Kazachstania_servazzii/GCA_008802765.1.fna	Kazachstania_servazzii/GCA_008802765.1.fna	100	3860	3869
Kazachstania_servazzii/GCA_008802765.1.fna	Kazachstania_servazzii/GCA_008802755.1.fna	99.068	3745	3869
Kazachstania_servazzii/GCA_008802765.1.fna	Kazachstania_servazzii/GCA_002214935.1.fna	98.5332	3771	3869
Kazachstania_servazzii/GCA_008802765.1.fna	Kazachstania_servazzii/GCA_003243735.1.fna	98.532	3733	3869
Kazachstania_servazzii/GCA_008802765.1.fna	Kazachstania_solicola/GCA_003708835.2.fna	85.5206	3271	3869
Kazachstania_servazzii/GCA_008802765.1.fna	Kazachstania_aerobia/GCA_003708495.1.fna	85.5181	3223	3869
Kazachstania_servazzii/GCA_008802765.1.fna	Kazachstania_unispora/GCA_016110235.1.fna	81.2639	2529	3869
Kazachstania_servazzii/GCA_008802765.1.fna	Kazachstania_unispora/GCA_016584185.1.fna	81.2446	2561	3869
Kazachstania_servazzii/GCA_008802765.1.fna	Kazachstania_unispora/GCA_003708525.2.fna	81.2344	2597	3869
Kazachstania_servazzii/GCA_008802765.1.fna	Kazachstania_siamensis/GCA_003708905.2.fna	79.4872	1840	3869
Kazachstania_servazzii/GCA_008802765.1.fna	Kazachstania_bromeliacearum/GCA_003708535.2.fna	77.8951	1004	3869
Kazachstania_servazzii/GCA_008802765.1.fna	Kazachstania_kunashirensis/GCA_003708465.1.fna	77.4385	788	3869
Kazachstania_servazzii/GCA_008802765.1.fna	Kazachstania_slooffiae/GCA_017347545.2.fna	77.3074	1420	3869
Kazachstania_servazzii/GCA_008802765.1.fna	Kazachstania_exigua/GCA_016584175.1.fna	77.2559	787	3869
Kazachstania_servazzii/GCA_008802765.1.fna	Kazachstania_telluris/GCA_009394695.1.fna	77.2351	1178	3869
Kazachstania_servazzii/GCA_008802765.1.fna	Kazachstania_turicensis/GCA_003708545.1.fna	77.1858	814	3869
Kazachstania_servazzii/GCA_008802765.1.fna	Kazachstania_saulgeensis/GCA_900180425.1.fna	76.9103	820	3869
Kazachstania_saulgeensis/GCA_900180425.1.fna	Kazachstania_saulgeensis/GCA_900180425.1.fna	99.9959	4274	4302
Kazachstania_saulgeensis/GCA_900180425.1.fna	Kazachstania_barnettii/GCA_903064755.1.fna	81.9697	3304	4302
Kazachstania_saulgeensis/GCA_900180425.1.fna	Kazachstania_barnettii/GCA_903987035.1.fna	81.9367	3313	4302
Kazachstania_saulgeensis/GCA_900180425.1.fna	Kazachstania_exigua/GCA_016584175.1.fna	79.1674	1915	4302
Kazachstania_saulgeensis/GCA_900180425.1.fna	Kazachstania_turicensis/GCA_003708545.1.fna	79.1401	1942	4302
Kazachstania_saulgeensis/GCA_900180425.1.fna	Kazachstania_kunashirensis/GCA_003708465.1.fna	78.2561	1383	4302
Kazachstania_saulgeensis/GCA_900180425.1.fna	Kazachstania_siamensis/GCA_003708905.2.fna	77.6239	936	4302
Kazachstania_saulgeensis/GCA_900180425.1.fna	Kazachstania_unispora/GCA_016584185.1.fna	77.6231	955	4302
Kazachstania_saulgeensis/GCA_900180425.1.fna	Kazachstania_spencerorum/GCA_003708825.2.fna	77.6176	950	4302
Kazachstania_saulgeensis/GCA_900180425.1.fna	Kazachstania_unispora/GCA_003708525.2.fna	77.6165	971	4302
Kazachstania_saulgeensis/GCA_900180425.1.fna	Kazachstania_unispora/GCA_016110235.1.fna	77.591	957	4302
Kazachstania_saulgeensis/GCA_900180425.1.fna	Kazachstania_bromeliacearum/GCA_003708535.2.fna	77.5058	898	4302
Kazachstania_saulgeensis/GCA_900180425.1.fna	Kazachstania_martiniae/GCA_003708925.2.fna	77.2995	805	4302
Kazachstania_saulgeensis/GCA_900180425.1.fna	Kazachstania_viticola/GCA_003708455.1.fna	77.2695	877	4302
Kazachstania_saulgeensis/GCA_900180425.1.fna	Kazachstania_aerobia/GCA_003708495.1.fna	77.1157	907	4302
Kazachstania_saulgeensis/GCA_900180425.1.fna	Kazachstania_servazzii/GCA_008802755.1.fna	77.0629	806	4302
Kazachstania_saulgeensis/GCA_900180425.1.fna	Kazachstania_servazzii/GCA_008802765.1.fna	77.0006	822	4302
Kazachstania_saulgeensis/GCA_900180425.1.fna	Kazachstania_slooffiae/GCA_017347545.2.fna	76.319	1092	4302
Kazachstania_saulgeensis/GCA_900180425.1.fna	Kazachstania_telluris/GCA_009394695.1.fna	76.2446	869	4302
Kazachstania_rosinii/GCA_003708425.2.fna	Kazachstania_rosinii/GCA_003708425.2.fna	100	3892	3899
Kazachstania_naganishii/GCA_000348985.1.fna	Kazachstania_naganishii/GCA_000348985.1.fna	100	3604	3610
Kazachstania_martiniae/GCA_003708925.2.fna	Kazachstania_martiniae/GCA_003708925.2.fna	100	3727	3750
Kazachstania_martiniae/GCA_003708925.2.fna	Kazachstania_siamensis/GCA_003708905.2.fna	77.8303	763	3750
Kazachstania_martiniae/GCA_003708925.2.fna	Kazachstania_unispora/GCA_003708525.2.fna	77.7817	825	3750
Kazachstania_martiniae/GCA_003708925.2.fna	Kazachstania_unispora/GCA_016110235.1.fna	77.7787	804	3750
Kazachstania_martiniae/GCA_003708925.2.fna	Kazachstania_kunashirensis/GCA_003708465.1.fna	77.7688	788	3750
Kazachstania_martiniae/GCA_003708925.2.fna	Kazachstania_unispora/GCA_016584185.1.fna	77.7038	814	3750
Kazachstania_martiniae/GCA_003708925.2.fna	Kazachstania_bromeliacearum/GCA_003708535.2.fna	77.6799	776	3750
Kazachstania_martiniae/GCA_003708925.2.fna	Kazachstania_aerobia/GCA_003708495.1.fna	77.5599	760	3750
Kazachstania_martiniae/GCA_003708925.2.fna	Kazachstania_saulgeensis/GCA_900180425.1.fna	77.5207	766	3750
Kazachstania_martiniae/GCA_003708925.2.fna	Kazachstania_turicensis/GCA_003708545.1.fna	77.4906	779	3750
Kazachstania_martiniae/GCA_003708925.2.fna	Kazachstania_slooffiae/GCA_017347545.2.fna	76.6612	776	3750
Kazachstania_kunashirensis/GCA_003708465.1.fna	Kazachstania_kunashirensis/GCA_003708465.1.fna	100	3514	3523
Kazachstania_kunashirensis/GCA_003708465.1.fna	Kazachstania_saulgeensis/GCA_900180425.1.fna	78.4199	1370	3523
Kazachstania_kunashirensis/GCA_003708465.1.fna	Kazachstania_turicensis/GCA_003708545.1.fna	78.3784	1264	3523
Kazachstania_kunashirensis/GCA_003708465.1.fna	Kazachstania_exigua/GCA_016584175.1.fna	78.3421	1246	3523
Kazachstania_kunashirensis/GCA_003708465.1.fna	Kazachstania_unispora/GCA_003708525.2.fna	77.934	952	3523
Kazachstania_kunashirensis/GCA_003708465.1.fna	Kazachstania_unispora/GCA_016110235.1.fna	77.9284	934	3523
Kazachstania_kunashirensis/GCA_003708465.1.fna	Kazachstania_spencerorum/GCA_003708825.2.fna	77.9244	1026	3523
Kazachstania_kunashirensis/GCA_003708465.1.fna	Kazachstania_unispora/GCA_016584185.1.fna	77.868	956	3523
Kazachstania_kunashirensis/GCA_003708465.1.fna	Kazachstania_viticola/GCA_003708455.1.fna	77.8529	825	3523
Kazachstania_kunashirensis/GCA_003708465.1.fna	Kazachstania_barnettii/GCA_903064755.1.fna	77.8089	1166	3523
Kazachstania_kunashirensis/GCA_003708465.1.fna	Kazachstania_barnettii/GCA_903987035.1.fna	77.7984	1157	3523
Kazachstania_kunashirensis/GCA_003708465.1.fna	Kazachstania_siamensis/GCA_003708905.2.fna	77.7346	927	3523
Kazachstania_kunashirensis/GCA_003708465.1.fna	Kazachstania_martiniae/GCA_003708925.2.fna	77.6418	822	3523
Kazachstania_kunashirensis/GCA_003708465.1.fna	Kazachstania_bromeliacearum/GCA_003708535.2.fna	77.6355	853	3523
Kazachstania_kunashirensis/GCA_003708465.1.fna	Kazachstania_aerobia/GCA_003708495.1.fna	77.6323	837	3523
Kazachstania_kunashirensis/GCA_003708465.1.fna	Kazachstania_servazzii/GCA_008802755.1.fna	77.5287	759	3523
Kazachstania_kunashirensis/GCA_003708465.1.fna	Kazachstania_servazzii/GCA_003243735.1.fna	77.5081	777	3523
Kazachstania_kunashirensis/GCA_003708465.1.fna	Kazachstania_solicola/GCA_003708835.2.fna	77.5041	717	3523
Kazachstania_kunashirensis/GCA_003708465.1.fna	Kazachstania_servazzii/GCA_002214935.1.fna	77.4891	768	3523
Kazachstania_kunashirensis/GCA_003708465.1.fna	Kazachstania_servazzii/GCA_008802765.1.fna	77.4162	768	3523
Kazachstania_kunashirensis/GCA_003708465.1.fna	Kazachstania_slooffiae/GCA_017347545.2.fna	76.5733	907	3523
Kazachstania_kunashirensis/GCA_003708465.1.fna	Kazachstania_telluris/GCA_009394695.1.fna	76.5257	727	3523
Kazachstania_intestinalis/GCA_003708845.2.fna	Kazachstania_intestinalis/GCA_003708845.2.fna	100	3202	3209
Kazachstania_humilis/GCA_020313495.2.fna	Kazachstania_humilis/GCA_020313495.2.fna	100	4977	4980
Kazachstania_exigua/GCA_016584175.1.fna	Kazachstania_exigua/GCA_016584175.1.fna	100	4215	4235
Kazachstania_exigua/GCA_016584175.1.fna	Kazachstania_turicensis/GCA_003708545.1.fna	99.8741	4156	4235
Kazachstania_exigua/GCA_016584175.1.fna	Kazachstania_saulgeensis/GCA_900180425.1.fna	79.1494	1898	4235
Kazachstania_exigua/GCA_016584175.1.fna	Kazachstania_barnettii/GCA_903064755.1.fna	78.6685	1704	4235
Kazachstania_exigua/GCA_016584175.1.fna	Kazachstania_barnettii/GCA_903987035.1.fna	78.655	1686	4235
Kazachstania_exigua/GCA_016584175.1.fna	Kazachstania_kunashirensis/GCA_003708465.1.fna	78.3549	1208	4235
Kazachstania_exigua/GCA_016584175.1.fna	Kazachstania_bromeliacearum/GCA_003708535.2.fna	77.6803	842	4235
Kazachstania_exigua/GCA_016584175.1.fna	Kazachstania_siamensis/GCA_003708905.2.fna	77.6744	918	4235
Kazachstania_exigua/GCA_016584175.1.fna	Kazachstania_unispora/GCA_016110235.1.fna	77.6517	879	4235
Kazachstania_exigua/GCA_016584175.1.fna	Kazachstania_unispora/GCA_016584185.1.fna	77.6108	917	4235
Kazachstania_exigua/GCA_016584175.1.fna	Kazachstania_viticola/GCA_003708455.1.fna	77.5529	792	4235
Kazachstania_exigua/GCA_016584175.1.fna	Kazachstania_unispora/GCA_003708525.2.fna	77.5471	918	4235
Kazachstania_exigua/GCA_016584175.1.fna	Kazachstania_spencerorum/GCA_003708825.2.fna	77.3929	901	4235
Kazachstania_exigua/GCA_016584175.1.fna	Kazachstania_aerobia/GCA_003708495.1.fna	77.2999	818	4235
Kazachstania_exigua/GCA_016584175.1.fna	Kazachstania_slooffiae/GCA_017347545.2.fna	76.341	990	4235
Kazachstania_bromeliacearum/GCA_003708535.2.fna	Kazachstania_bromeliacearum/GCA_003708535.2.fna	100	3579	3587
Kazachstania_bromeliacearum/GCA_003708535.2.fna	Kazachstania_unispora/GCA_016584185.1.fna	78.6007	1214	3587
Kazachstania_bromeliacearum/GCA_003708535.2.fna	Kazachstania_unispora/GCA_016110235.1.fna	78.5912	1214	3587
Kazachstania_bromeliacearum/GCA_003708535.2.fna	Kazachstania_unispora/GCA_003708525.2.fna	78.5746	1237	3587
Kazachstania_bromeliacearum/GCA_003708535.2.fna	Kazachstania_siamensis/GCA_003708905.2.fna	78.5469	1183	3587
Kazachstania_bromeliacearum/GCA_003708535.2.fna	Kazachstania_aerobia/GCA_003708495.1.fna	78.0579	1053	3587
Kazachstania_bromeliacearum/GCA_003708535.2.fna	Kazachstania_solicola/GCA_003708835.2.fna	78.014	991	3587
Kazachstania_bromeliacearum/GCA_003708535.2.fna	Kazachstania_servazzii/GCA_003243735.1.fna	77.9284	1046	3587
Kazachstania_bromeliacearum/GCA_003708535.2.fna	Kazachstania_servazzii/GCA_008802755.1.fna	77.9094	1011	3587
Kazachstania_bromeliacearum/GCA_003708535.2.fna	Kazachstania_servazzii/GCA_002214935.1.fna	77.885	1030	3587
Kazachstania_bromeliacearum/GCA_003708535.2.fna	Kazachstania_servazzii/GCA_008802765.1.fna	77.8388	1029	3587
Kazachstania_bromeliacearum/GCA_003708535.2.fna	Kazachstania_kunashirensis/GCA_003708465.1.fna	77.7932	839	3587
Kazachstania_bromeliacearum/GCA_003708535.2.fna	Kazachstania_martiniae/GCA_003708925.2.fna	77.7851	770	3587
Kazachstania_bromeliacearum/GCA_003708535.2.fna	Kazachstania_viticola/GCA_003708455.1.fna	77.774	807	3587
Kazachstania_bromeliacearum/GCA_003708535.2.fna	Kazachstania_exigua/GCA_016584175.1.fna	77.6788	842	3587
Kazachstania_bromeliacearum/GCA_003708535.2.fna	Kazachstania_turicensis/GCA_003708545.1.fna	77.5906	868	3587
Kazachstania_bromeliacearum/GCA_003708535.2.fna	Kazachstania_spencerorum/GCA_003708825.2.fna	77.5155	843	3587
Kazachstania_bromeliacearum/GCA_003708535.2.fna	Kazachstania_saulgeensis/GCA_900180425.1.fna	77.4893	907	3587
Kazachstania_bromeliacearum/GCA_003708535.2.fna	Kazachstania_barnettii/GCA_903987035.1.fna	77.4607	782	3587
Kazachstania_bromeliacearum/GCA_003708535.2.fna	Kazachstania_barnettii/GCA_903064755.1.fna	77.4541	780	3587
Kazachstania_bromeliacearum/GCA_003708535.2.fna	Kazachstania_telluris/GCA_009394695.1.fna	77.0745	821	3587
Kazachstania_bromeliacearum/GCA_003708535.2.fna	Kazachstania_slooffiae/GCA_017347545.2.fna	77.0058	987	3587
Kazachstania_barnettii/GCA_903064755.1.fna	Kazachstania_barnettii/GCA_903064755.1.fna	99.9989	4189	4198
Kazachstania_barnettii/GCA_903064755.1.fna	Kazachstania_barnettii/GCA_903987035.1.fna	99.9134	4168	4198
Kazachstania_barnettii/GCA_903064755.1.fna	Kazachstania_saulgeensis/GCA_900180425.1.fna	81.9493	3344	4198
Kazachstania_barnettii/GCA_903064755.1.fna	Kazachstania_exigua/GCA_016584175.1.fna	78.6714	1698	4198
Kazachstania_barnettii/GCA_903064755.1.fna	Kazachstania_turicensis/GCA_003708545.1.fna	78.6089	1748	4198
Kazachstania_barnettii/GCA_903064755.1.fna	Kazachstania_kunashirensis/GCA_003708465.1.fna	77.7374	1134	4198
Kazachstania_barnettii/GCA_903064755.1.fna	Kazachstania_bromeliacearum/GCA_003708535.2.fna	77.372	788	4198
Kazachstania_barnettii/GCA_903064755.1.fna	Kazachstania_siamensis/GCA_003708905.2.fna	77.1755	787	4198
Kazachstania_barnettii/GCA_903064755.1.fna	Kazachstania_unispora/GCA_016110235.1.fna	77.1472	815	4198
Kazachstania_barnettii/GCA_903064755.1.fna	Kazachstania_unispora/GCA_003708525.2.fna	77.1264	834	4198
Kazachstania_barnettii/GCA_903064755.1.fna	Kazachstania_unispora/GCA_016584185.1.fna	77.1211	833	4198
Kazachstania_barnettii/GCA_903064755.1.fna	Kazachstania_viticola/GCA_003708455.1.fna	76.9635	755	4198
Kazachstania_barnettii/GCA_903064755.1.fna	Kazachstania_spencerorum/GCA_003708825.2.fna	76.9545	803	4198
Kazachstania_barnettii/GCA_903064755.1.fna	Kazachstania_aerobia/GCA_003708495.1.fna	76.7894	814	4198
Kazachstania_barnettii/GCA_903064755.1.fna	Kazachstania_slooffiae/GCA_017347545.2.fna	76.1368	974	4198
Kazachstania_barnettii/GCA_903987035.1.fna	Kazachstania_barnettii/GCA_903987035.1.fna	99.9994	4182	4195
Kazachstania_barnettii/GCA_903987035.1.fna	Kazachstania_barnettii/GCA_903064755.1.fna	99.9202	4167	4195
Kazachstania_barnettii/GCA_903987035.1.fna	Kazachstania_saulgeensis/GCA_900180425.1.fna	81.9545	3331	4195
Kazachstania_barnettii/GCA_903987035.1.fna	Kazachstania_exigua/GCA_016584175.1.fna	78.8143	1665	4195
Kazachstania_barnettii/GCA_903987035.1.fna	Kazachstania_turicensis/GCA_003708545.1.fna	78.7483	1720	4195
Kazachstania_barnettii/GCA_903987035.1.fna	Kazachstania_kunashirensis/GCA_003708465.1.fna	77.7212	1120	4195
Kazachstania_barnettii/GCA_903987035.1.fna	Kazachstania_bromeliacearum/GCA_003708535.2.fna	77.3259	801	4195
Kazachstania_barnettii/GCA_903987035.1.fna	Kazachstania_unispora/GCA_016584185.1.fna	77.1875	804	4195
Kazachstania_barnettii/GCA_903987035.1.fna	Kazachstania_unispora/GCA_016110235.1.fna	77.1287	818	4195
Kazachstania_barnettii/GCA_903987035.1.fna	Kazachstania_unispora/GCA_003708525.2.fna	77.1246	816	4195
Kazachstania_barnettii/GCA_903987035.1.fna	Kazachstania_siamensis/GCA_003708905.2.fna	77.1172	784	4195
Kazachstania_barnettii/GCA_903987035.1.fna	Kazachstania_spencerorum/GCA_003708825.2.fna	76.9413	802	4195
Kazachstania_barnettii/GCA_903987035.1.fna	Kazachstania_aerobia/GCA_003708495.1.fna	76.8335	809	4195
Kazachstania_barnettii/GCA_903987035.1.fna	Kazachstania_slooffiae/GCA_017347545.2.fna	76.1516	955	4195
Kazachstania_africana/GCA_000304475.1.fna	Kazachstania_africana/GCA_000304475.1.fna	100	3704	3704
Kazachstania_aerobia/GCA_003708495.1.fna	Kazachstania_aerobia/GCA_003708495.1.fna	100	3785	3806
Kazachstania_aerobia/GCA_003708495.1.fna	Kazachstania_solicola/GCA_003708835.2.fna	88.5454	3381	3806
Kazachstania_aerobia/GCA_003708495.1.fna	Kazachstania_servazzii/GCA_002214935.1.fna	85.492	3239	3806
Kazachstania_aerobia/GCA_003708495.1.fna	Kazachstania_servazzii/GCA_008802755.1.fna	85.4891	3247	3806
Kazachstania_aerobia/GCA_003708495.1.fna	Kazachstania_servazzii/GCA_008802765.1.fna	85.4829	3226	3806
Kazachstania_aerobia/GCA_003708495.1.fna	Kazachstania_servazzii/GCA_003243735.1.fna	85.4149	3275	3806
Kazachstania_aerobia/GCA_003708495.1.fna	Kazachstania_unispora/GCA_016584185.1.fna	81.3943	2599	3806
Kazachstania_aerobia/GCA_003708495.1.fna	Kazachstania_unispora/GCA_003708525.2.fna	81.3796	2625	3806
Kazachstania_aerobia/GCA_003708495.1.fna	Kazachstania_unispora/GCA_016110235.1.fna	81.3294	2605	3806
Kazachstania_aerobia/GCA_003708495.1.fna	Kazachstania_siamensis/GCA_003708905.2.fna	79.744	1908	3806
Kazachstania_aerobia/GCA_003708495.1.fna	Kazachstania_bromeliacearum/GCA_003708535.2.fna	78.0307	1053	3806
Kazachstania_aerobia/GCA_003708495.1.fna	Kazachstania_kunashirensis/GCA_003708465.1.fna	77.6178	836	3806
Kazachstania_aerobia/GCA_003708495.1.fna	Kazachstania_viticola/GCA_003708455.1.fna	77.4789	801	3806
Kazachstania_aerobia/GCA_003708495.1.fna	Kazachstania_slooffiae/GCA_017347545.2.fna	77.4002	1497	3806
Kazachstania_aerobia/GCA_003708495.1.fna	Kazachstania_spencerorum/GCA_003708825.2.fna	77.348	816	3806
Kazachstania_aerobia/GCA_003708495.1.fna	Kazachstania_telluris/GCA_009394695.1.fna	77.2922	1253	3806
Kazachstania_aerobia/GCA_003708495.1.fna	Kazachstania_turicensis/GCA_003708545.1.fna	77.2755	888	3806
Kazachstania_aerobia/GCA_003708495.1.fna	Kazachstania_exigua/GCA_016584175.1.fna	77.2048	859	3806
Kazachstania_aerobia/GCA_003708495.1.fna	Kazachstania_saulgeensis/GCA_900180425.1.fna	77.1031	900	3806
Kazachstania_aerobia/GCA_003708495.1.fna	Kazachstania_barnettii/GCA_903987035.1.fna	76.8652	786	3806
Kazachstania_aerobia/GCA_003708495.1.fna	Kazachstania_barnettii/GCA_903064755.1.fna	76.8483	794	3806

## Sheet: Kluyveromyces
Name and accession number of the first strain in the comparison	Name and accession number of the second strain in the comparison	ANI %	N° of fragments matched between the two strains	N° of fragments in total between the two strains
Kluyveromyces_wickerhamii/GCA_000179415.1.fna	Kluyveromyces_wickerhamii/GCA_000179415.1.fna	100	2991	3023
Kluyveromyces_starmeri/GCA_008973615.1.fna	Kluyveromyces_starmeri/GCA_008973615.1.fna	100	3154	3154
Kluyveromyces_nonfermentans/GCA_003670155.1.fna	Kluyveromyces_nonfermentans/GCA_003670155.1.fna	100	3131	3132
Kluyveromyces_nonfermentans/GCA_003670155.1.fna	Kluyveromyces_aestuarii/GCA_003707555.1.fna	78.8163	1538	3132
Kluyveromyces_nonfermentans/GCA_003670155.1.fna	Kluyveromyces_aestuarii/GCA_000179355.1.fna	78.7402	1500	3132
Kluyveromyces_marxianus/GCA_000299195.2.fna	Kluyveromyces_marxianus/GCA_000299195.2.fna	99.9959	3592	3612
Kluyveromyces_marxianus/GCA_000299195.2.fna	Kluyveromyces_marxianus/GCA_016625955.1.fna	99.9542	3582	3612
Kluyveromyces_marxianus/GCA_000299195.2.fna	Kluyveromyces_marxianus/GCA_003046155.1.fna	99.4414	3301	3612
Kluyveromyces_marxianus/GCA_000299195.2.fna	Kluyveromyces_marxianus/GCA_001417835.1.fna	99.4397	3568	3612
Kluyveromyces_marxianus/GCA_000299195.2.fna	Kluyveromyces_marxianus/GCA_016626105.1.fna	99.4269	3566	3612
Kluyveromyces_marxianus/GCA_000299195.2.fna	Kluyveromyces_marxianus/GCA_001854445.2.fna	99.4068	3571	3612
Kluyveromyces_marxianus/GCA_000299195.2.fna	Kluyveromyces_marxianus/GCA_001417885.1.fna	99.3945	3571	3612
Kluyveromyces_marxianus/GCA_000299195.2.fna	Kluyveromyces_marxianus/GCA_001466335.1.fna	99.3826	3414	3612
Kluyveromyces_marxianus/GCA_000299195.2.fna	Kluyveromyces_marxianus/GCA_000747785.1.fna	99.3315	3570	3612
Kluyveromyces_marxianus/GCA_000299195.2.fna	Kluyveromyces_marxianus/GCA_002356615.1.fna	98.7054	3564	3612
Kluyveromyces_marxianus/GCA_000299195.2.fna	Kluyveromyces_marxianus/GCA_001660455.1.fna	98.6233	3553	3612
Kluyveromyces_marxianus/GCA_000299195.2.fna	Kluyveromyces_marxianus/GCA_017309885.1.fna	98.5103	3550	3612
Kluyveromyces_marxianus/GCA_000299195.2.fna	Kluyveromyces_marxianus/GCA_902364165.1.fna	98.4532	3531	3612
Kluyveromyces_marxianus/GCA_000299195.2.fna	Kluyveromyces_marxianus/GCA_008000265.1.fna	97.7359	3282	3612
Kluyveromyces_marxianus/GCA_000299195.2.fna	Kluyveromyces_marxianus/GCA_016584275.1.fna	97.725	3302	3612
Kluyveromyces_marxianus/GCA_000299195.2.fna	Kluyveromyces_marxianus/GCA_016584165.1.fna	97.7024	3163	3612
Kluyveromyces_marxianus/GCA_000299195.2.fna	Kluyveromyces_marxianus/GCA_001692465.1.fna	95.5104	3028	3612
Kluyveromyces_marxianus/GCA_000299195.2.fna	Kluyveromyces_lactis/GCA_000002515.1.fna	78.6186	912	3612
Kluyveromyces_marxianus/GCA_000299195.2.fna	Kluyveromyces_lactis/GCA_002151565.1.fna	78.5881	904	3612
Kluyveromyces_marxianus/GCA_000299195.2.fna	Kluyveromyces_lactis/GCA_007993695.1.fna	78.5683	897	3612
Kluyveromyces_marxianus/GCA_000299195.2.fna	Kluyveromyces_dobzhanskii/GCA_003705805.2.fna	78.5354	838	3612
Kluyveromyces_marxianus/GCA_000299195.2.fna	Kluyveromyces_dobzhanskii/GCA_000820885.1.fna	78.5226	825	3612
Kluyveromyces_marxianus/GCA_000747785.1.fna	Kluyveromyces_marxianus/GCA_000747785.1.fna	100	3681	3703
Kluyveromyces_marxianus/GCA_000747785.1.fna	Kluyveromyces_marxianus/GCA_001466335.1.fna	99.6019	3420	3703
Kluyveromyces_marxianus/GCA_000747785.1.fna	Kluyveromyces_marxianus/GCA_001417885.1.fna	99.5182	3596	3703
Kluyveromyces_marxianus/GCA_000747785.1.fna	Kluyveromyces_marxianus/GCA_001417835.1.fna	99.4565	3578	3703
Kluyveromyces_marxianus/GCA_000747785.1.fna	Kluyveromyces_marxianus/GCA_016626105.1.fna	99.4485	3571	3703
Kluyveromyces_marxianus/GCA_000747785.1.fna	Kluyveromyces_marxianus/GCA_001854445.2.fna	99.4213	3580	3703
Kluyveromyces_marxianus/GCA_000747785.1.fna	Kluyveromyces_marxianus/GCA_000299195.2.fna	99.3309	3569	3703
Kluyveromyces_marxianus/GCA_000747785.1.fna	Kluyveromyces_marxianus/GCA_003046155.1.fna	99.3037	3295	3703
Kluyveromyces_marxianus/GCA_000747785.1.fna	Kluyveromyces_marxianus/GCA_016625955.1.fna	99.3012	3572	3703
Kluyveromyces_marxianus/GCA_000747785.1.fna	Kluyveromyces_marxianus/GCA_002356615.1.fna	98.7555	3571	3703
Kluyveromyces_marxianus/GCA_000747785.1.fna	Kluyveromyces_marxianus/GCA_001660455.1.fna	98.6725	3557	3703
Kluyveromyces_marxianus/GCA_000747785.1.fna	Kluyveromyces_marxianus/GCA_017309885.1.fna	98.553	3560	3703
Kluyveromyces_marxianus/GCA_000747785.1.fna	Kluyveromyces_marxianus/GCA_902364165.1.fna	98.4919	3562	3703
Kluyveromyces_marxianus/GCA_000747785.1.fna	Kluyveromyces_marxianus/GCA_016584275.1.fna	97.7231	3294	3703
Kluyveromyces_marxianus/GCA_000747785.1.fna	Kluyveromyces_marxianus/GCA_008000265.1.fna	97.7151	3300	3703
Kluyveromyces_marxianus/GCA_000747785.1.fna	Kluyveromyces_marxianus/GCA_016584165.1.fna	97.6875	3155	3703
Kluyveromyces_marxianus/GCA_000747785.1.fna	Kluyveromyces_marxianus/GCA_001692465.1.fna	95.4886	3014	3703
Kluyveromyces_marxianus/GCA_000747785.1.fna	Kluyveromyces_lactis/GCA_000002515.1.fna	78.8631	883	3703
Kluyveromyces_marxianus/GCA_000747785.1.fna	Kluyveromyces_lactis/GCA_002151565.1.fna	78.7894	887	3703
Kluyveromyces_marxianus/GCA_000747785.1.fna	Kluyveromyces_dobzhanskii/GCA_000820885.1.fna	78.6736	812	3703
Kluyveromyces_marxianus/GCA_000747785.1.fna	Kluyveromyces_lactis/GCA_007993695.1.fna	78.6263	871	3703
Kluyveromyces_marxianus/GCA_000747785.1.fna	Kluyveromyces_dobzhanskii/GCA_003705805.2.fna	78.6067	830	3703
Kluyveromyces_marxianus/GCA_001417835.1.fna	Kluyveromyces_marxianus/GCA_001417835.1.fna	100	3619	3628
Kluyveromyces_marxianus/GCA_001417835.1.fna	Kluyveromyces_marxianus/GCA_016626105.1.fna	99.9886	3587	3628
Kluyveromyces_marxianus/GCA_001417835.1.fna	Kluyveromyces_marxianus/GCA_001466335.1.fna	99.4914	3416	3628
Kluyveromyces_marxianus/GCA_001417835.1.fna	Kluyveromyces_marxianus/GCA_001417885.1.fna	99.4609	3586	3628
Kluyveromyces_marxianus/GCA_001417835.1.fna	Kluyveromyces_marxianus/GCA_000747785.1.fna	99.4412	3584	3628
Kluyveromyces_marxianus/GCA_001417835.1.fna	Kluyveromyces_marxianus/GCA_000299195.2.fna	99.4411	3573	3628
Kluyveromyces_marxianus/GCA_001417835.1.fna	Kluyveromyces_marxianus/GCA_003046155.1.fna	99.4405	3298	3628
Kluyveromyces_marxianus/GCA_001417835.1.fna	Kluyveromyces_marxianus/GCA_016625955.1.fna	99.4222	3567	3628
Kluyveromyces_marxianus/GCA_001417835.1.fna	Kluyveromyces_marxianus/GCA_001854445.2.fna	99.4214	3574	3628
Kluyveromyces_marxianus/GCA_001417835.1.fna	Kluyveromyces_marxianus/GCA_002356615.1.fna	98.7098	3574	3628
Kluyveromyces_marxianus/GCA_001417835.1.fna	Kluyveromyces_marxianus/GCA_001660455.1.fna	98.6488	3548	3628
Kluyveromyces_marxianus/GCA_001417835.1.fna	Kluyveromyces_marxianus/GCA_017309885.1.fna	98.5236	3569	3628
Kluyveromyces_marxianus/GCA_001417835.1.fna	Kluyveromyces_marxianus/GCA_902364165.1.fna	98.453	3565	3628
Kluyveromyces_marxianus/GCA_001417835.1.fna	Kluyveromyces_marxianus/GCA_016584275.1.fna	97.724	3300	3628
Kluyveromyces_marxianus/GCA_001417835.1.fna	Kluyveromyces_marxianus/GCA_008000265.1.fna	97.7137	3299	3628
Kluyveromyces_marxianus/GCA_001417835.1.fna	Kluyveromyces_marxianus/GCA_016584165.1.fna	97.6986	3160	3628
Kluyveromyces_marxianus/GCA_001417835.1.fna	Kluyveromyces_marxianus/GCA_001692465.1.fna	95.4998	3032	3628
Kluyveromyces_marxianus/GCA_001417835.1.fna	Kluyveromyces_dobzhanskii/GCA_003705805.2.fna	78.746	830	3628
Kluyveromyces_marxianus/GCA_001417835.1.fna	Kluyveromyces_dobzhanskii/GCA_000820885.1.fna	78.6955	819	3628
Kluyveromyces_marxianus/GCA_001417835.1.fna	Kluyveromyces_lactis/GCA_002151565.1.fna	78.6672	916	3628
Kluyveromyces_marxianus/GCA_001417835.1.fna	Kluyveromyces_lactis/GCA_007993695.1.fna	78.5575	886	3628
Kluyveromyces_marxianus/GCA_001417835.1.fna	Kluyveromyces_lactis/GCA_000002515.1.fna	78.5569	913	3628
Kluyveromyces_marxianus/GCA_001417885.1.fna	Kluyveromyces_marxianus/GCA_001417885.1.fna	100	3637	3652
Kluyveromyces_marxianus/GCA_001417885.1.fna	Kluyveromyces_marxianus/GCA_001466335.1.fna	99.5875	3419	3652
Kluyveromyces_marxianus/GCA_001417885.1.fna	Kluyveromyces_marxianus/GCA_000747785.1.fna	99.5156	3590	3652
Kluyveromyces_marxianus/GCA_001417885.1.fna	Kluyveromyces_marxianus/GCA_001854445.2.fna	99.4563	3581	3652
Kluyveromyces_marxianus/GCA_001417885.1.fna	Kluyveromyces_marxianus/GCA_001417835.1.fna	99.455	3585	3652
Kluyveromyces_marxianus/GCA_001417885.1.fna	Kluyveromyces_marxianus/GCA_016626105.1.fna	99.4482	3564	3652
Kluyveromyces_marxianus/GCA_001417885.1.fna	Kluyveromyces_marxianus/GCA_000299195.2.fna	99.3978	3564	3652
Kluyveromyces_marxianus/GCA_001417885.1.fna	Kluyveromyces_marxianus/GCA_016625955.1.fna	99.3726	3575	3652
Kluyveromyces_marxianus/GCA_001417885.1.fna	Kluyveromyces_marxianus/GCA_003046155.1.fna	99.3628	3302	3652
Kluyveromyces_marxianus/GCA_001417885.1.fna	Kluyveromyces_marxianus/GCA_002356615.1.fna	98.7505	3568	3652
Kluyveromyces_marxianus/GCA_001417885.1.fna	Kluyveromyces_marxianus/GCA_001660455.1.fna	98.6208	3551	3652
Kluyveromyces_marxianus/GCA_001417885.1.fna	Kluyveromyces_marxianus/GCA_017309885.1.fna	98.5079	3553	3652
Kluyveromyces_marxianus/GCA_001417885.1.fna	Kluyveromyces_marxianus/GCA_902364165.1.fna	98.4367	3562	3652
Kluyveromyces_marxianus/GCA_001417885.1.fna	Kluyveromyces_marxianus/GCA_008000265.1.fna	97.7142	3283	3652
Kluyveromyces_marxianus/GCA_001417885.1.fna	Kluyveromyces_marxianus/GCA_016584275.1.fna	97.7076	3297	3652
Kluyveromyces_marxianus/GCA_001417885.1.fna	Kluyveromyces_marxianus/GCA_016584165.1.fna	97.6671	3178	3652
Kluyveromyces_marxianus/GCA_001417885.1.fna	Kluyveromyces_marxianus/GCA_001692465.1.fna	95.51	3023	3652
Kluyveromyces_marxianus/GCA_001417885.1.fna	Kluyveromyces_lactis/GCA_002151565.1.fna	78.6003	912	3652
Kluyveromyces_marxianus/GCA_001417885.1.fna	Kluyveromyces_dobzhanskii/GCA_003705805.2.fna	78.5727	838	3652
Kluyveromyces_marxianus/GCA_001417885.1.fna	Kluyveromyces_dobzhanskii/GCA_000820885.1.fna	78.5266	817	3652
Kluyveromyces_marxianus/GCA_001417885.1.fna	Kluyveromyces_lactis/GCA_007993695.1.fna	78.5201	893	3652
Kluyveromyces_marxianus/GCA_001417885.1.fna	Kluyveromyces_lactis/GCA_000002515.1.fna	78.5177	908	3652
Kluyveromyces_marxianus/GCA_001466335.1.fna	Kluyveromyces_marxianus/GCA_001466335.1.fna	99.9942	3446	3521
Kluyveromyces_marxianus/GCA_001466335.1.fna	Kluyveromyces_marxianus/GCA_000747785.1.fna	99.6057	3438	3521
Kluyveromyces_marxianus/GCA_001466335.1.fna	Kluyveromyces_marxianus/GCA_001417885.1.fna	99.5799	3438	3521
Kluyveromyces_marxianus/GCA_001466335.1.fna	Kluyveromyces_marxianus/GCA_001854445.2.fna	99.5132	3430	3521
Kluyveromyces_marxianus/GCA_001466335.1.fna	Kluyveromyces_marxianus/GCA_001417835.1.fna	99.496	3434	3521
Kluyveromyces_marxianus/GCA_001466335.1.fna	Kluyveromyces_marxianus/GCA_016626105.1.fna	99.4945	3428	3521
Kluyveromyces_marxianus/GCA_001466335.1.fna	Kluyveromyces_marxianus/GCA_000299195.2.fna	99.3767	3429	3521
Kluyveromyces_marxianus/GCA_001466335.1.fna	Kluyveromyces_marxianus/GCA_003046155.1.fna	99.3686	3157	3521
Kluyveromyces_marxianus/GCA_001466335.1.fna	Kluyveromyces_marxianus/GCA_016625955.1.fna	99.3577	3436	3521
Kluyveromyces_marxianus/GCA_001466335.1.fna	Kluyveromyces_marxianus/GCA_002356615.1.fna	98.7325	3421	3521
Kluyveromyces_marxianus/GCA_001466335.1.fna	Kluyveromyces_marxianus/GCA_001660455.1.fna	98.6516	3419	3521
Kluyveromyces_marxianus/GCA_001466335.1.fna	Kluyveromyces_marxianus/GCA_017309885.1.fna	98.5077	3421	3521
Kluyveromyces_marxianus/GCA_001466335.1.fna	Kluyveromyces_marxianus/GCA_902364165.1.fna	98.453	3396	3521
Kluyveromyces_marxianus/GCA_001466335.1.fna	Kluyveromyces_marxianus/GCA_008000265.1.fna	97.7041	3182	3521
Kluyveromyces_marxianus/GCA_001466335.1.fna	Kluyveromyces_marxianus/GCA_016584275.1.fna	97.704	3201	3521
Kluyveromyces_marxianus/GCA_001466335.1.fna	Kluyveromyces_marxianus/GCA_016584165.1.fna	97.6518	3062	3521
Kluyveromyces_marxianus/GCA_001466335.1.fna	Kluyveromyces_marxianus/GCA_001692465.1.fna	95.5031	2939	3521
Kluyveromyces_marxianus/GCA_001466335.1.fna	Kluyveromyces_lactis/GCA_000002515.1.fna	78.5688	871	3521
Kluyveromyces_marxianus/GCA_001466335.1.fna	Kluyveromyces_lactis/GCA_002151565.1.fna	78.5312	869	3521
Kluyveromyces_marxianus/GCA_001466335.1.fna	Kluyveromyces_dobzhanskii/GCA_000820885.1.fna	78.5302	796	3521
Kluyveromyces_marxianus/GCA_001466335.1.fna	Kluyveromyces_lactis/GCA_007993695.1.fna	78.4765	857	3521
Kluyveromyces_marxianus/GCA_001466335.1.fna	Kluyveromyces_dobzhanskii/GCA_003705805.2.fna	78.393	823	3521
Kluyveromyces_marxianus/GCA_001660455.1.fna	Kluyveromyces_marxianus/GCA_001660455.1.fna	99.9826	3650	3809
Kluyveromyces_marxianus/GCA_001660455.1.fna	Kluyveromyces_marxianus/GCA_017309885.1.fna	98.9607	3568	3809
Kluyveromyces_marxianus/GCA_001660455.1.fna	Kluyveromyces_marxianus/GCA_902364165.1.fna	98.7798	3564	3809
Kluyveromyces_marxianus/GCA_001660455.1.fna	Kluyveromyces_marxianus/GCA_001466335.1.fna	98.6558	3421	3809
Kluyveromyces_marxianus/GCA_001660455.1.fna	Kluyveromyces_marxianus/GCA_000747785.1.fna	98.6419	3566	3809
Kluyveromyces_marxianus/GCA_001660455.1.fna	Kluyveromyces_marxianus/GCA_001417835.1.fna	98.6313	3574	3809
Kluyveromyces_marxianus/GCA_001660455.1.fna	Kluyveromyces_marxianus/GCA_016626105.1.fna	98.6303	3561	3809
Kluyveromyces_marxianus/GCA_001660455.1.fna	Kluyveromyces_marxianus/GCA_001854445.2.fna	98.6256	3568	3809
Kluyveromyces_marxianus/GCA_001660455.1.fna	Kluyveromyces_marxianus/GCA_008000265.1.fna	98.6166	3299	3809
Kluyveromyces_marxianus/GCA_001660455.1.fna	Kluyveromyces_marxianus/GCA_000299195.2.fna	98.6126	3566	3809
Kluyveromyces_marxianus/GCA_001660455.1.fna	Kluyveromyces_marxianus/GCA_016625955.1.fna	98.6006	3563	3809
Kluyveromyces_marxianus/GCA_001660455.1.fna	Kluyveromyces_marxianus/GCA_001417885.1.fna	98.5999	3580	3809
Kluyveromyces_marxianus/GCA_001660455.1.fna	Kluyveromyces_marxianus/GCA_003046155.1.fna	98.5744	3306	3809
Kluyveromyces_marxianus/GCA_001660455.1.fna	Kluyveromyces_marxianus/GCA_016584275.1.fna	98.4714	3318	3809
Kluyveromyces_marxianus/GCA_001660455.1.fna	Kluyveromyces_marxianus/GCA_016584165.1.fna	98.4369	3165	3809
Kluyveromyces_marxianus/GCA_001660455.1.fna	Kluyveromyces_marxianus/GCA_002356615.1.fna	98.382	3561	3809
Kluyveromyces_marxianus/GCA_001660455.1.fna	Kluyveromyces_marxianus/GCA_001692465.1.fna	95.4203	3021	3809
Kluyveromyces_marxianus/GCA_001660455.1.fna	Kluyveromyces_lactis/GCA_002151565.1.fna	78.5889	909	3809
Kluyveromyces_marxianus/GCA_001660455.1.fna	Kluyveromyces_lactis/GCA_000002515.1.fna	78.5873	900	3809
Kluyveromyces_marxianus/GCA_001660455.1.fna	Kluyveromyces_dobzhanskii/GCA_000820885.1.fna	78.5738	839	3809
Kluyveromyces_marxianus/GCA_001660455.1.fna	Kluyveromyces_dobzhanskii/GCA_003705805.2.fna	78.5074	846	3809
Kluyveromyces_marxianus/GCA_001660455.1.fna	Kluyveromyces_lactis/GCA_007993695.1.fna	78.3486	918	3809
Kluyveromyces_marxianus/GCA_001692465.1.fna	Kluyveromyces_marxianus/GCA_001692465.1.fna	100	3062	3096
Kluyveromyces_marxianus/GCA_001692465.1.fna	Kluyveromyces_marxianus/GCA_001854445.2.fna	95.6302	3070	3096
Kluyveromyces_marxianus/GCA_001692465.1.fna	Kluyveromyces_marxianus/GCA_000299195.2.fna	95.6266	3081	3096
Kluyveromyces_marxianus/GCA_001692465.1.fna	Kluyveromyces_marxianus/GCA_001417885.1.fna	95.6232	3071	3096
Kluyveromyces_marxianus/GCA_001692465.1.fna	Kluyveromyces_marxianus/GCA_001417835.1.fna	95.6177	3071	3096
Kluyveromyces_marxianus/GCA_001692465.1.fna	Kluyveromyces_marxianus/GCA_000747785.1.fna	95.6136	3075	3096
Kluyveromyces_marxianus/GCA_001692465.1.fna	Kluyveromyces_marxianus/GCA_016626105.1.fna	95.6104	3077	3096
Kluyveromyces_marxianus/GCA_001692465.1.fna	Kluyveromyces_marxianus/GCA_016625955.1.fna	95.6034	3078	3096
Kluyveromyces_marxianus/GCA_001692465.1.fna	Kluyveromyces_marxianus/GCA_001466335.1.fna	95.602	2973	3096
Kluyveromyces_marxianus/GCA_001692465.1.fna	Kluyveromyces_marxianus/GCA_002356615.1.fna	95.5662	3071	3096
Kluyveromyces_marxianus/GCA_001692465.1.fna	Kluyveromyces_marxianus/GCA_003046155.1.fna	95.5608	2920	3096
Kluyveromyces_marxianus/GCA_001692465.1.fna	Kluyveromyces_marxianus/GCA_001660455.1.fna	95.5521	3070	3096
Kluyveromyces_marxianus/GCA_001692465.1.fna	Kluyveromyces_marxianus/GCA_008000265.1.fna	95.551	2966	3096
Kluyveromyces_marxianus/GCA_001692465.1.fna	Kluyveromyces_marxianus/GCA_017309885.1.fna	95.5355	3064	3096
Kluyveromyces_marxianus/GCA_001692465.1.fna	Kluyveromyces_marxianus/GCA_016584275.1.fna	95.5073	2927	3096
Kluyveromyces_marxianus/GCA_001692465.1.fna	Kluyveromyces_marxianus/GCA_016584165.1.fna	95.4816	2828	3096
Kluyveromyces_marxianus/GCA_001692465.1.fna	Kluyveromyces_marxianus/GCA_902364165.1.fna	95.4729	3066	3096
Kluyveromyces_marxianus/GCA_001692465.1.fna	Kluyveromyces_dobzhanskii/GCA_000820885.1.fna	78.4214	654	3096
Kluyveromyces_marxianus/GCA_001692465.1.fna	Kluyveromyces_dobzhanskii/GCA_003705805.2.fna	78.3875	669	3096
Kluyveromyces_marxianus/GCA_001692465.1.fna	Kluyveromyces_lactis/GCA_000002515.1.fna	78.2477	759	3096
Kluyveromyces_marxianus/GCA_001692465.1.fna	Kluyveromyces_lactis/GCA_007993695.1.fna	78.2304	747	3096
Kluyveromyces_marxianus/GCA_001692465.1.fna	Kluyveromyces_lactis/GCA_002151565.1.fna	78.2131	761	3096
Kluyveromyces_marxianus/GCA_001854445.2.fna	Kluyveromyces_marxianus/GCA_001854445.2.fna	100	3629	3635
Kluyveromyces_marxianus/GCA_001854445.2.fna	Kluyveromyces_marxianus/GCA_001466335.1.fna	99.4965	3422	3635
Kluyveromyces_marxianus/GCA_001854445.2.fna	Kluyveromyces_marxianus/GCA_001417885.1.fna	99.4561	3585	3635
Kluyveromyces_marxianus/GCA_001854445.2.fna	Kluyveromyces_marxianus/GCA_016626105.1.fna	99.4336	3551	3635
Kluyveromyces_marxianus/GCA_001854445.2.fna	Kluyveromyces_marxianus/GCA_001417835.1.fna	99.4212	3578	3635
Kluyveromyces_marxianus/GCA_001854445.2.fna	Kluyveromyces_marxianus/GCA_000299195.2.fna	99.4134	3567	3635
Kluyveromyces_marxianus/GCA_001854445.2.fna	Kluyveromyces_marxianus/GCA_000747785.1.fna	99.4109	3580	3635
Kluyveromyces_marxianus/GCA_001854445.2.fna	Kluyveromyces_marxianus/GCA_016625955.1.fna	99.3941	3573	3635
Kluyveromyces_marxianus/GCA_001854445.2.fna	Kluyveromyces_marxianus/GCA_003046155.1.fna	99.3738	3297	3635
Kluyveromyces_marxianus/GCA_001854445.2.fna	Kluyveromyces_marxianus/GCA_002356615.1.fna	98.7627	3564	3635
Kluyveromyces_marxianus/GCA_001854445.2.fna	Kluyveromyces_marxianus/GCA_001660455.1.fna	98.6653	3537	3635
Kluyveromyces_marxianus/GCA_001854445.2.fna	Kluyveromyces_marxianus/GCA_017309885.1.fna	98.5236	3557	3635
Kluyveromyces_marxianus/GCA_001854445.2.fna	Kluyveromyces_marxianus/GCA_902364165.1.fna	98.4801	3566	3635
Kluyveromyces_marxianus/GCA_001854445.2.fna	Kluyveromyces_marxianus/GCA_016584275.1.fna	97.7584	3303	3635
Kluyveromyces_marxianus/GCA_001854445.2.fna	Kluyveromyces_marxianus/GCA_008000265.1.fna	97.7494	3286	3635
Kluyveromyces_marxianus/GCA_001854445.2.fna	Kluyveromyces_marxianus/GCA_016584165.1.fna	97.7285	3149	3635
Kluyveromyces_marxianus/GCA_001854445.2.fna	Kluyveromyces_marxianus/GCA_001692465.1.fna	95.5273	3019	3635
Kluyveromyces_marxianus/GCA_001854445.2.fna	Kluyveromyces_lactis/GCA_000002515.1.fna	78.5114	899	3635
Kluyveromyces_marxianus/GCA_001854445.2.fna	Kluyveromyces_dobzhanskii/GCA_000820885.1.fna	78.4898	826	3635
Kluyveromyces_marxianus/GCA_001854445.2.fna	Kluyveromyces_lactis/GCA_007993695.1.fna	78.4789	904	3635
Kluyveromyces_marxianus/GCA_001854445.2.fna	Kluyveromyces_lactis/GCA_002151565.1.fna	78.4747	898	3635
Kluyveromyces_marxianus/GCA_001854445.2.fna	Kluyveromyces_dobzhanskii/GCA_003705805.2.fna	78.4165	845	3635
Kluyveromyces_marxianus/GCA_002356615.1.fna	Kluyveromyces_marxianus/GCA_002356615.1.fna	100	3600	3608
Kluyveromyces_marxianus/GCA_002356615.1.fna	Kluyveromyces_marxianus/GCA_000747785.1.fna	98.7737	3568	3608
Kluyveromyces_marxianus/GCA_002356615.1.fna	Kluyveromyces_marxianus/GCA_001854445.2.fna	98.765	3567	3608
Kluyveromyces_marxianus/GCA_002356615.1.fna	Kluyveromyces_marxianus/GCA_001417885.1.fna	98.759	3562	3608
Kluyveromyces_marxianus/GCA_002356615.1.fna	Kluyveromyces_marxianus/GCA_001466335.1.fna	98.7291	3407	3608
Kluyveromyces_marxianus/GCA_002356615.1.fna	Kluyveromyces_marxianus/GCA_001417835.1.fna	98.7281	3562	3608
Kluyveromyces_marxianus/GCA_002356615.1.fna	Kluyveromyces_marxianus/GCA_003046155.1.fna	98.7273	3291	3608
Kluyveromyces_marxianus/GCA_002356615.1.fna	Kluyveromyces_marxianus/GCA_016626105.1.fna	98.7258	3558	3608
Kluyveromyces_marxianus/GCA_002356615.1.fna	Kluyveromyces_marxianus/GCA_000299195.2.fna	98.7196	3558	3608
Kluyveromyces_marxianus/GCA_002356615.1.fna	Kluyveromyces_marxianus/GCA_016625955.1.fna	98.7027	3563	3608
Kluyveromyces_marxianus/GCA_002356615.1.fna	Kluyveromyces_marxianus/GCA_001660455.1.fna	98.3892	3543	3608
Kluyveromyces_marxianus/GCA_002356615.1.fna	Kluyveromyces_marxianus/GCA_017309885.1.fna	98.346	3546	3608
Kluyveromyces_marxianus/GCA_002356615.1.fna	Kluyveromyces_marxianus/GCA_902364165.1.fna	98.2798	3540	3608
Kluyveromyces_marxianus/GCA_002356615.1.fna	Kluyveromyces_marxianus/GCA_016584275.1.fna	98.0454	3308	3608
Kluyveromyces_marxianus/GCA_002356615.1.fna	Kluyveromyces_marxianus/GCA_008000265.1.fna	98.028	3295	3608
Kluyveromyces_marxianus/GCA_002356615.1.fna	Kluyveromyces_marxianus/GCA_016584165.1.fna	97.9953	3170	3608
Kluyveromyces_marxianus/GCA_002356615.1.fna	Kluyveromyces_marxianus/GCA_001692465.1.fna	95.4233	3014	3608
Kluyveromyces_marxianus/GCA_002356615.1.fna	Kluyveromyces_dobzhanskii/GCA_000820885.1.fna	78.5761	812	3608
Kluyveromyces_marxianus/GCA_002356615.1.fna	Kluyveromyces_lactis/GCA_000002515.1.fna	78.5708	920	3608
Kluyveromyces_marxianus/GCA_002356615.1.fna	Kluyveromyces_lactis/GCA_007993695.1.fna	78.5704	887	3608
Kluyveromyces_marxianus/GCA_002356615.1.fna	Kluyveromyces_lactis/GCA_002151565.1.fna	78.5594	907	3608
Kluyveromyces_marxianus/GCA_002356615.1.fna	Kluyveromyces_dobzhanskii/GCA_003705805.2.fna	78.4412	848	3608
Kluyveromyces_marxianus/GCA_003046155.1.fna	Kluyveromyces_marxianus/GCA_003046155.1.fna	100	3328	3356
Kluyveromyces_marxianus/GCA_003046155.1.fna	Kluyveromyces_marxianus/GCA_001417835.1.fna	99.5334	3347	3356
Kluyveromyces_marxianus/GCA_003046155.1.fna	Kluyveromyces_marxianus/GCA_000299195.2.fna	99.5251	3338	3356
Kluyveromyces_marxianus/GCA_003046155.1.fna	Kluyveromyces_marxianus/GCA_016626105.1.fna	99.5186	3340	3356
Kluyveromyces_marxianus/GCA_003046155.1.fna	Kluyveromyces_marxianus/GCA_016625955.1.fna	99.5088	3336	3356
Kluyveromyces_marxianus/GCA_003046155.1.fna	Kluyveromyces_marxianus/GCA_001854445.2.fna	99.4637	3341	3356
Kluyveromyces_marxianus/GCA_003046155.1.fna	Kluyveromyces_marxianus/GCA_001417885.1.fna	99.4437	3343	3356
Kluyveromyces_marxianus/GCA_003046155.1.fna	Kluyveromyces_marxianus/GCA_001466335.1.fna	99.4125	3207	3356
Kluyveromyces_marxianus/GCA_003046155.1.fna	Kluyveromyces_marxianus/GCA_000747785.1.fna	99.3766	3342	3356
Kluyveromyces_marxianus/GCA_003046155.1.fna	Kluyveromyces_marxianus/GCA_002356615.1.fna	98.7954	3337	3356
Kluyveromyces_marxianus/GCA_003046155.1.fna	Kluyveromyces_marxianus/GCA_001660455.1.fna	98.6376	3329	3356
Kluyveromyces_marxianus/GCA_003046155.1.fna	Kluyveromyces_marxianus/GCA_017309885.1.fna	98.5344	3331	3356
Kluyveromyces_marxianus/GCA_003046155.1.fna	Kluyveromyces_marxianus/GCA_902364165.1.fna	98.4766	3323	3356
Kluyveromyces_marxianus/GCA_003046155.1.fna	Kluyveromyces_marxianus/GCA_016584275.1.fna	97.7529	3125	3356
Kluyveromyces_marxianus/GCA_003046155.1.fna	Kluyveromyces_marxianus/GCA_008000265.1.fna	97.7336	3125	3356
Kluyveromyces_marxianus/GCA_003046155.1.fna	Kluyveromyces_marxianus/GCA_016584165.1.fna	97.7005	2999	3356
Kluyveromyces_marxianus/GCA_003046155.1.fna	Kluyveromyces_marxianus/GCA_001692465.1.fna	95.549	2885	3356
Kluyveromyces_marxianus/GCA_003046155.1.fna	Kluyveromyces_lactis/GCA_002151565.1.fna	78.7143	847	3356
Kluyveromyces_marxianus/GCA_003046155.1.fna	Kluyveromyces_lactis/GCA_000002515.1.fna	78.6898	838	3356
Kluyveromyces_marxianus/GCA_003046155.1.fna	Kluyveromyces_dobzhanskii/GCA_000820885.1.fna	78.654	750	3356
Kluyveromyces_marxianus/GCA_003046155.1.fna	Kluyveromyces_dobzhanskii/GCA_003705805.2.fna	78.6121	772	3356
Kluyveromyces_marxianus/GCA_003046155.1.fna	Kluyveromyces_lactis/GCA_007993695.1.fna	78.606	804	3356
Kluyveromyces_marxianus/GCA_008000265.1.fna	Kluyveromyces_marxianus/GCA_008000265.1.fna	100	3304	3324
Kluyveromyces_marxianus/GCA_008000265.1.fna	Kluyveromyces_marxianus/GCA_016584275.1.fna	99.5395	3141	3324
Kluyveromyces_marxianus/GCA_008000265.1.fna	Kluyveromyces_marxianus/GCA_016584165.1.fna	99.491	3030	3324
Kluyveromyces_marxianus/GCA_008000265.1.fna	Kluyveromyces_marxianus/GCA_017309885.1.fna	98.8696	3319	3324
Kluyveromyces_marxianus/GCA_008000265.1.fna	Kluyveromyces_marxianus/GCA_902364165.1.fna	98.8019	3295	3324
Kluyveromyces_marxianus/GCA_008000265.1.fna	Kluyveromyces_marxianus/GCA_001660455.1.fna	98.6761	3316	3324
Kluyveromyces_marxianus/GCA_008000265.1.fna	Kluyveromyces_marxianus/GCA_002356615.1.fna	98.1007	3311	3324
Kluyveromyces_marxianus/GCA_008000265.1.fna	Kluyveromyces_marxianus/GCA_001854445.2.fna	97.7999	3316	3324
Kluyveromyces_marxianus/GCA_008000265.1.fna	Kluyveromyces_marxianus/GCA_000299195.2.fna	97.7895	3308	3324
Kluyveromyces_marxianus/GCA_008000265.1.fna	Kluyveromyces_marxianus/GCA_000747785.1.fna	97.7851	3310	3324
Kluyveromyces_marxianus/GCA_008000265.1.fna	Kluyveromyces_marxianus/GCA_001417835.1.fna	97.7829	3312	3324
Kluyveromyces_marxianus/GCA_008000265.1.fna	Kluyveromyces_marxianus/GCA_016626105.1.fna	97.7813	3311	3324
Kluyveromyces_marxianus/GCA_008000265.1.fna	Kluyveromyces_marxianus/GCA_016625955.1.fna	97.7726	3308	3324
Kluyveromyces_marxianus/GCA_008000265.1.fna	Kluyveromyces_marxianus/GCA_001417885.1.fna	97.7688	3313	3324
Kluyveromyces_marxianus/GCA_008000265.1.fna	Kluyveromyces_marxianus/GCA_001466335.1.fna	97.7417	3200	3324
Kluyveromyces_marxianus/GCA_008000265.1.fna	Kluyveromyces_marxianus/GCA_003046155.1.fna	97.7322	3080	3324
Kluyveromyces_marxianus/GCA_008000265.1.fna	Kluyveromyces_marxianus/GCA_001692465.1.fna	95.463	2928	3324
Kluyveromyces_marxianus/GCA_008000265.1.fna	Kluyveromyces_lactis/GCA_002151565.1.fna	78.3522	783	3324
Kluyveromyces_marxianus/GCA_008000265.1.fna	Kluyveromyces_lactis/GCA_007993695.1.fna	78.3338	773	3324
Kluyveromyces_marxianus/GCA_008000265.1.fna	Kluyveromyces_dobzhanskii/GCA_003705805.2.fna	78.3333	735	3324
Kluyveromyces_marxianus/GCA_008000265.1.fna	Kluyveromyces_lactis/GCA_000002515.1.fna	78.3256	792	3324
Kluyveromyces_marxianus/GCA_008000265.1.fna	Kluyveromyces_dobzhanskii/GCA_000820885.1.fna	78.3045	724	3324
Kluyveromyces_marxianus/GCA_016584165.1.fna	Kluyveromyces_marxianus/GCA_016584165.1.fna	100	3200	3235
Kluyveromyces_marxianus/GCA_016584165.1.fna	Kluyveromyces_marxianus/GCA_016584275.1.fna	99.882	3099	3235
Kluyveromyces_marxianus/GCA_016584165.1.fna	Kluyveromyces_marxianus/GCA_008000265.1.fna	99.5441	3064	3235
Kluyveromyces_marxianus/GCA_016584165.1.fna	Kluyveromyces_marxianus/GCA_017309885.1.fna	98.7116	3208	3235
Kluyveromyces_marxianus/GCA_016584165.1.fna	Kluyveromyces_marxianus/GCA_902364165.1.fna	98.6382	3201	3235
Kluyveromyces_marxianus/GCA_016584165.1.fna	Kluyveromyces_marxianus/GCA_001660455.1.fna	98.538	3205	3235
Kluyveromyces_marxianus/GCA_016584165.1.fna	Kluyveromyces_marxianus/GCA_002356615.1.fna	98.1061	3207	3235
Kluyveromyces_marxianus/GCA_016584165.1.fna	Kluyveromyces_marxianus/GCA_001854445.2.fna	97.8165	3213	3235
Kluyveromyces_marxianus/GCA_016584165.1.fna	Kluyveromyces_marxianus/GCA_016626105.1.fna	97.8007	3200	3235
Kluyveromyces_marxianus/GCA_016584165.1.fna	Kluyveromyces_marxianus/GCA_001417835.1.fna	97.7919	3211	3235
Kluyveromyces_marxianus/GCA_016584165.1.fna	Kluyveromyces_marxianus/GCA_000299195.2.fna	97.7905	3209	3235
Kluyveromyces_marxianus/GCA_016584165.1.fna	Kluyveromyces_marxianus/GCA_000747785.1.fna	97.7884	3212	3235
Kluyveromyces_marxianus/GCA_016584165.1.fna	Kluyveromyces_marxianus/GCA_016625955.1.fna	97.7768	3205	3235
Kluyveromyces_marxianus/GCA_016584165.1.fna	Kluyveromyces_marxianus/GCA_001417885.1.fna	97.7762	3214	3235
Kluyveromyces_marxianus/GCA_016584165.1.fna	Kluyveromyces_marxianus/GCA_001466335.1.fna	97.7515	3095	3235
Kluyveromyces_marxianus/GCA_016584165.1.fna	Kluyveromyces_marxianus/GCA_003046155.1.fna	97.7309	3037	3235
Kluyveromyces_marxianus/GCA_016584165.1.fna	Kluyveromyces_marxianus/GCA_001692465.1.fna	95.4704	2841	3235
Kluyveromyces_marxianus/GCA_016584165.1.fna	Kluyveromyces_lactis/GCA_000002515.1.fna	78.6414	769	3235
Kluyveromyces_marxianus/GCA_016584165.1.fna	Kluyveromyces_lactis/GCA_002151565.1.fna	78.6386	772	3235
Kluyveromyces_marxianus/GCA_016584165.1.fna	Kluyveromyces_lactis/GCA_007993695.1.fna	78.4748	768	3235
Kluyveromyces_marxianus/GCA_016584165.1.fna	Kluyveromyces_dobzhanskii/GCA_000820885.1.fna	78.407	729	3235
Kluyveromyces_marxianus/GCA_016584165.1.fna	Kluyveromyces_dobzhanskii/GCA_003705805.2.fna	78.3768	756	3235
Kluyveromyces_marxianus/GCA_016584275.1.fna	Kluyveromyces_marxianus/GCA_016584275.1.fna	100	3311	3342
Kluyveromyces_marxianus/GCA_016584275.1.fna	Kluyveromyces_marxianus/GCA_016584165.1.fna	99.8644	3066	3342
Kluyveromyces_marxianus/GCA_016584275.1.fna	Kluyveromyces_marxianus/GCA_008000265.1.fna	99.5584	3149	3342
Kluyveromyces_marxianus/GCA_016584275.1.fna	Kluyveromyces_marxianus/GCA_017309885.1.fna	98.7223	3320	3342
Kluyveromyces_marxianus/GCA_016584275.1.fna	Kluyveromyces_marxianus/GCA_902364165.1.fna	98.6324	3301	3342
Kluyveromyces_marxianus/GCA_016584275.1.fna	Kluyveromyces_marxianus/GCA_001660455.1.fna	98.5377	3319	3342
Kluyveromyces_marxianus/GCA_016584275.1.fna	Kluyveromyces_marxianus/GCA_002356615.1.fna	98.1055	3322	3342
Kluyveromyces_marxianus/GCA_016584275.1.fna	Kluyveromyces_marxianus/GCA_001854445.2.fna	97.8211	3329	3342
Kluyveromyces_marxianus/GCA_016584275.1.fna	Kluyveromyces_marxianus/GCA_016626105.1.fna	97.8106	3315	3342
Kluyveromyces_marxianus/GCA_016584275.1.fna	Kluyveromyces_marxianus/GCA_001417835.1.fna	97.798	3322	3342
Kluyveromyces_marxianus/GCA_016584275.1.fna	Kluyveromyces_marxianus/GCA_000299195.2.fna	97.7969	3322	3342
Kluyveromyces_marxianus/GCA_016584275.1.fna	Kluyveromyces_marxianus/GCA_000747785.1.fna	97.7939	3324	3342
Kluyveromyces_marxianus/GCA_016584275.1.fna	Kluyveromyces_marxianus/GCA_016625955.1.fna	97.7872	3318	3342
Kluyveromyces_marxianus/GCA_016584275.1.fna	Kluyveromyces_marxianus/GCA_001417885.1.fna	97.7815	3325	3342
Kluyveromyces_marxianus/GCA_016584275.1.fna	Kluyveromyces_marxianus/GCA_001466335.1.fna	97.7492	3207	3342
Kluyveromyces_marxianus/GCA_016584275.1.fna	Kluyveromyces_marxianus/GCA_003046155.1.fna	97.7364	3108	3342
Kluyveromyces_marxianus/GCA_016584275.1.fna	Kluyveromyces_marxianus/GCA_001692465.1.fna	95.4797	2910	3342
Kluyveromyces_marxianus/GCA_016584275.1.fna	Kluyveromyces_lactis/GCA_002151565.1.fna	78.5846	817	3342
Kluyveromyces_marxianus/GCA_016584275.1.fna	Kluyveromyces_lactis/GCA_007993695.1.fna	78.5835	804	3342
Kluyveromyces_marxianus/GCA_016584275.1.fna	Kluyveromyces_lactis/GCA_000002515.1.fna	78.5664	818	3342
Kluyveromyces_marxianus/GCA_016584275.1.fna	Kluyveromyces_dobzhanskii/GCA_000820885.1.fna	78.4607	752	3342
Kluyveromyces_marxianus/GCA_016584275.1.fna	Kluyveromyces_dobzhanskii/GCA_003705805.2.fna	78.4551	772	3342
Kluyveromyces_marxianus/GCA_016625955.1.fna	Kluyveromyces_marxianus/GCA_016625955.1.fna	100	3624	3626
Kluyveromyces_marxianus/GCA_016625955.1.fna	Kluyveromyces_marxianus/GCA_000299195.2.fna	99.9633	3574	3626
Kluyveromyces_marxianus/GCA_016625955.1.fna	Kluyveromyces_marxianus/GCA_001417835.1.fna	99.424	3565	3626
Kluyveromyces_marxianus/GCA_016625955.1.fna	Kluyveromyces_marxianus/GCA_016626105.1.fna	99.4221	3561	3626
Kluyveromyces_marxianus/GCA_016625955.1.fna	Kluyveromyces_marxianus/GCA_003046155.1.fna	99.4139	3298	3626
Kluyveromyces_marxianus/GCA_016625955.1.fna	Kluyveromyces_marxianus/GCA_001854445.2.fna	99.3945	3572	3626
Kluyveromyces_marxianus/GCA_016625955.1.fna	Kluyveromyces_marxianus/GCA_001417885.1.fna	99.3812	3566	3626
Kluyveromyces_marxianus/GCA_016625955.1.fna	Kluyveromyces_marxianus/GCA_001466335.1.fna	99.3635	3412	3626
Kluyveromyces_marxianus/GCA_016625955.1.fna	Kluyveromyces_marxianus/GCA_000747785.1.fna	99.3154	3571	3626
Kluyveromyces_marxianus/GCA_016625955.1.fna	Kluyveromyces_marxianus/GCA_002356615.1.fna	98.6911	3562	3626
Kluyveromyces_marxianus/GCA_016625955.1.fna	Kluyveromyces_marxianus/GCA_001660455.1.fna	98.6118	3543	3626
Kluyveromyces_marxianus/GCA_016625955.1.fna	Kluyveromyces_marxianus/GCA_017309885.1.fna	98.4937	3541	3626
Kluyveromyces_marxianus/GCA_016625955.1.fna	Kluyveromyces_marxianus/GCA_902364165.1.fna	98.4297	3544	3626
Kluyveromyces_marxianus/GCA_016625955.1.fna	Kluyveromyces_marxianus/GCA_016584275.1.fna	97.71	3301	3626
Kluyveromyces_marxianus/GCA_016625955.1.fna	Kluyveromyces_marxianus/GCA_008000265.1.fna	97.706	3289	3626
Kluyveromyces_marxianus/GCA_016625955.1.fna	Kluyveromyces_marxianus/GCA_016584165.1.fna	97.6712	3153	3626
Kluyveromyces_marxianus/GCA_016625955.1.fna	Kluyveromyces_marxianus/GCA_001692465.1.fna	95.4994	3026	3626
Kluyveromyces_marxianus/GCA_016625955.1.fna	Kluyveromyces_lactis/GCA_000002515.1.fna	78.683	903	3626
Kluyveromyces_marxianus/GCA_016625955.1.fna	Kluyveromyces_lactis/GCA_002151565.1.fna	78.6787	887	3626
Kluyveromyces_marxianus/GCA_016625955.1.fna	Kluyveromyces_lactis/GCA_007993695.1.fna	78.5788	894	3626
Kluyveromyces_marxianus/GCA_016625955.1.fna	Kluyveromyces_dobzhanskii/GCA_000820885.1.fna	78.4792	827	3626
Kluyveromyces_marxianus/GCA_016625955.1.fna	Kluyveromyces_dobzhanskii/GCA_003705805.2.fna	78.4638	847	3626
Kluyveromyces_marxianus/GCA_016626105.1.fna	Kluyveromyces_marxianus/GCA_016626105.1.fna	100	3593	3594
Kluyveromyces_marxianus/GCA_016626105.1.fna	Kluyveromyces_marxianus/GCA_001417835.1.fna	99.9919	3588	3594
Kluyveromyces_marxianus/GCA_016626105.1.fna	Kluyveromyces_marxianus/GCA_001466335.1.fna	99.4832	3415	3594
Kluyveromyces_marxianus/GCA_016626105.1.fna	Kluyveromyces_marxianus/GCA_000299195.2.fna	99.449	3559	3594
Kluyveromyces_marxianus/GCA_016626105.1.fna	Kluyveromyces_marxianus/GCA_001417885.1.fna	99.4489	3566	3594
Kluyveromyces_marxianus/GCA_016626105.1.fna	Kluyveromyces_marxianus/GCA_000747785.1.fna	99.4449	3570	3594
Kluyveromyces_marxianus/GCA_016626105.1.fna	Kluyveromyces_marxianus/GCA_003046155.1.fna	99.4356	3295	3594
Kluyveromyces_marxianus/GCA_016626105.1.fna	Kluyveromyces_marxianus/GCA_016625955.1.fna	99.4304	3564	3594
Kluyveromyces_marxianus/GCA_016626105.1.fna	Kluyveromyces_marxianus/GCA_001854445.2.fna	99.4107	3571	3594
Kluyveromyces_marxianus/GCA_016626105.1.fna	Kluyveromyces_marxianus/GCA_002356615.1.fna	98.721	3554	3594
Kluyveromyces_marxianus/GCA_016626105.1.fna	Kluyveromyces_marxianus/GCA_001660455.1.fna	98.6428	3548	3594
Kluyveromyces_marxianus/GCA_016626105.1.fna	Kluyveromyces_marxianus/GCA_017309885.1.fna	98.5325	3547	3594
Kluyveromyces_marxianus/GCA_016626105.1.fna	Kluyveromyces_marxianus/GCA_902364165.1.fna	98.4738	3540	3594
Kluyveromyces_marxianus/GCA_016626105.1.fna	Kluyveromyces_marxianus/GCA_008000265.1.fna	97.7214	3291	3594
Kluyveromyces_marxianus/GCA_016626105.1.fna	Kluyveromyces_marxianus/GCA_016584275.1.fna	97.7144	3298	3594
Kluyveromyces_marxianus/GCA_016626105.1.fna	Kluyveromyces_marxianus/GCA_016584165.1.fna	97.6714	3159	3594
Kluyveromyces_marxianus/GCA_016626105.1.fna	Kluyveromyces_marxianus/GCA_001692465.1.fna	95.5089	3028	3594
Kluyveromyces_marxianus/GCA_016626105.1.fna	Kluyveromyces_lactis/GCA_000002515.1.fna	78.6337	896	3594
Kluyveromyces_marxianus/GCA_016626105.1.fna	Kluyveromyces_lactis/GCA_007993695.1.fna	78.6239	874	3594
Kluyveromyces_marxianus/GCA_016626105.1.fna	Kluyveromyces_lactis/GCA_002151565.1.fna	78.6052	893	3594
Kluyveromyces_marxianus/GCA_016626105.1.fna	Kluyveromyces_dobzhanskii/GCA_000820885.1.fna	78.5107	820	3594
Kluyveromyces_marxianus/GCA_016626105.1.fna	Kluyveromyces_dobzhanskii/GCA_003705805.2.fna	78.4717	843	3594
Kluyveromyces_marxianus/GCA_017309885.1.fna	Kluyveromyces_marxianus/GCA_017309885.1.fna	100	3588	3588
Kluyveromyces_marxianus/GCA_017309885.1.fna	Kluyveromyces_marxianus/GCA_001660455.1.fna	98.9752	3545	3588
Kluyveromyces_marxianus/GCA_017309885.1.fna	Kluyveromyces_marxianus/GCA_902364165.1.fna	98.8618	3536	3588
Kluyveromyces_marxianus/GCA_017309885.1.fna	Kluyveromyces_marxianus/GCA_008000265.1.fna	98.8004	3304	3588
Kluyveromyces_marxianus/GCA_017309885.1.fna	Kluyveromyces_marxianus/GCA_016584275.1.fna	98.6466	3299	3588
Kluyveromyces_marxianus/GCA_017309885.1.fna	Kluyveromyces_marxianus/GCA_016584165.1.fna	98.6019	3161	3588
Kluyveromyces_marxianus/GCA_017309885.1.fna	Kluyveromyces_marxianus/GCA_016626105.1.fna	98.5363	3544	3588
Kluyveromyces_marxianus/GCA_017309885.1.fna	Kluyveromyces_marxianus/GCA_001854445.2.fna	98.5322	3547	3588
Kluyveromyces_marxianus/GCA_017309885.1.fna	Kluyveromyces_marxianus/GCA_000747785.1.fna	98.5314	3563	3588
Kluyveromyces_marxianus/GCA_017309885.1.fna	Kluyveromyces_marxianus/GCA_001417835.1.fna	98.5215	3562	3588
Kluyveromyces_marxianus/GCA_017309885.1.fna	Kluyveromyces_marxianus/GCA_000299195.2.fna	98.5126	3538	3588
Kluyveromyces_marxianus/GCA_017309885.1.fna	Kluyveromyces_marxianus/GCA_001466335.1.fna	98.5093	3406	3588
Kluyveromyces_marxianus/GCA_017309885.1.fna	Kluyveromyces_marxianus/GCA_001417885.1.fna	98.5043	3565	3588
Kluyveromyces_marxianus/GCA_017309885.1.fna	Kluyveromyces_marxianus/GCA_016625955.1.fna	98.4769	3550	3588
Kluyveromyces_marxianus/GCA_017309885.1.fna	Kluyveromyces_marxianus/GCA_003046155.1.fna	98.4292	3301	3588
Kluyveromyces_marxianus/GCA_017309885.1.fna	Kluyveromyces_marxianus/GCA_002356615.1.fna	98.3509	3549	3588
Kluyveromyces_marxianus/GCA_017309885.1.fna	Kluyveromyces_marxianus/GCA_001692465.1.fna	95.3962	3014	3588
Kluyveromyces_marxianus/GCA_017309885.1.fna	Kluyveromyces_lactis/GCA_002151565.1.fna	78.6034	911	3588
Kluyveromyces_marxianus/GCA_017309885.1.fna	Kluyveromyces_dobzhanskii/GCA_003705805.2.fna	78.5657	850	3588
Kluyveromyces_marxianus/GCA_017309885.1.fna	Kluyveromyces_dobzhanskii/GCA_000820885.1.fna	78.5213	827	3588
Kluyveromyces_marxianus/GCA_017309885.1.fna	Kluyveromyces_lactis/GCA_007993695.1.fna	78.519	884	3588
Kluyveromyces_marxianus/GCA_017309885.1.fna	Kluyveromyces_lactis/GCA_000002515.1.fna	78.5045	903	3588
Kluyveromyces_marxianus/GCA_902364165.1.fna	Kluyveromyces_marxianus/GCA_902364165.1.fna	100	4375	4388
Kluyveromyces_marxianus/GCA_902364165.1.fna	Kluyveromyces_marxianus/GCA_017309885.1.fna	98.8712	3556	4388
Kluyveromyces_marxianus/GCA_902364165.1.fna	Kluyveromyces_marxianus/GCA_001660455.1.fna	98.8014	3544	4388
Kluyveromyces_marxianus/GCA_902364165.1.fna	Kluyveromyces_marxianus/GCA_008000265.1.fna	98.73	3284	4388
Kluyveromyces_marxianus/GCA_902364165.1.fna	Kluyveromyces_marxianus/GCA_016584275.1.fna	98.5734	3293	4388
Kluyveromyces_marxianus/GCA_902364165.1.fna	Kluyveromyces_marxianus/GCA_016584165.1.fna	98.5362	3156	4388
Kluyveromyces_marxianus/GCA_902364165.1.fna	Kluyveromyces_marxianus/GCA_001854445.2.fna	98.4866	3573	4388
Kluyveromyces_marxianus/GCA_902364165.1.fna	Kluyveromyces_marxianus/GCA_001417835.1.fna	98.4862	3559	4388
Kluyveromyces_marxianus/GCA_902364165.1.fna	Kluyveromyces_marxianus/GCA_016626105.1.fna	98.478	3552	4388
Kluyveromyces_marxianus/GCA_902364165.1.fna	Kluyveromyces_marxianus/GCA_000747785.1.fna	98.4721	3575	4388
Kluyveromyces_marxianus/GCA_902364165.1.fna	Kluyveromyces_marxianus/GCA_001466335.1.fna	98.4559	3383	4388
Kluyveromyces_marxianus/GCA_902364165.1.fna	Kluyveromyces_marxianus/GCA_000299195.2.fna	98.4496	3531	4388
Kluyveromyces_marxianus/GCA_902364165.1.fna	Kluyveromyces_marxianus/GCA_001417885.1.fna	98.4473	3555	4388
Kluyveromyces_marxianus/GCA_902364165.1.fna	Kluyveromyces_marxianus/GCA_016625955.1.fna	98.4362	3547	4388
Kluyveromyces_marxianus/GCA_902364165.1.fna	Kluyveromyces_marxianus/GCA_003046155.1.fna	98.4	3306	4388
Kluyveromyces_marxianus/GCA_902364165.1.fna	Kluyveromyces_marxianus/GCA_002356615.1.fna	98.2707	3546	4388
Kluyveromyces_marxianus/GCA_902364165.1.fna	Kluyveromyces_marxianus/GCA_001692465.1.fna	95.3912	3019	4388
Kluyveromyces_marxianus/GCA_902364165.1.fna	Kluyveromyces_lactis/GCA_002151565.1.fna	78.7699	916	4388
Kluyveromyces_marxianus/GCA_902364165.1.fna	Kluyveromyces_lactis/GCA_000002515.1.fna	78.7325	918	4388
Kluyveromyces_marxianus/GCA_902364165.1.fna	Kluyveromyces_dobzhanskii/GCA_003705805.2.fna	78.5751	855	4388
Kluyveromyces_marxianus/GCA_902364165.1.fna	Kluyveromyces_dobzhanskii/GCA_000820885.1.fna	78.529	853	4388
Kluyveromyces_marxianus/GCA_902364165.1.fna	Kluyveromyces_lactis/GCA_007993695.1.fna	78.5237	929	4388
Kluyveromyces_lactis/GCA_007993695.1.fna	Kluyveromyces_lactis/GCA_007993695.1.fna	100	3620	3631
Kluyveromyces_lactis/GCA_007993695.1.fna	Kluyveromyces_lactis/GCA_002151565.1.fna	95.6003	3483	3631
Kluyveromyces_lactis/GCA_007993695.1.fna	Kluyveromyces_lactis/GCA_000002515.1.fna	95.583	3496	3631
Kluyveromyces_lactis/GCA_007993695.1.fna	Kluyveromyces_dobzhanskii/GCA_003705805.2.fna	78.8433	1555	3631
Kluyveromyces_lactis/GCA_007993695.1.fna	Kluyveromyces_dobzhanskii/GCA_000820885.1.fna	78.831	1548	3631
Kluyveromyces_lactis/GCA_007993695.1.fna	Kluyveromyces_marxianus/GCA_000747785.1.fna	78.6618	892	3631
Kluyveromyces_lactis/GCA_007993695.1.fna	Kluyveromyces_marxianus/GCA_001854445.2.fna	78.6333	884	3631
Kluyveromyces_lactis/GCA_007993695.1.fna	Kluyveromyces_marxianus/GCA_902364165.1.fna	78.6325	871	3631
Kluyveromyces_lactis/GCA_007993695.1.fna	Kluyveromyces_marxianus/GCA_001417835.1.fna	78.6283	878	3631
Kluyveromyces_lactis/GCA_007993695.1.fna	Kluyveromyces_marxianus/GCA_016584165.1.fna	78.6163	780	3631
Kluyveromyces_lactis/GCA_007993695.1.fna	Kluyveromyces_marxianus/GCA_016626105.1.fna	78.5981	884	3631
Kluyveromyces_lactis/GCA_007993695.1.fna	Kluyveromyces_marxianus/GCA_001417885.1.fna	78.5942	895	3631
Kluyveromyces_lactis/GCA_007993695.1.fna	Kluyveromyces_marxianus/GCA_001660455.1.fna	78.5689	851	3631
Kluyveromyces_lactis/GCA_007993695.1.fna	Kluyveromyces_marxianus/GCA_016625955.1.fna	78.568	902	3631
Kluyveromyces_lactis/GCA_007993695.1.fna	Kluyveromyces_marxianus/GCA_002356615.1.fna	78.5571	888	3631
Kluyveromyces_lactis/GCA_007993695.1.fna	Kluyveromyces_marxianus/GCA_000299195.2.fna	78.5467	898	3631
Kluyveromyces_lactis/GCA_007993695.1.fna	Kluyveromyces_marxianus/GCA_016584275.1.fna	78.527	810	3631
Kluyveromyces_lactis/GCA_007993695.1.fna	Kluyveromyces_marxianus/GCA_003046155.1.fna	78.5168	860	3631
Kluyveromyces_lactis/GCA_007993695.1.fna	Kluyveromyces_marxianus/GCA_017309885.1.fna	78.5069	874	3631
Kluyveromyces_lactis/GCA_007993695.1.fna	Kluyveromyces_marxianus/GCA_001466335.1.fna	78.4808	843	3631
Kluyveromyces_lactis/GCA_007993695.1.fna	Kluyveromyces_marxianus/GCA_008000265.1.fna	78.3628	779	3631
Kluyveromyces_lactis/GCA_007993695.1.fna	Kluyveromyces_marxianus/GCA_001692465.1.fna	78.2477	784	3631
Kluyveromyces_lactis/GCA_000002515.1.fna	Kluyveromyces_lactis/GCA_000002515.1.fna	100	3554	3560
Kluyveromyces_lactis/GCA_000002515.1.fna	Kluyveromyces_lactis/GCA_002151565.1.fna	99.9265	3519	3560
Kluyveromyces_lactis/GCA_000002515.1.fna	Kluyveromyces_lactis/GCA_007993695.1.fna	95.6036	3485	3560
Kluyveromyces_lactis/GCA_000002515.1.fna	Kluyveromyces_dobzhanskii/GCA_000820885.1.fna	78.9635	1500	3560
Kluyveromyces_lactis/GCA_000002515.1.fna	Kluyveromyces_dobzhanskii/GCA_003705805.2.fna	78.92	1513	3560
Kluyveromyces_lactis/GCA_000002515.1.fna	Kluyveromyces_marxianus/GCA_902364165.1.fna	78.7195	899	3560
Kluyveromyces_lactis/GCA_000002515.1.fna	Kluyveromyces_marxianus/GCA_016625955.1.fna	78.6796	924	3560
Kluyveromyces_lactis/GCA_000002515.1.fna	Kluyveromyces_marxianus/GCA_016584165.1.fna	78.6644	805	3560
Kluyveromyces_lactis/GCA_000002515.1.fna	Kluyveromyces_marxianus/GCA_000747785.1.fna	78.6174	913	3560
Kluyveromyces_lactis/GCA_000002515.1.fna	Kluyveromyces_marxianus/GCA_001417885.1.fna	78.6075	910	3560
Kluyveromyces_lactis/GCA_000002515.1.fna	Kluyveromyces_marxianus/GCA_017309885.1.fna	78.6052	901	3560
Kluyveromyces_lactis/GCA_000002515.1.fna	Kluyveromyces_marxianus/GCA_001660455.1.fna	78.6024	887	3560
Kluyveromyces_lactis/GCA_000002515.1.fna	Kluyveromyces_marxianus/GCA_001417835.1.fna	78.5977	918	3560
Kluyveromyces_lactis/GCA_000002515.1.fna	Kluyveromyces_marxianus/GCA_016584275.1.fna	78.5872	828	3560
Kluyveromyces_lactis/GCA_000002515.1.fna	Kluyveromyces_marxianus/GCA_000299195.2.fna	78.5872	914	3560
Kluyveromyces_lactis/GCA_000002515.1.fna	Kluyveromyces_marxianus/GCA_016626105.1.fna	78.5839	914	3560
Kluyveromyces_lactis/GCA_000002515.1.fna	Kluyveromyces_marxianus/GCA_001854445.2.fna	78.5815	916	3560
Kluyveromyces_lactis/GCA_000002515.1.fna	Kluyveromyces_marxianus/GCA_003046155.1.fna	78.5552	881	3560
Kluyveromyces_lactis/GCA_000002515.1.fna	Kluyveromyces_marxianus/GCA_002356615.1.fna	78.5419	913	3560
Kluyveromyces_lactis/GCA_000002515.1.fna	Kluyveromyces_marxianus/GCA_001466335.1.fna	78.4957	865	3560
Kluyveromyces_lactis/GCA_000002515.1.fna	Kluyveromyces_marxianus/GCA_008000265.1.fna	78.4311	785	3560
Kluyveromyces_lactis/GCA_000002515.1.fna	Kluyveromyces_marxianus/GCA_001692465.1.fna	78.3048	779	3560
Kluyveromyces_lactis/GCA_002151565.1.fna	Kluyveromyces_lactis/GCA_002151565.1.fna	100	3553	3558
Kluyveromyces_lactis/GCA_002151565.1.fna	Kluyveromyces_lactis/GCA_000002515.1.fna	99.9305	3520	3558
Kluyveromyces_lactis/GCA_002151565.1.fna	Kluyveromyces_lactis/GCA_007993695.1.fna	95.5984	3485	3558
Kluyveromyces_lactis/GCA_002151565.1.fna	Kluyveromyces_dobzhanskii/GCA_003705805.2.fna	79.0194	1521	3558
Kluyveromyces_lactis/GCA_002151565.1.fna	Kluyveromyces_dobzhanskii/GCA_000820885.1.fna	78.9649	1514	3558
Kluyveromyces_lactis/GCA_002151565.1.fna	Kluyveromyces_marxianus/GCA_017309885.1.fna	78.7114	904	3558
Kluyveromyces_lactis/GCA_002151565.1.fna	Kluyveromyces_marxianus/GCA_902364165.1.fna	78.681	916	3558
Kluyveromyces_lactis/GCA_002151565.1.fna	Kluyveromyces_marxianus/GCA_001660455.1.fna	78.6724	878	3558
Kluyveromyces_lactis/GCA_002151565.1.fna	Kluyveromyces_marxianus/GCA_001417885.1.fna	78.641	926	3558
Kluyveromyces_lactis/GCA_002151565.1.fna	Kluyveromyces_marxianus/GCA_016625955.1.fna	78.6254	922	3558
Kluyveromyces_lactis/GCA_002151565.1.fna	Kluyveromyces_marxianus/GCA_000747785.1.fna	78.6063	912	3558
Kluyveromyces_lactis/GCA_002151565.1.fna	Kluyveromyces_marxianus/GCA_001417835.1.fna	78.6029	934	3558
Kluyveromyces_lactis/GCA_002151565.1.fna	Kluyveromyces_marxianus/GCA_003046155.1.fna	78.601	889	3558
Kluyveromyces_lactis/GCA_002151565.1.fna	Kluyveromyces_marxianus/GCA_000299195.2.fna	78.5883	906	3558
Kluyveromyces_lactis/GCA_002151565.1.fna	Kluyveromyces_marxianus/GCA_001854445.2.fna	78.5785	909	3558
Kluyveromyces_lactis/GCA_002151565.1.fna	Kluyveromyces_marxianus/GCA_016584165.1.fna	78.5562	818	3558
Kluyveromyces_lactis/GCA_002151565.1.fna	Kluyveromyces_marxianus/GCA_016626105.1.fna	78.5205	924	3558
Kluyveromyces_lactis/GCA_002151565.1.fna	Kluyveromyces_marxianus/GCA_016584275.1.fna	78.4883	838	3558
Kluyveromyces_lactis/GCA_002151565.1.fna	Kluyveromyces_marxianus/GCA_002356615.1.fna	78.4853	905	3558
Kluyveromyces_lactis/GCA_002151565.1.fna	Kluyveromyces_marxianus/GCA_001466335.1.fna	78.4383	880	3558
Kluyveromyces_lactis/GCA_002151565.1.fna	Kluyveromyces_marxianus/GCA_008000265.1.fna	78.3777	795	3558
Kluyveromyces_lactis/GCA_002151565.1.fna	Kluyveromyces_marxianus/GCA_001692465.1.fna	78.3235	781	3558
Kluyveromyces_dobzhanskii/GCA_003705805.2.fna	Kluyveromyces_dobzhanskii/GCA_003705805.2.fna	100	3562	3570
Kluyveromyces_dobzhanskii/GCA_003705805.2.fna	Kluyveromyces_dobzhanskii/GCA_000820885.1.fna	99.9579	3520	3570
Kluyveromyces_dobzhanskii/GCA_003705805.2.fna	Kluyveromyces_lactis/GCA_002151565.1.fna	78.9668	1518	3570
Kluyveromyces_dobzhanskii/GCA_003705805.2.fna	Kluyveromyces_lactis/GCA_000002515.1.fna	78.8756	1525	3570
Kluyveromyces_dobzhanskii/GCA_003705805.2.fna	Kluyveromyces_lactis/GCA_007993695.1.fna	78.8543	1536	3570
Kluyveromyces_dobzhanskii/GCA_003705805.2.fna	Kluyveromyces_marxianus/GCA_902364165.1.fna	78.721	820	3570
Kluyveromyces_dobzhanskii/GCA_003705805.2.fna	Kluyveromyces_marxianus/GCA_001417835.1.fna	78.7057	845	3570
Kluyveromyces_dobzhanskii/GCA_003705805.2.fna	Kluyveromyces_marxianus/GCA_000747785.1.fna	78.7009	817	3570
Kluyveromyces_dobzhanskii/GCA_003705805.2.fna	Kluyveromyces_marxianus/GCA_017309885.1.fna	78.6906	813	3570
Kluyveromyces_dobzhanskii/GCA_003705805.2.fna	Kluyveromyces_marxianus/GCA_001417885.1.fna	78.6869	825	3570
Kluyveromyces_dobzhanskii/GCA_003705805.2.fna	Kluyveromyces_marxianus/GCA_001660455.1.fna	78.6263	795	3570
Kluyveromyces_dobzhanskii/GCA_003705805.2.fna	Kluyveromyces_marxianus/GCA_003046155.1.fna	78.6177	796	3570
Kluyveromyces_dobzhanskii/GCA_003705805.2.fna	Kluyveromyces_marxianus/GCA_016626105.1.fna	78.5889	824	3570
Kluyveromyces_dobzhanskii/GCA_003705805.2.fna	Kluyveromyces_marxianus/GCA_001854445.2.fna	78.5642	821	3570
Kluyveromyces_dobzhanskii/GCA_003705805.2.fna	Kluyveromyces_marxianus/GCA_002356615.1.fna	78.5589	808	3570
Kluyveromyces_dobzhanskii/GCA_003705805.2.fna	Kluyveromyces_marxianus/GCA_016584275.1.fna	78.5579	746	3570
Kluyveromyces_dobzhanskii/GCA_003705805.2.fna	Kluyveromyces_marxianus/GCA_016584165.1.fna	78.5494	756	3570
Kluyveromyces_dobzhanskii/GCA_003705805.2.fna	Kluyveromyces_marxianus/GCA_016625955.1.fna	78.5405	820	3570
Kluyveromyces_dobzhanskii/GCA_003705805.2.fna	Kluyveromyces_marxianus/GCA_000299195.2.fna	78.5234	834	3570
Kluyveromyces_dobzhanskii/GCA_003705805.2.fna	Kluyveromyces_marxianus/GCA_001466335.1.fna	78.4637	783	3570
Kluyveromyces_dobzhanskii/GCA_003705805.2.fna	Kluyveromyces_marxianus/GCA_008000265.1.fna	78.4353	726	3570
Kluyveromyces_dobzhanskii/GCA_003705805.2.fna	Kluyveromyces_marxianus/GCA_001692465.1.fna	78.4259	713	3570
Kluyveromyces_dobzhanskii/GCA_000820885.1.fna	Kluyveromyces_dobzhanskii/GCA_000820885.1.fna	100	3539	3542
Kluyveromyces_dobzhanskii/GCA_000820885.1.fna	Kluyveromyces_dobzhanskii/GCA_003705805.2.fna	99.9728	3522	3542
Kluyveromyces_dobzhanskii/GCA_000820885.1.fna	Kluyveromyces_lactis/GCA_002151565.1.fna	78.8366	1543	3542
Kluyveromyces_dobzhanskii/GCA_000820885.1.fna	Kluyveromyces_lactis/GCA_007993695.1.fna	78.8239	1523	3542
Kluyveromyces_dobzhanskii/GCA_000820885.1.fna	Kluyveromyces_lactis/GCA_000002515.1.fna	78.7833	1530	3542
Kluyveromyces_dobzhanskii/GCA_000820885.1.fna	Kluyveromyces_marxianus/GCA_001417835.1.fna	78.7114	828	3542
Kluyveromyces_dobzhanskii/GCA_000820885.1.fna	Kluyveromyces_marxianus/GCA_000747785.1.fna	78.6661	805	3542
Kluyveromyces_dobzhanskii/GCA_000820885.1.fna	Kluyveromyces_marxianus/GCA_001417885.1.fna	78.6542	821	3542
Kluyveromyces_dobzhanskii/GCA_000820885.1.fna	Kluyveromyces_marxianus/GCA_001854445.2.fna	78.626	804	3542
Kluyveromyces_dobzhanskii/GCA_000820885.1.fna	Kluyveromyces_marxianus/GCA_016625955.1.fna	78.6172	816	3542
Kluyveromyces_dobzhanskii/GCA_000820885.1.fna	Kluyveromyces_marxianus/GCA_017309885.1.fna	78.5942	818	3542
Kluyveromyces_dobzhanskii/GCA_000820885.1.fna	Kluyveromyces_marxianus/GCA_003046155.1.fna	78.5924	787	3542
Kluyveromyces_dobzhanskii/GCA_000820885.1.fna	Kluyveromyces_marxianus/GCA_001660455.1.fna	78.5652	822	3542
Kluyveromyces_dobzhanskii/GCA_000820885.1.fna	Kluyveromyces_marxianus/GCA_016626105.1.fna	78.5549	820	3542
Kluyveromyces_dobzhanskii/GCA_000820885.1.fna	Kluyveromyces_marxianus/GCA_902364165.1.fna	78.5467	819	3542
Kluyveromyces_dobzhanskii/GCA_000820885.1.fna	Kluyveromyces_marxianus/GCA_000299195.2.fna	78.5285	822	3542
Kluyveromyces_dobzhanskii/GCA_000820885.1.fna	Kluyveromyces_marxianus/GCA_001466335.1.fna	78.4883	780	3542
Kluyveromyces_dobzhanskii/GCA_000820885.1.fna	Kluyveromyces_marxianus/GCA_016584165.1.fna	78.4833	746	3542
Kluyveromyces_dobzhanskii/GCA_000820885.1.fna	Kluyveromyces_marxianus/GCA_002356615.1.fna	78.4735	814	3542
Kluyveromyces_dobzhanskii/GCA_000820885.1.fna	Kluyveromyces_marxianus/GCA_016584275.1.fna	78.4282	768	3542
Kluyveromyces_dobzhanskii/GCA_000820885.1.fna	Kluyveromyces_marxianus/GCA_001692465.1.fna	78.4141	708	3542
Kluyveromyces_dobzhanskii/GCA_000820885.1.fna	Kluyveromyces_marxianus/GCA_008000265.1.fna	78.2971	735	3542
Kluyveromyces_aestuarii/GCA_003707555.1.fna	Kluyveromyces_aestuarii/GCA_003707555.1.fna	100	3299	3303
Kluyveromyces_aestuarii/GCA_003707555.1.fna	Kluyveromyces_aestuarii/GCA_000179355.1.fna	99.9226	3107	3303
Kluyveromyces_aestuarii/GCA_003707555.1.fna	Kluyveromyces_nonfermentans/GCA_003670155.1.fna	78.8122	1537	3303
Kluyveromyces_aestuarii/GCA_000179355.1.fna	Kluyveromyces_aestuarii/GCA_000179355.1.fna	100	3123	3142
Kluyveromyces_aestuarii/GCA_000179355.1.fna	Kluyveromyces_aestuarii/GCA_003707555.1.fna	99.9823	3137	3142
Kluyveromyces_aestuarii/GCA_000179355.1.fna	Kluyveromyces_nonfermentans/GCA_003670155.1.fna	78.7084	1473	3142

## Sheet: Pichia
Name and accession number of the first strain in the comparison	Name and accession number of the second strain in the comparison	ANI %	N° of fragments matched between the two strains	N° of fragments in total between the two strains
Pichia_terricola/GCA_003706875.2.fna	Pichia_terricola/GCA_003706875.2.fna	100	3992	3999
Pichia_terricola/GCA_003706875.2.fna	Pichia_nakasei/GCA_003705495.1.fna	77.8991	802	3999
Pichia_terricola/GCA_003706875.2.fna	Pichia_kluyveri/GCA_019096115.1.fna	77.7681	836	3999
Pichia_terricola/GCA_003706875.2.fna	Pichia_kluyveri/GCA_003327685.1.fna	77.7351	861	3999
Pichia_terricola/GCA_003706875.2.fna	Pichia_exigua/GCA_003707355.1.fna	77.7178	820	3999
Pichia_terricola/GCA_003706875.2.fna	Pichia_heedii/GCA_003705525.2.fna	77.2978	757	3999
Pichia_occidentalis/GCA_003705455.2.fna	Pichia_occidentalis/GCA_003705455.2.fna	100	3814	3821
Pichia_occidentalis/GCA_003705455.2.fna	Pichia_exigua/GCA_003707355.1.fna	77.6246	744	3821
Pichia_occidentalis/GCA_003705455.2.fna	Pichia_kudriavzevii/GCA_001879685.1.fna	77.1307	63	3821
Pichia_norvegensis/GCA_003705465.1.fna	Pichia_norvegensis/GCA_003705465.1.fna	100	3172	3177
Pichia_norvegensis/GCA_003705465.1.fna	Pichia_norvegensis/GCA_003339405.1.fna	99.5843	2894	3177
Pichia_norvegensis/GCA_003705465.1.fna	Pichia_kluyveri/GCA_019096115.1.fna	78.8108	1092	3177
Pichia_norvegensis/GCA_003705465.1.fna	Pichia_kluyveri/GCA_003327685.1.fna	78.7924	1103	3177
Pichia_norvegensis/GCA_003705465.1.fna	Pichia_nakasei/GCA_003705495.1.fna	78.6005	950	3177
Pichia_norvegensis/GCA_003705465.1.fna	Pichia_heedii/GCA_003705525.2.fna	78.4575	903	3177
Pichia_norvegensis/GCA_003705465.1.fna	Pichia_exigua/GCA_003707355.1.fna	78.3973	944	3177
Pichia_norvegensis/GCA_003705465.1.fna	Pichia_kudriavzevii/GCA_001879685.1.fna	77.2462	63	3177
Pichia_norvegensis/GCA_003339405.1.fna	Pichia_norvegensis/GCA_003339405.1.fna	100	2946	2967
Pichia_norvegensis/GCA_003339405.1.fna	Pichia_norvegensis/GCA_003705465.1.fna	99.6574	2896	2967
Pichia_norvegensis/GCA_003339405.1.fna	Pichia_kluyveri/GCA_019096115.1.fna	78.6157	1018	2967
Pichia_norvegensis/GCA_003339405.1.fna	Pichia_kluyveri/GCA_003327685.1.fna	78.6143	1028	2967
Pichia_norvegensis/GCA_003339405.1.fna	Pichia_nakasei/GCA_003705495.1.fna	78.3606	905	2967
Pichia_norvegensis/GCA_003339405.1.fna	Pichia_heedii/GCA_003705525.2.fna	78.3005	839	2967
Pichia_norvegensis/GCA_003339405.1.fna	Pichia_exigua/GCA_003707355.1.fna	78.0946	898	2967
Pichia_nakasei/GCA_003705495.1.fna	Pichia_nakasei/GCA_003705495.1.fna	100	3413	3416
Pichia_nakasei/GCA_003705495.1.fna	Pichia_kluyveri/GCA_019096115.1.fna	81.9596	2328	3416
Pichia_nakasei/GCA_003705495.1.fna	Pichia_kluyveri/GCA_003327685.1.fna	81.8948	2379	3416
Pichia_nakasei/GCA_003705495.1.fna	Pichia_heedii/GCA_003705525.2.fna	80.4775	2004	3416
Pichia_nakasei/GCA_003705495.1.fna	Pichia_exigua/GCA_003707355.1.fna	78.8907	1374	3416
Pichia_nakasei/GCA_003705495.1.fna	Pichia_norvegensis/GCA_003705465.1.fna	78.6057	959	3416
Pichia_nakasei/GCA_003705495.1.fna	Pichia_norvegensis/GCA_003339405.1.fna	78.424	889	3416
Pichia_nakasei/GCA_003705495.1.fna	Pichia_terricola/GCA_003706875.2.fna	78.0864	794	3416
Pichia_nakasei/GCA_003705495.1.fna	Pichia_kudriavzevii/GCA_001879685.1.fna	77.4328	78	3416
Pichia_nakasei/GCA_003705495.1.fna	Pichia_kudriavzevii/GCA_018402865.1.fna	77.3762	688	3416
Pichia_nakasei/GCA_003705495.1.fna	Pichia_kudriavzevii/GCA_018105815.1.fna	77.3353	552	3416
Pichia_membranifaciens/GCA_001661235.1.fna	Pichia_membranifaciens/GCA_001661235.1.fna	99.9942	3821	3855
Pichia_membranifaciens/GCA_001661235.1.fna	Pichia_membranifaciens/GCA_001950575.1.fna	85.7486	3382	3855
Pichia_membranifaciens/GCA_001661235.1.fna	Pichia_manshurica/GCA_005406165.1.fna	78.8351	1720	3855
Pichia_membranifaciens/GCA_001950575.1.fna	Pichia_membranifaciens/GCA_001950575.1.fna	100	3622	3634
Pichia_membranifaciens/GCA_001950575.1.fna	Pichia_membranifaciens/GCA_001661235.1.fna	85.7318	3393	3634
Pichia_membranifaciens/GCA_001950575.1.fna	Pichia_manshurica/GCA_005406165.1.fna	78.8745	1753	3634
Pichia_manshurica/GCA_005406165.1.fna	Pichia_manshurica/GCA_005406165.1.fna	100	4077	4132
Pichia_manshurica/GCA_005406165.1.fna	Pichia_membranifaciens/GCA_001950575.1.fna	78.8851	1784	4132
Pichia_manshurica/GCA_005406165.1.fna	Pichia_membranifaciens/GCA_001661235.1.fna	78.8489	1705	4132
Pichia_kudriavzevii/GCA_000286515.1.fna	Pichia_kudriavzevii/GCA_000286515.1.fna	100	3192	3213
Pichia_kudriavzevii/GCA_000286515.1.fna	Pichia_kudriavzevii/GCA_003054445.1.fna	99.7573	3212	3213
Pichia_kudriavzevii/GCA_000286515.1.fna	Pichia_kudriavzevii/GCA_014873065.1.fna	99.7561	3213	3213
Pichia_kudriavzevii/GCA_000286515.1.fna	Pichia_kudriavzevii/GCA_021014275.1.fna	99.7306	3202	3213
Pichia_kudriavzevii/GCA_000286515.1.fna	Pichia_kudriavzevii/GCA_002798095.1.fna	99.7085	3176	3213
Pichia_kudriavzevii/GCA_000286515.1.fna	Pichia_kudriavzevii/GCA_001983325.1.fna	99.6998	3205	3213
Pichia_kudriavzevii/GCA_000286515.1.fna	Pichia_kudriavzevii/GCA_003054405.1.fna	99.6415	3209	3213
Pichia_kudriavzevii/GCA_000286515.1.fna	Pichia_kudriavzevii/GCA_002166775.1.fna	99.6292	3210	3213
Pichia_kudriavzevii/GCA_000286515.1.fna	Pichia_kudriavzevii/GCA_018402885.1.fna	99.5857	3212	3213
Pichia_kudriavzevii/GCA_000286515.1.fna	Pichia_kudriavzevii/GCA_018402865.1.fna	99.5835	3207	3213
Pichia_kudriavzevii/GCA_000286515.1.fna	Pichia_kudriavzevii/GCA_003705515.2.fna	99.5801	3184	3213
Pichia_kudriavzevii/GCA_000286515.1.fna	Pichia_kudriavzevii/GCA_003705515.1.fna	99.5801	3184	3213
Pichia_kudriavzevii/GCA_000286515.1.fna	Pichia_kudriavzevii/GCA_021233995.1.fna	99.576	3212	3213
Pichia_kudriavzevii/GCA_000286515.1.fna	Pichia_kudriavzevii/GCA_019843505.1.fna	99.5518	3030	3213
Pichia_kudriavzevii/GCA_000286515.1.fna	Pichia_kudriavzevii/GCA_000764455.1.fna	99.4432	3069	3213
Pichia_kudriavzevii/GCA_000286515.1.fna	Pichia_kudriavzevii/GCA_000787615.1.fna	99.4265	2847	3213
Pichia_kudriavzevii/GCA_000286515.1.fna	Pichia_kudriavzevii/GCA_003033855.1.fna	99.4144	3207	3213
Pichia_kudriavzevii/GCA_000286515.1.fna	Pichia_kudriavzevii/GCA_018105815.1.fna	99.2507	2532	3213
Pichia_kudriavzevii/GCA_000286515.1.fna	Pichia_kudriavzevii/GCA_001879685.1.fna	98.4233	293	3213
Pichia_kudriavzevii/GCA_000286515.1.fna	Pichia_exigua/GCA_003707355.1.fna	77.2894	645	3213
Pichia_kudriavzevii/GCA_000764455.1.fna	Pichia_kudriavzevii/GCA_000764455.1.fna	99.9998	3567	3608
Pichia_kudriavzevii/GCA_000764455.1.fna	Pichia_kudriavzevii/GCA_002798095.1.fna	99.4984	3244	3608
Pichia_kudriavzevii/GCA_000764455.1.fna	Pichia_kudriavzevii/GCA_014873065.1.fna	99.4843	3391	3608
Pichia_kudriavzevii/GCA_000764455.1.fna	Pichia_kudriavzevii/GCA_003054445.1.fna	99.4817	3396	3608
Pichia_kudriavzevii/GCA_000764455.1.fna	Pichia_kudriavzevii/GCA_021014275.1.fna	99.4722	3367	3608
Pichia_kudriavzevii/GCA_000764455.1.fna	Pichia_kudriavzevii/GCA_003054405.1.fna	99.4557	3369	3608
Pichia_kudriavzevii/GCA_000764455.1.fna	Pichia_kudriavzevii/GCA_002166775.1.fna	99.4541	3369	3608
Pichia_kudriavzevii/GCA_000764455.1.fna	Pichia_kudriavzevii/GCA_018402865.1.fna	99.4539	3387	3608
Pichia_kudriavzevii/GCA_000764455.1.fna	Pichia_kudriavzevii/GCA_001983325.1.fna	99.4494	3371	3608
Pichia_kudriavzevii/GCA_000764455.1.fna	Pichia_kudriavzevii/GCA_018402885.1.fna	99.4482	3399	3608
Pichia_kudriavzevii/GCA_000764455.1.fna	Pichia_kudriavzevii/GCA_003705515.1.fna	99.4477	3320	3608
Pichia_kudriavzevii/GCA_000764455.1.fna	Pichia_kudriavzevii/GCA_003705515.2.fna	99.4477	3320	3608
Pichia_kudriavzevii/GCA_000764455.1.fna	Pichia_kudriavzevii/GCA_021233995.1.fna	99.4465	3397	3608
Pichia_kudriavzevii/GCA_000764455.1.fna	Pichia_kudriavzevii/GCA_000286515.1.fna	99.4044	3055	3608
Pichia_kudriavzevii/GCA_000764455.1.fna	Pichia_kudriavzevii/GCA_019843505.1.fna	99.3716	3107	3608
Pichia_kudriavzevii/GCA_000764455.1.fna	Pichia_kudriavzevii/GCA_000787615.1.fna	99.311	2893	3608
Pichia_kudriavzevii/GCA_000764455.1.fna	Pichia_kudriavzevii/GCA_003033855.1.fna	99.2667	3378	3608
Pichia_kudriavzevii/GCA_000764455.1.fna	Pichia_kudriavzevii/GCA_018105815.1.fna	99.1626	2574	3608
Pichia_kudriavzevii/GCA_000764455.1.fna	Pichia_kudriavzevii/GCA_001879685.1.fna	98.2798	293	3608
Pichia_kudriavzevii/GCA_000787615.1.fna	Pichia_kudriavzevii/GCA_000787615.1.fna	100	3018	3052
Pichia_kudriavzevii/GCA_000787615.1.fna	Pichia_kudriavzevii/GCA_018402865.1.fna	99.9191	3051	3052
Pichia_kudriavzevii/GCA_000787615.1.fna	Pichia_kudriavzevii/GCA_003705515.2.fna	99.8633	3029	3052
Pichia_kudriavzevii/GCA_000787615.1.fna	Pichia_kudriavzevii/GCA_003705515.1.fna	99.8633	3029	3052
Pichia_kudriavzevii/GCA_000787615.1.fna	Pichia_kudriavzevii/GCA_003054405.1.fna	99.7955	3051	3052
Pichia_kudriavzevii/GCA_000787615.1.fna	Pichia_kudriavzevii/GCA_002798095.1.fna	99.6019	3015	3052
Pichia_kudriavzevii/GCA_000787615.1.fna	Pichia_kudriavzevii/GCA_014873065.1.fna	99.5959	3052	3052
Pichia_kudriavzevii/GCA_000787615.1.fna	Pichia_kudriavzevii/GCA_002166775.1.fna	99.5761	3052	3052
Pichia_kudriavzevii/GCA_000787615.1.fna	Pichia_kudriavzevii/GCA_003054445.1.fna	99.5748	3052	3052
Pichia_kudriavzevii/GCA_000787615.1.fna	Pichia_kudriavzevii/GCA_018402885.1.fna	99.5717	3052	3052
Pichia_kudriavzevii/GCA_000787615.1.fna	Pichia_kudriavzevii/GCA_001983325.1.fna	99.5705	3048	3052
Pichia_kudriavzevii/GCA_000787615.1.fna	Pichia_kudriavzevii/GCA_021233995.1.fna	99.5643	3051	3052
Pichia_kudriavzevii/GCA_000787615.1.fna	Pichia_kudriavzevii/GCA_021014275.1.fna	99.555	3043	3052
Pichia_kudriavzevii/GCA_000787615.1.fna	Pichia_kudriavzevii/GCA_019843505.1.fna	99.5395	2907	3052
Pichia_kudriavzevii/GCA_000787615.1.fna	Pichia_kudriavzevii/GCA_000286515.1.fna	99.5029	2870	3052
Pichia_kudriavzevii/GCA_000787615.1.fna	Pichia_kudriavzevii/GCA_003033855.1.fna	99.3966	3050	3052
Pichia_kudriavzevii/GCA_000787615.1.fna	Pichia_kudriavzevii/GCA_000764455.1.fna	99.3845	2940	3052
Pichia_kudriavzevii/GCA_000787615.1.fna	Pichia_kudriavzevii/GCA_018105815.1.fna	99.2505	2475	3052
Pichia_kudriavzevii/GCA_000787615.1.fna	Pichia_kudriavzevii/GCA_001879685.1.fna	98.0444	294	3052
Pichia_kudriavzevii/GCA_000787615.1.fna	Pichia_exigua/GCA_003707355.1.fna	77.0732	630	3052
Pichia_kudriavzevii/GCA_001879685.1.fna	Pichia_kudriavzevii/GCA_001879685.1.fna	100	298	302
Pichia_kudriavzevii/GCA_001879685.1.fna	Pichia_kudriavzevii/GCA_014873065.1.fna	99.7626	300	302
Pichia_kudriavzevii/GCA_001879685.1.fna	Pichia_kudriavzevii/GCA_003054445.1.fna	99.7368	300	302
Pichia_kudriavzevii/GCA_001879685.1.fna	Pichia_kudriavzevii/GCA_021014275.1.fna	99.7307	300	302
Pichia_kudriavzevii/GCA_001879685.1.fna	Pichia_kudriavzevii/GCA_003054405.1.fna	99.6995	300	302
Pichia_kudriavzevii/GCA_001879685.1.fna	Pichia_kudriavzevii/GCA_001983325.1.fna	99.6858	300	302
Pichia_kudriavzevii/GCA_001879685.1.fna	Pichia_kudriavzevii/GCA_002166775.1.fna	99.6843	300	302
Pichia_kudriavzevii/GCA_001879685.1.fna	Pichia_kudriavzevii/GCA_002798095.1.fna	99.6826	300	302
Pichia_kudriavzevii/GCA_001879685.1.fna	Pichia_kudriavzevii/GCA_018402865.1.fna	99.6587	301	302
Pichia_kudriavzevii/GCA_001879685.1.fna	Pichia_kudriavzevii/GCA_018402885.1.fna	99.6409	300	302
Pichia_kudriavzevii/GCA_001879685.1.fna	Pichia_kudriavzevii/GCA_000286515.1.fna	99.6384	298	302
Pichia_kudriavzevii/GCA_001879685.1.fna	Pichia_kudriavzevii/GCA_021233995.1.fna	99.6376	300	302
Pichia_kudriavzevii/GCA_001879685.1.fna	Pichia_kudriavzevii/GCA_003705515.1.fna	99.6368	300	302
Pichia_kudriavzevii/GCA_001879685.1.fna	Pichia_kudriavzevii/GCA_003705515.2.fna	99.6368	300	302
Pichia_kudriavzevii/GCA_001879685.1.fna	Pichia_kudriavzevii/GCA_019843505.1.fna	99.5406	298	302
Pichia_kudriavzevii/GCA_001879685.1.fna	Pichia_kudriavzevii/GCA_003033855.1.fna	99.5219	301	302
Pichia_kudriavzevii/GCA_001879685.1.fna	Pichia_kudriavzevii/GCA_000764455.1.fna	99.5145	299	302
Pichia_kudriavzevii/GCA_001879685.1.fna	Pichia_kudriavzevii/GCA_000787615.1.fna	99.4299	298	302
Pichia_kudriavzevii/GCA_001879685.1.fna	Pichia_kudriavzevii/GCA_018105815.1.fna	98.9449	294	302
Pichia_kudriavzevii/GCA_001879685.1.fna	Pichia_nakasei/GCA_003705495.1.fna	78.1308	64	302
Pichia_kudriavzevii/GCA_001879685.1.fna	Pichia_kluyveri/GCA_019096115.1.fna	77.8164	75	302
Pichia_kudriavzevii/GCA_001879685.1.fna	Pichia_kluyveri/GCA_003327685.1.fna	77.6563	77	302
Pichia_kudriavzevii/GCA_001879685.1.fna	Pichia_exigua/GCA_003707355.1.fna	77.6535	80	302
Pichia_kudriavzevii/GCA_001879685.1.fna	Pichia_heedii/GCA_003705525.2.fna	77.6109	62	302
Pichia_kudriavzevii/GCA_001879685.1.fna	Pichia_norvegensis/GCA_003339405.1.fna	77.5691	61	302
Pichia_kudriavzevii/GCA_001983325.1.fna	Pichia_kudriavzevii/GCA_001983325.1.fna	100	3735	3766
Pichia_kudriavzevii/GCA_001983325.1.fna	Pichia_kudriavzevii/GCA_014873065.1.fna	99.677	3545	3766
Pichia_kudriavzevii/GCA_001983325.1.fna	Pichia_kudriavzevii/GCA_003054445.1.fna	99.6689	3539	3766
Pichia_kudriavzevii/GCA_001983325.1.fna	Pichia_kudriavzevii/GCA_021014275.1.fna	99.6653	3535	3766
Pichia_kudriavzevii/GCA_001983325.1.fna	Pichia_kudriavzevii/GCA_002798095.1.fna	99.6418	3395	3766
Pichia_kudriavzevii/GCA_001983325.1.fna	Pichia_kudriavzevii/GCA_000286515.1.fna	99.6081	3176	3766
Pichia_kudriavzevii/GCA_001983325.1.fna	Pichia_kudriavzevii/GCA_003054405.1.fna	99.599	3528	3766
Pichia_kudriavzevii/GCA_001983325.1.fna	Pichia_kudriavzevii/GCA_002166775.1.fna	99.5891	3558	3766
Pichia_kudriavzevii/GCA_001983325.1.fna	Pichia_kudriavzevii/GCA_018402885.1.fna	99.5451	3560	3766
Pichia_kudriavzevii/GCA_001983325.1.fna	Pichia_kudriavzevii/GCA_018402865.1.fna	99.5387	3550	3766
Pichia_kudriavzevii/GCA_001983325.1.fna	Pichia_kudriavzevii/GCA_021233995.1.fna	99.5335	3544	3766
Pichia_kudriavzevii/GCA_001983325.1.fna	Pichia_kudriavzevii/GCA_003705515.2.fna	99.5107	3474	3766
Pichia_kudriavzevii/GCA_001983325.1.fna	Pichia_kudriavzevii/GCA_003705515.1.fna	99.5107	3474	3766
Pichia_kudriavzevii/GCA_001983325.1.fna	Pichia_kudriavzevii/GCA_019843505.1.fna	99.5062	3236	3766
Pichia_kudriavzevii/GCA_001983325.1.fna	Pichia_kudriavzevii/GCA_000787615.1.fna	99.4156	2999	3766
Pichia_kudriavzevii/GCA_001983325.1.fna	Pichia_kudriavzevii/GCA_003033855.1.fna	99.3769	3544	3766
Pichia_kudriavzevii/GCA_001983325.1.fna	Pichia_kudriavzevii/GCA_000764455.1.fna	99.3569	3368	3766
Pichia_kudriavzevii/GCA_001983325.1.fna	Pichia_kudriavzevii/GCA_018105815.1.fna	99.2581	2657	3766
Pichia_kudriavzevii/GCA_001983325.1.fna	Pichia_kudriavzevii/GCA_001879685.1.fna	98.511	297	3766
Pichia_kudriavzevii/GCA_002166775.1.fna	Pichia_kudriavzevii/GCA_002166775.1.fna	100	3614	3632
Pichia_kudriavzevii/GCA_002166775.1.fna	Pichia_kudriavzevii/GCA_014873065.1.fna	99.6118	3567	3632
Pichia_kudriavzevii/GCA_002166775.1.fna	Pichia_kudriavzevii/GCA_002798095.1.fna	99.6105	3400	3632
Pichia_kudriavzevii/GCA_002166775.1.fna	Pichia_kudriavzevii/GCA_003054405.1.fna	99.6057	3548	3632
Pichia_kudriavzevii/GCA_002166775.1.fna	Pichia_kudriavzevii/GCA_021014275.1.fna	99.5983	3560	3632
Pichia_kudriavzevii/GCA_002166775.1.fna	Pichia_kudriavzevii/GCA_003054445.1.fna	99.5932	3562	3632
Pichia_kudriavzevii/GCA_002166775.1.fna	Pichia_kudriavzevii/GCA_001983325.1.fna	99.5918	3546	3632
Pichia_kudriavzevii/GCA_002166775.1.fna	Pichia_kudriavzevii/GCA_018402865.1.fna	99.554	3566	3632
Pichia_kudriavzevii/GCA_002166775.1.fna	Pichia_kudriavzevii/GCA_018402885.1.fna	99.5469	3580	3632
Pichia_kudriavzevii/GCA_002166775.1.fna	Pichia_kudriavzevii/GCA_003705515.1.fna	99.5392	3488	3632
Pichia_kudriavzevii/GCA_002166775.1.fna	Pichia_kudriavzevii/GCA_003705515.2.fna	99.5392	3488	3632
Pichia_kudriavzevii/GCA_002166775.1.fna	Pichia_kudriavzevii/GCA_000286515.1.fna	99.5335	3186	3632
Pichia_kudriavzevii/GCA_002166775.1.fna	Pichia_kudriavzevii/GCA_021233995.1.fna	99.5282	3571	3632
Pichia_kudriavzevii/GCA_002166775.1.fna	Pichia_kudriavzevii/GCA_019843505.1.fna	99.512	3234	3632
Pichia_kudriavzevii/GCA_002166775.1.fna	Pichia_kudriavzevii/GCA_000787615.1.fna	99.4087	3008	3632
Pichia_kudriavzevii/GCA_002166775.1.fna	Pichia_kudriavzevii/GCA_003033855.1.fna	99.3686	3565	3632
Pichia_kudriavzevii/GCA_002166775.1.fna	Pichia_kudriavzevii/GCA_000764455.1.fna	99.3445	3369	3632
Pichia_kudriavzevii/GCA_002166775.1.fna	Pichia_kudriavzevii/GCA_018105815.1.fna	99.2518	2657	3632
Pichia_kudriavzevii/GCA_002166775.1.fna	Pichia_kudriavzevii/GCA_001879685.1.fna	98.5513	298	3632
Pichia_kudriavzevii/GCA_002798095.1.fna	Pichia_kudriavzevii/GCA_002798095.1.fna	100	3424	3432
Pichia_kudriavzevii/GCA_002798095.1.fna	Pichia_kudriavzevii/GCA_014873065.1.fna	99.7294	3430	3432
Pichia_kudriavzevii/GCA_002798095.1.fna	Pichia_kudriavzevii/GCA_003054445.1.fna	99.7002	3429	3432
Pichia_kudriavzevii/GCA_002798095.1.fna	Pichia_kudriavzevii/GCA_021014275.1.fna	99.6909	3418	3432
Pichia_kudriavzevii/GCA_002798095.1.fna	Pichia_kudriavzevii/GCA_001983325.1.fna	99.6647	3406	3432
Pichia_kudriavzevii/GCA_002798095.1.fna	Pichia_kudriavzevii/GCA_000286515.1.fna	99.6565	3118	3432
Pichia_kudriavzevii/GCA_002798095.1.fna	Pichia_kudriavzevii/GCA_003054405.1.fna	99.6442	3412	3432
Pichia_kudriavzevii/GCA_002798095.1.fna	Pichia_kudriavzevii/GCA_002166775.1.fna	99.637	3412	3432
Pichia_kudriavzevii/GCA_002798095.1.fna	Pichia_kudriavzevii/GCA_018402865.1.fna	99.6059	3423	3432
Pichia_kudriavzevii/GCA_002798095.1.fna	Pichia_kudriavzevii/GCA_018402885.1.fna	99.6037	3429	3432
Pichia_kudriavzevii/GCA_002798095.1.fna	Pichia_kudriavzevii/GCA_003705515.2.fna	99.6011	3375	3432
Pichia_kudriavzevii/GCA_002798095.1.fna	Pichia_kudriavzevii/GCA_003705515.1.fna	99.6011	3375	3432
Pichia_kudriavzevii/GCA_002798095.1.fna	Pichia_kudriavzevii/GCA_021233995.1.fna	99.5932	3427	3432
Pichia_kudriavzevii/GCA_002798095.1.fna	Pichia_kudriavzevii/GCA_019843505.1.fna	99.5605	3173	3432
Pichia_kudriavzevii/GCA_002798095.1.fna	Pichia_kudriavzevii/GCA_000787615.1.fna	99.4645	2966	3432
Pichia_kudriavzevii/GCA_002798095.1.fna	Pichia_kudriavzevii/GCA_000764455.1.fna	99.4367	3268	3432
Pichia_kudriavzevii/GCA_002798095.1.fna	Pichia_kudriavzevii/GCA_003033855.1.fna	99.4317	3422	3432
Pichia_kudriavzevii/GCA_002798095.1.fna	Pichia_kudriavzevii/GCA_018105815.1.fna	99.2988	2625	3432
Pichia_kudriavzevii/GCA_002798095.1.fna	Pichia_kudriavzevii/GCA_001879685.1.fna	98.4618	297	3432
Pichia_kudriavzevii/GCA_003033855.1.fna	Pichia_kudriavzevii/GCA_003033855.1.fna	100	3636	3638
Pichia_kudriavzevii/GCA_003033855.1.fna	Pichia_kudriavzevii/GCA_014873065.1.fna	99.4039	3562	3638
Pichia_kudriavzevii/GCA_003033855.1.fna	Pichia_kudriavzevii/GCA_002798095.1.fna	99.4029	3410	3638
Pichia_kudriavzevii/GCA_003033855.1.fna	Pichia_kudriavzevii/GCA_003054405.1.fna	99.3937	3536	3638
Pichia_kudriavzevii/GCA_003033855.1.fna	Pichia_kudriavzevii/GCA_003054445.1.fna	99.3787	3554	3638
Pichia_kudriavzevii/GCA_003033855.1.fna	Pichia_kudriavzevii/GCA_001983325.1.fna	99.3749	3533	3638
Pichia_kudriavzevii/GCA_003033855.1.fna	Pichia_kudriavzevii/GCA_002166775.1.fna	99.3718	3550	3638
Pichia_kudriavzevii/GCA_003033855.1.fna	Pichia_kudriavzevii/GCA_018402865.1.fna	99.3669	3575	3638
Pichia_kudriavzevii/GCA_003033855.1.fna	Pichia_kudriavzevii/GCA_018402885.1.fna	99.3632	3570	3638
Pichia_kudriavzevii/GCA_003033855.1.fna	Pichia_kudriavzevii/GCA_021014275.1.fna	99.363	3560	3638
Pichia_kudriavzevii/GCA_003033855.1.fna	Pichia_kudriavzevii/GCA_003705515.1.fna	99.3593	3473	3638
Pichia_kudriavzevii/GCA_003033855.1.fna	Pichia_kudriavzevii/GCA_003705515.2.fna	99.3593	3473	3638
Pichia_kudriavzevii/GCA_003033855.1.fna	Pichia_kudriavzevii/GCA_021233995.1.fna	99.3546	3570	3638
Pichia_kudriavzevii/GCA_003033855.1.fna	Pichia_kudriavzevii/GCA_000286515.1.fna	99.3207	3176	3638
Pichia_kudriavzevii/GCA_003033855.1.fna	Pichia_kudriavzevii/GCA_019843505.1.fna	99.317	3225	3638
Pichia_kudriavzevii/GCA_003033855.1.fna	Pichia_kudriavzevii/GCA_000787615.1.fna	99.2369	3013	3638
Pichia_kudriavzevii/GCA_003033855.1.fna	Pichia_kudriavzevii/GCA_000764455.1.fna	99.175	3382	3638
Pichia_kudriavzevii/GCA_003033855.1.fna	Pichia_kudriavzevii/GCA_018105815.1.fna	99.0716	2641	3638
Pichia_kudriavzevii/GCA_003033855.1.fna	Pichia_kudriavzevii/GCA_001879685.1.fna	98.2867	297	3638
Pichia_kudriavzevii/GCA_003054405.1.fna	Pichia_kudriavzevii/GCA_003054405.1.fna	100	3592	3592
Pichia_kudriavzevii/GCA_003054405.1.fna	Pichia_kudriavzevii/GCA_018402865.1.fna	99.7967	3567	3592
Pichia_kudriavzevii/GCA_003054405.1.fna	Pichia_kudriavzevii/GCA_003705515.1.fna	99.7836	3484	3592
Pichia_kudriavzevii/GCA_003054405.1.fna	Pichia_kudriavzevii/GCA_003705515.2.fna	99.7836	3484	3592
Pichia_kudriavzevii/GCA_003054405.1.fna	Pichia_kudriavzevii/GCA_003054445.1.fna	99.6608	3552	3592
Pichia_kudriavzevii/GCA_003054405.1.fna	Pichia_kudriavzevii/GCA_000787615.1.fna	99.635	2992	3592
Pichia_kudriavzevii/GCA_003054405.1.fna	Pichia_kudriavzevii/GCA_002798095.1.fna	99.6139	3409	3592
Pichia_kudriavzevii/GCA_003054405.1.fna	Pichia_kudriavzevii/GCA_014873065.1.fna	99.6113	3558	3592
Pichia_kudriavzevii/GCA_003054405.1.fna	Pichia_kudriavzevii/GCA_002166775.1.fna	99.6022	3552	3592
Pichia_kudriavzevii/GCA_003054405.1.fna	Pichia_kudriavzevii/GCA_001983325.1.fna	99.5908	3535	3592
Pichia_kudriavzevii/GCA_003054405.1.fna	Pichia_kudriavzevii/GCA_021014275.1.fna	99.5863	3531	3592
Pichia_kudriavzevii/GCA_003054405.1.fna	Pichia_kudriavzevii/GCA_018402885.1.fna	99.5623	3546	3592
Pichia_kudriavzevii/GCA_003054405.1.fna	Pichia_kudriavzevii/GCA_000286515.1.fna	99.547	3177	3592
Pichia_kudriavzevii/GCA_003054405.1.fna	Pichia_kudriavzevii/GCA_021233995.1.fna	99.5418	3560	3592
Pichia_kudriavzevii/GCA_003054405.1.fna	Pichia_kudriavzevii/GCA_019843505.1.fna	99.5124	3227	3592
Pichia_kudriavzevii/GCA_003054405.1.fna	Pichia_kudriavzevii/GCA_003033855.1.fna	99.3913	3544	3592
Pichia_kudriavzevii/GCA_003054405.1.fna	Pichia_kudriavzevii/GCA_000764455.1.fna	99.3839	3370	3592
Pichia_kudriavzevii/GCA_003054405.1.fna	Pichia_kudriavzevii/GCA_018105815.1.fna	99.2506	2641	3592
Pichia_kudriavzevii/GCA_003054405.1.fna	Pichia_kudriavzevii/GCA_001879685.1.fna	98.4299	296	3592
Pichia_kudriavzevii/GCA_003054445.1.fna	Pichia_kudriavzevii/GCA_003054445.1.fna	100	3611	3619
Pichia_kudriavzevii/GCA_003054445.1.fna	Pichia_kudriavzevii/GCA_014873065.1.fna	99.7368	3579	3619
Pichia_kudriavzevii/GCA_003054445.1.fna	Pichia_kudriavzevii/GCA_021014275.1.fna	99.7297	3559	3619
Pichia_kudriavzevii/GCA_003054445.1.fna	Pichia_kudriavzevii/GCA_001983325.1.fna	99.6678	3545	3619
Pichia_kudriavzevii/GCA_003054445.1.fna	Pichia_kudriavzevii/GCA_002798095.1.fna	99.6672	3424	3619
Pichia_kudriavzevii/GCA_003054445.1.fna	Pichia_kudriavzevii/GCA_003054405.1.fna	99.6629	3546	3619
Pichia_kudriavzevii/GCA_003054445.1.fna	Pichia_kudriavzevii/GCA_000286515.1.fna	99.6495	3182	3619
Pichia_kudriavzevii/GCA_003054445.1.fna	Pichia_kudriavzevii/GCA_002166775.1.fna	99.596	3551	3619
Pichia_kudriavzevii/GCA_003054445.1.fna	Pichia_kudriavzevii/GCA_018402885.1.fna	99.5549	3571	3619
Pichia_kudriavzevii/GCA_003054445.1.fna	Pichia_kudriavzevii/GCA_021233995.1.fna	99.5442	3571	3619
Pichia_kudriavzevii/GCA_003054445.1.fna	Pichia_kudriavzevii/GCA_018402865.1.fna	99.5416	3573	3619
Pichia_kudriavzevii/GCA_003054445.1.fna	Pichia_kudriavzevii/GCA_003705515.2.fna	99.5251	3477	3619
[truncated: 225 more rows]

## Sheet: Rhodotorula
Name and accession number of the first strain in the comparison	Name and accession number of the second strain in the comparison	ANI %	N° of fragments matched between the two strains	N° of fragments in total between the two strains
[truncated: 17,424 more rows]

[truncated: 5 more sheets: Saccharomyces, Schizosaccharomyces, Starmerella, Torulaspora, Yarrowia]
