# Supplementary material for: Evaluating the Genome-Based Average Nucleotide Identity Calculation for Identification of Twelve Yeast Species
Source: J Fungi (Basel). 2024 Sep 11;10(9):646. doi: 10.3390/jof10090646 (PMC11433037; doi:10.3390/jof10090646)
Supplement: Supplementary file 1 [file jof-10-00646-s001.zip › Supplementary Table S5 D1D2.xlsx]

## Sheet: Candida
	C.albicans_GCA_000149445.2	C.albicans_GCA_000182965.3	C.albicans_GCA_000691765.1	C.albicans_GCA_000691765.2	C.dubliniensis_GCA_000647555.1	C.dubliniensis_GCA_000647575.1	C.metapsilosis_GCA_008904905.1	C.metapsilosis_GCA_017655625.1	C.metapsilosis_GCA_900069165.1	C.metapsilosis_GCA_019178775.1	C.orthopsilosis_GCA_000304155.1	C.orthopsilosis_GCA_000315875.1	C.orthopsilosis_GCA_900002835.1	C.orthopsilosis_GCA_900002835.2	C.parapsilosis_GCA_000182765.2	C.parapsilosis_GCA_000982555.2	C.parapsilosis_GCA_008764215.1	C.parapsilosis_GCA_014049445.1	C.parapsilosis_GCA_014049455.1	C.parapsilosis_GCA_014049495.1	C.parapsilosis_GCA_014049585.1	C.parapsilosis_GCA_015344875.1	C.parapsilosis_GCA_016735785.1	C.parapsilosis_GCA_016735825.1	C.parapsilosis_GCA_020027075.1	C.parapsilosis_GCA_900004165.1	C.parapsilosis_GCA_011316035.2	C.theae_GCA_013368535.1	C.orthopsilosis_GCA_004334915.1	C.sanyaensis_GCA_911254575.1	C.sojae_GCA_013177575.1	C.sojae_GCA_001442715.1	C.tropicalis_GCA_000006335.3	C.tropicalis_GCA_006942135.1
C.albicans_GCA_000149445.2	100	99.68	99.51	99.51	97.4	97.4	92.52	92.52	92.36	92.52	92.36	92.36	92.36	92.36	92.2	92.2	92.2	92.2	92.2	92.2	92.2	92.2	92.2	92.2	92.2	92.2	91.87	93.66	91.22	92.85	92.53	91.4	92.85	92.85
C.albicans_GCA_000182965.3	99.68	100	99.84	99.84	97.72	97.72	92.83	92.83	92.67	92.83	92.67	92.67	92.67	92.67	92.51	92.51	92.51	92.51	92.51	92.51	92.51	92.51	92.51	92.51	92.51	92.51	92.18	93.97	91.53	93.01	92.7	91.56	93.01	93.01
C.albicans_GCA_000691765.1	99.51	99.84	100	100	97.56	97.56	92.67	92.67	92.51	92.67	92.51	92.51	92.51	92.51	92.35	92.35	92.35	92.35	92.35	92.35	92.35	92.35	92.35	92.35	92.35	92.35	92.02	93.81	91.37	92.85	92.53	91.4	92.85	92.85
C.albicans_GCA_000691765.2	99.51	99.84	100	100	97.56	97.56	92.67	92.67	92.51	92.67	92.51	92.51	92.51	92.51	92.35	92.35	92.35	92.35	92.35	92.35	92.35	92.35	92.35	92.35	92.35	92.35	92.02	93.81	91.37	92.85	92.53	91.4	92.85	92.85
C.dubliniensis_GCA_000647555.1	97.4	97.72	97.56	97.56	100	100	93.49	93.49	93.32	93.49	93.16	93.16	93.16	93.16	93	93	93	93	93	93	93	93	93	93	93	93	92.67	93.65	92.18	94.15	93.51	92.37	93.82	93.82
C.dubliniensis_GCA_000647575.1	97.4	97.72	97.56	97.56	100	100	93.49	93.49	93.32	93.49	93.16	93.16	93.16	93.16	93	93	93	93	93	93	93	93	93	93	93	93	92.67	93.65	92.18	94.15	93.51	92.37	93.82	93.82
C.metapsilosis_GCA_008904905.1	92.52	92.83	92.67	92.67	93.49	93.49	100	100	99.84	99.67	99.35	99.35	99.35	99.35	99.02	99.02	99.02	99.02	99.02	99.02	99.02	99.02	99.02	99.02	99.02	99.02	98.7	98.53	98.37	96.74	96.42	95.45	96.74	96.74
C.metapsilosis_GCA_017655625.1	92.52	92.83	92.67	92.67	93.49	93.49	100	100	99.84	99.67	99.35	99.35	99.35	99.35	99.02	99.02	99.02	99.02	99.02	99.02	99.02	99.02	99.02	99.02	99.02	99.02	98.7	98.53	98.37	96.74	96.42	95.45	96.74	96.74
C.metapsilosis_GCA_900069165.1	92.36	92.67	92.51	92.51	93.32	93.32	99.84	99.84	100	99.84	99.51	99.51	99.51	99.51	98.86	98.86	98.86	98.86	98.86	98.86	98.86	98.86	98.86	98.86	98.86	98.86	98.53	98.7	98.53	96.58	96.59	95.61	96.58	96.58
C.metapsilosis_GCA_019178775.1	92.52	92.83	92.67	92.67	93.49	93.49	99.67	99.67	99.84	100	99.35	99.35	99.35	99.35	98.7	98.7	98.7	98.7	98.7	98.7	98.7	98.7	98.7	98.7	98.7	98.7	98.37	98.53	98.37	96.58	96.59	95.61	96.58	96.58
C.orthopsilosis_GCA_000304155.1	92.36	92.67	92.51	92.51	93.16	93.16	99.35	99.35	99.51	99.35	100	100	100	100	99.18	99.18	99.18	99.18	99.18	99.18	99.18	99.18	99.18	99.18	99.18	99.18	98.86	98.7	98.86	96.09	96.1	95.12	96.09	96.09
C.orthopsilosis_GCA_000315875.1	92.36	92.67	92.51	92.51	93.16	93.16	99.35	99.35	99.51	99.35	100	100	100	100	99.18	99.18	99.18	99.18	99.18	99.18	99.18	99.18	99.18	99.18	99.18	99.18	98.86	98.7	98.86	96.09	96.1	95.12	96.09	96.09
C.orthopsilosis_GCA_900002835.1	92.36	92.67	92.51	92.51	93.16	93.16	99.35	99.35	99.51	99.35	100	100	100	100	99.18	99.18	99.18	99.18	99.18	99.18	99.18	99.18	99.18	99.18	99.18	99.18	98.86	98.7	98.86	96.09	96.1	95.12	96.09	96.09
C.orthopsilosis_GCA_900002835.2	92.36	92.67	92.51	92.51	93.16	93.16	99.35	99.35	99.51	99.35	100	100	100	100	99.18	99.18	99.18	99.18	99.18	99.18	99.18	99.18	99.18	99.18	99.18	99.18	98.86	98.7	98.86	96.09	96.1	95.12	96.09	96.09
C.parapsilosis_GCA_000182765.2	92.2	92.51	92.35	92.35	93	93	99.02	99.02	98.86	98.7	99.18	99.18	99.18	99.18	100	100	100	100	100	100	100	100	100	100	100	100	99.67	98.21	98.04	95.77	95.45	94.47	95.77	95.77
C.parapsilosis_GCA_000982555.2	92.2	92.51	92.35	92.35	93	93	99.02	99.02	98.86	98.7	99.18	99.18	99.18	99.18	100	100	100	100	100	100	100	100	100	100	100	100	99.67	98.21	98.04	95.77	95.45	94.47	95.77	95.77
C.parapsilosis_GCA_008764215.1	92.2	92.51	92.35	92.35	93	93	99.02	99.02	98.86	98.7	99.18	99.18	99.18	99.18	100	100	100	100	100	100	100	100	100	100	100	100	99.67	98.21	98.04	95.77	95.45	94.47	95.77	95.77
C.parapsilosis_GCA_014049445.1	92.2	92.51	92.35	92.35	93	93	99.02	99.02	98.86	98.7	99.18	99.18	99.18	99.18	100	100	100	100	100	100	100	100	100	100	100	100	99.67	98.21	98.04	95.77	95.45	94.47	95.77	95.77
C.parapsilosis_GCA_014049455.1	92.2	92.51	92.35	92.35	93	93	99.02	99.02	98.86	98.7	99.18	99.18	99.18	99.18	100	100	100	100	100	100	100	100	100	100	100	100	99.67	98.21	98.04	95.77	95.45	94.47	95.77	95.77
C.parapsilosis_GCA_014049495.1	92.2	92.51	92.35	92.35	93	93	99.02	99.02	98.86	98.7	99.18	99.18	99.18	99.18	100	100	100	100	100	100	100	100	100	100	100	100	99.67	98.21	98.04	95.77	95.45	94.47	95.77	95.77
C.parapsilosis_GCA_014049585.1	92.2	92.51	92.35	92.35	93	93	99.02	99.02	98.86	98.7	99.18	99.18	99.18	99.18	100	100	100	100	100	100	100	100	100	100	100	100	99.67	98.21	98.04	95.77	95.45	94.47	95.77	95.77
C.parapsilosis_GCA_015344875.1	92.2	92.51	92.35	92.35	93	93	99.02	99.02	98.86	98.7	99.18	99.18	99.18	99.18	100	100	100	100	100	100	100	100	100	100	100	100	99.67	98.21	98.04	95.77	95.45	94.47	95.77	95.77
C.parapsilosis_GCA_016735785.1	92.2	92.51	92.35	92.35	93	93	99.02	99.02	98.86	98.7	99.18	99.18	99.18	99.18	100	100	100	100	100	100	100	100	100	100	100	100	99.67	98.21	98.04	95.77	95.45	94.47	95.77	95.77
C.parapsilosis_GCA_016735825.1	92.2	92.51	92.35	92.35	93	93	99.02	99.02	98.86	98.7	99.18	99.18	99.18	99.18	100	100	100	100	100	100	100	100	100	100	100	100	99.67	98.21	98.04	95.77	95.45	94.47	95.77	95.77
C.parapsilosis_GCA_020027075.1	92.2	92.51	92.35	92.35	93	93	99.02	99.02	98.86	98.7	99.18	99.18	99.18	99.18	100	100	100	100	100	100	100	100	100	100	100	100	99.67	98.21	98.04	95.77	95.45	94.47	95.77	95.77
C.parapsilosis_GCA_900004165.1	92.2	92.51	92.35	92.35	93	93	99.02	99.02	98.86	98.7	99.18	99.18	99.18	99.18	100	100	100	100	100	100	100	100	100	100	100	100	99.67	98.21	98.04	95.77	95.45	94.47	95.77	95.77
C.parapsilosis_GCA_011316035.2	91.87	92.18	92.02	92.02	92.67	92.67	98.7	98.7	98.53	98.37	98.86	98.86	98.86	98.86	99.67	99.67	99.67	99.67	99.67	99.67	99.67	99.67	99.67	99.67	99.67	99.67	100	97.88	97.72	95.44	95.12	94.15	95.44	95.44
C.theae_GCA_013368535.1	93.66	93.97	93.81	93.81	93.65	93.65	98.53	98.53	98.7	98.53	98.7	98.7	98.7	98.7	98.21	98.21	98.21	98.21	98.21	98.21	98.21	98.21	98.21	98.21	98.21	98.21	97.88	100	97.55	95.28	95.29	94.31	95.44	95.44
C.orthopsilosis_GCA_004334915.1	91.22	91.53	91.37	91.37	92.18	92.18	98.37	98.37	98.53	98.37	98.86	98.86	98.86	98.86	98.04	98.04	98.04	98.04	98.04	98.04	98.04	98.04	98.04	98.04	98.04	98.04	97.72	97.55	100	95.28	95.29	94.31	95.28	95.28
C.sanyaensis_GCA_911254575.1	92.85	93.01	92.85	92.85	94.15	94.15	96.74	96.74	96.58	96.58	96.09	96.09	96.09	96.09	95.77	95.77	95.77	95.77	95.77	95.77	95.77	95.77	95.77	95.77	95.77	95.77	95.44	95.28	95.28	100	99.35	98.21	99.02	99.02
C.sojae_GCA_013177575.1	92.53	92.7	92.53	92.53	93.51	93.51	96.42	96.42	96.59	96.59	96.1	96.1	96.1	96.1	95.45	95.45	95.45	95.45	95.45	95.45	95.45	95.45	95.45	95.45	95.45	95.45	95.12	95.29	95.29	99.35	100	98.86	98.7	98.7
C.sojae_GCA_001442715.1	91.4	91.56	91.4	91.4	92.37	92.37	95.45	95.45	95.61	95.61	95.12	95.12	95.12	95.12	94.47	94.47	94.47	94.47	94.47	94.47	94.47	94.47	94.47	94.47	94.47	94.47	94.15	94.31	94.31	98.21	98.86	100	97.56	97.56
C.tropicalis_GCA_000006335.3	92.85	93.01	92.85	92.85	93.82	93.82	96.74	96.74	96.58	96.58	96.09	96.09	96.09	96.09	95.77	95.77	95.77	95.77	95.77	95.77	95.77	95.77	95.77	95.77	95.77	95.77	95.44	95.44	95.28	99.02	98.7	97.56	100	100
C.tropicalis_GCA_006942135.1	92.85	93.01	92.85	92.85	93.82	93.82	96.74	96.74	96.58	96.58	96.09	96.09	96.09	96.09	95.77	95.77	95.77	95.77	95.77	95.77	95.77	95.77	95.77	95.77	95.77	95.77	95.44	95.44	95.28	99.02	98.7	97.56	100	100

## Sheet: Debaryomyces
	D.subglobosus_GCA_003708965.1	D.hansenii_GCA_000239015.2	D.prosopidis_GCA_003708935.1	D.hansenii_GCA_003349505.1	D.fabryi_GCA_003708665.2	D.nepalensis_GCA_003708585.1	D.maramus_GCA_003708605.2	D.hansenii_GCA_016097625.1	D.hansenii_GCA_016097515.1	C.psychrophila_GCA_900186205.1
D.subglobosus_GCA_003708965.1	100	100	99.84	99.84	99.84	99.18	98.7	99.84	99.84	98.86
D.hansenii_GCA_000239015.2	100	100	99.84	99.84	99.84	99.18	98.7	99.84	99.84	98.86
D.prosopidis_GCA_003708935.1	99.84	99.84	100	100	100	99.35	98.53	99.67	99.67	99.02
D.hansenii_GCA_003349505.1	99.84	99.84	100	100	100	99.35	98.53	99.67	99.67	99.02
D.fabryi_GCA_003708665.2	99.84	99.84	100	100	100	99.35	98.53	99.67	99.67	99.02
D.nepalensis_GCA_003708585.1	99.18	99.18	99.35	99.35	99.35	100	98.86	99.02	99.02	99.02
D.maramus_GCA_003708605.2	98.7	98.7	98.53	98.53	98.53	98.86	100	98.86	98.86	98.21
D.hansenii_GCA_016097625.1	99.84	99.84	99.67	99.67	99.67	99.02	98.86	100	100	99.02
D.hansenii_GCA_016097515.1	99.84	99.84	99.67	99.67	99.67	99.02	98.86	100	100	99.02
C.psychrophila_GCA_900186205.1	98.86	98.86	99.02	99.02	99.02	99.02	98.21	99.02	99.02	100

## Sheet: Hanseaniaspora
	H.vineae_GCA_004919945	H.vineae_GCA_002141495	H.vineae_GCA_000585475	H.osmophila_GCA_003707715	H.osmophila_GCA_001747045	H.occidentalis_GCA_004919895	H.occidentalis_GCA_004919885	H.gamundiae_GCA_003020785	H.uvarum_GCA_009805785	H.uvarum_GCA_009805765	H.uvarum_GCA_009805715	H.uvarum_GCA_004919925	H.uvarum_GCA_003243715	H.uvarum_GCA_002894425	H.uvarum_GCA_001747055	H.uvarum_GCA_000968475	H.clermontiae_GCA_003706385	H.opuntiae_GCA_001749795	H.guilliermondii_GCA_900119595	H.guilliermondii_GCA_004919775	H.pseudoguilliermondii_GCA_003708335	H.mollemarum_GCA_019649515	H.lindneri_GCA_019649525
H.vineae_GCA_004919945	100	99.84	99.84	98.86	98.61	94.29	94.29	93.66	87.58	87.58	87.58	87.58	87.58	87.58	87.58	87.58	87.74	87.58	87.9	87.9	87.58	88.39	88.71
H.vineae_GCA_002141495	99.84	100	100	99.02	98.78	94.45	94.45	93.82	87.74	87.74	87.74	87.74	87.74	87.74	87.74	87.74	87.9	87.74	88.06	88.06	87.74	88.55	88.87
H.vineae_GCA_000585475	99.84	100	100	99.02	98.78	94.45	94.45	93.82	87.74	87.74	87.74	87.74	87.74	87.74	87.74	87.74	87.9	87.74	88.06	88.06	87.74	88.55	88.87
H.osmophila_GCA_003707715	98.86	99.02	99.02	100	99.76	94.45	94.45	93.82	87.42	87.42	87.42	87.42	87.42	87.42	87.42	87.42	87.58	87.42	87.74	87.74	87.26	88.55	88.55
H.osmophila_GCA_001747045	98.61	98.78	98.78	99.76	100	94.29	94.29	93.58	87.26	87.26	87.26	87.26	87.26	87.26	87.26	87.26	87.42	87.26	87.58	87.58	87.1	88.39	88.39
H.occidentalis_GCA_004919895	94.29	94.45	94.45	94.45	94.29	100	100	96.25	86.43	86.43	86.43	86.43	86.43	86.43	86.43	86.43	86.91	86.91	87.24	87.24	87.08	87.88	87.88
H.occidentalis_GCA_004919885	94.29	94.45	94.45	94.45	94.29	100	100	96.25	86.43	86.43	86.43	86.43	86.43	86.43	86.43	86.43	86.91	86.91	87.24	87.24	87.08	87.88	87.88
H.gamundiae_GCA_003020785	93.66	93.82	93.82	93.82	93.58	96.25	96.25	100	86.47	86.47	86.47	86.47	86.47	86.47	86.47	86.47	86.96	86.8	87.12	87.12	86.96	87.44	87.44
H.uvarum_GCA_009805785	87.58	87.74	87.74	87.42	87.26	86.43	86.43	86.47	100	100	100	100	100	100	100	100	99.51	99.19	99.19	99.19	99.19	96.91	97.4
H.uvarum_GCA_009805765	87.58	87.74	87.74	87.42	87.26	86.43	86.43	86.47	100	100	100	100	100	100	100	100	99.51	99.19	99.19	99.19	99.19	96.91	97.4
H.uvarum_GCA_009805715	87.58	87.74	87.74	87.42	87.26	86.43	86.43	86.47	100	100	100	100	100	100	100	100	99.51	99.19	99.19	99.19	99.19	96.91	97.4
H.uvarum_GCA_004919925	87.58	87.74	87.74	87.42	87.26	86.43	86.43	86.47	100	100	100	100	100	100	100	100	99.51	99.19	99.19	99.19	99.19	96.91	97.4
H.uvarum_GCA_003243715	87.58	87.74	87.74	87.42	87.26	86.43	86.43	86.47	100	100	100	100	100	100	100	100	99.51	99.19	99.19	99.19	99.19	96.91	97.4
H.uvarum_GCA_002894425	87.58	87.74	87.74	87.42	87.26	86.43	86.43	86.47	100	100	100	100	100	100	100	100	99.51	99.19	99.19	99.19	99.19	96.91	97.4
H.uvarum_GCA_001747055	87.58	87.74	87.74	87.42	87.26	86.43	86.43	86.47	100	100	100	100	100	100	100	100	99.51	99.19	99.19	99.19	99.19	96.91	97.4
H.uvarum_GCA_000968475	87.58	87.74	87.74	87.42	87.26	86.43	86.43	86.47	100	100	100	100	100	100	100	100	99.51	99.19	99.19	99.19	99.19	96.91	97.4
H.clermontiae_GCA_003706385	87.74	87.9	87.9	87.58	87.42	86.91	86.91	86.96	99.51	99.51	99.51	99.51	99.51	99.51	99.51	99.51	100	99.35	99.35	99.35	99.35	97.07	96.91
H.opuntiae_GCA_001749795	87.58	87.74	87.74	87.42	87.26	86.91	86.91	86.8	99.19	99.19	99.19	99.19	99.19	99.19	99.19	99.19	99.35	100	99.67	99.67	99.35	96.75	96.59
H.guilliermondii_GCA_900119595	87.9	88.06	88.06	87.74	87.58	87.24	87.24	87.12	99.19	99.19	99.19	99.19	99.19	99.19	99.19	99.19	99.35	99.67	100	100	99.35	96.75	96.91
H.guilliermondii_GCA_004919775	87.9	88.06	88.06	87.74	87.58	87.24	87.24	87.12	99.19	99.19	99.19	99.19	99.19	99.19	99.19	99.19	99.35	99.67	100	100	99.35	96.75	96.91
H.pseudoguilliermondii_GCA_003708335	87.58	87.74	87.74	87.26	87.1	87.08	87.08	86.96	99.19	99.19	99.19	99.19	99.19	99.19	99.19	99.19	99.35	99.35	99.35	99.35	100	96.75	96.59
H.mollemarum_GCA_019649515	88.39	88.55	88.55	88.55	88.39	87.88	87.88	87.44	96.91	96.91	96.91	96.91	96.91	96.91	96.91	96.91	97.07	96.75	96.75	96.75	96.75	100	98.21
H.lindneri_GCA_019649525	88.71	88.87	88.87	88.55	88.39	87.88	87.88	87.44	97.4	97.4	97.4	97.4	97.4	97.4	97.4	97.4	96.91	96.59	96.91	96.91	96.59	98.21	100

## Sheet: Kazachstania
	K.africana_GCA_000304475.1	K.naganishii_GCA_000348985.1	K.servazzii_GCA_002214935.1	K.servazzii_GCA_008802755.1	K.servazzii_GCA_008802765.1	K.servazzii_GCA_003243735.1	K.siamensis_GCA_003708905.2	K.taianensis_GCA_003708865.1	K.intestinalis_GCA_003708845.2	K.slooffiae_GCA_017347545.2	K.telluris_GCA_009394695.1	K.barnettii_GCA_903064755.1	K.barnettii_GCA_903987035.1	K.exigua_GCA_016584175.1	K.saulgeensis_GCA_900180425.1	K.humilis_GCA_020313495.2	K.naganishii_GCA_000348985.1
K.africana_GCA_000304475.1	100	97.37	97.1	97.1	97.1	97.01	96.21	95.76	96.57	94.29	93.74	94.56	94.56	94.92	94.92	94.92	94.31
K.naganishii_GCA_000348985.1	97.37	100	99.36	99.36	99.36	99.27	97.29	96.3	97.2	96.19	95.74	94.74	94.74	95.1	95.28	95.37	95.39
K.servazzii_GCA_002214935.1	97.1	99.36	100	100	100	99.91	97.02	96.57	97.02	95.92	95.83	95.1	95.1	95.28	95.28	95.74	95.3
K.servazzii_GCA_008802755.1	97.1	99.36	100	100	100	99.91	97.02	96.57	97.02	95.92	95.83	95.1	95.1	95.28	95.28	95.74	95.3
K.servazzii_GCA_008802765.1	97.1	99.36	100	100	100	99.91	97.02	96.57	97.02	95.92	95.83	95.1	95.1	95.28	95.28	95.74	95.3
K.servazzii_GCA_003243735.1	97.01	99.27	99.91	99.91	99.91	100	96.93	96.48	96.93	95.83	95.74	95.19	95.19	95.37	95.37	95.83	95.21
K.siamensis_GCA_003708905.2	96.21	97.29	97.02	97.02	97.02	96.93	100	95.86	95.86	95.39	94.94	94.48	94.48	94.85	95.21	95.21	94.86
K.taianensis_GCA_003708865.1	95.76	96.3	96.57	96.57	96.57	96.48	95.86	100	95.42	95.39	94.58	94.04	94.04	94.22	94.22	94.67	94.78
K.intestinalis_GCA_003708845.2	96.57	97.2	97.02	97.02	97.02	96.93	95.86	95.42	100	94.77	94.49	94.58	94.58	94.77	94.58	95.4	94.78
K.slooffiae_GCA_017347545.2	94.29	96.19	95.92	95.92	95.92	95.83	95.39	95.39	94.77	100	97.46	93.56	93.56	93.74	93.92	94.1	93.58
K.telluris_GCA_009394695.1	93.74	95.74	95.83	95.83	95.83	95.74	94.94	94.58	94.49	97.46	100	93.74	93.74	93.74	93.74	94.28	93.22
K.barnettii_GCA_903064755.1	94.56	94.74	95.1	95.1	95.1	95.19	94.48	94.04	94.58	93.56	93.74	100	100	99.36	99.09	98.27	93.58
K.barnettii_GCA_903987035.1	94.56	94.74	95.1	95.1	95.1	95.19	94.48	94.04	94.58	93.56	93.74	100	100	99.36	99.09	98.27	93.58
K.exigua_GCA_016584175.1	94.92	95.1	95.28	95.28	95.28	95.37	94.85	94.22	94.77	93.74	93.74	99.36	99.36	100	99.55	98.18	93.76
K.saulgeensis_GCA_900180425.1	94.92	95.28	95.28	95.28	95.28	95.37	95.21	94.22	94.58	93.92	93.74	99.09	99.09	99.55	100	98.18	93.67
K.humilis_GCA_020313495.2	94.92	95.37	95.74	95.74	95.74	95.83	95.21	94.67	95.4	94.1	94.28	98.27	98.27	98.18	98.18	100	94.3
K.naganishii_GCA_000348985.1	94.31	95.39	95.3	95.3	95.3	95.21	94.86	94.78	94.78	93.58	93.22	93.58	93.58	93.76	93.67	94.3	100

## Sheet: Kluyveromyces
	K.nonfermentans_GCA_003670155.1	K.aestuarii_GCA_000179355.1	K.marxianus_GCA_902364165.1 2	K.starmeri_GCA_008973615.1	K.lactis_GCA_000002515.1 2	K.lactis_GCA_002151565.1 2	K.marxianus_GCA_000299195.2 3	K.marxianus_GCA_000747785.1 2	K.marxianus_GCA_001417835.1 2	K.marxianus_GCA_001417885.1 2	K.marxianus_GCA_001854445.2 2	K.marxianus_GCA_002356615.1 2	K.marxianus_GCA_003046155.1 2	K.marxianus_GCA_008000265.1	K.marxianus_GCA_016584275.1	K.marxianus_GCA_016625955.1 2	K.marxianus_GCA_016626105.1	K.marxianus_GCA_017309885.1	K.wickerhamii_GCA_000179415.1	K.dobzhanskii_GCA_003705805.2
K.nonfermentans_GCA_003670155.1	100	98.64	97.45	96.77	97.79	97.79	97.62	97.62	97.62	97.62	97.62	97.62	97.62	97.62	97.62	97.62	97.62	97.62	97.45	96.94
K.aestuarii_GCA_000179355.1	98.64	100	96.6	96.1	96.77	96.77	96.77	96.77	96.77	96.77	96.77	96.77	96.77	96.77	96.77	96.77	96.77	96.77	96.44	96.27
K.marxianus_GCA_902364165.1 2	97.45	96.6	100	98.98	99.66	99.66	99.83	99.83	99.83	99.83	99.83	99.83	99.83	99.83	99.83	99.83	99.83	99.83	98.64	97.79
K.starmeri_GCA_008973615.1	96.77	96.1	98.98	100	98.64	98.64	98.81	98.81	98.81	98.81	98.81	98.81	98.81	98.81	98.81	98.81	98.81	98.81	97.62	97.11
K.lactis_GCA_000002515.1 2	97.79	96.77	99.66	98.64	100	100	99.83	99.83	99.83	99.83	99.83	99.83	99.83	99.83	99.83	99.83	99.83	99.83	98.98	97.96
K.lactis_GCA_002151565.1 2	97.79	96.77	99.66	98.64	100	100	99.83	99.83	99.83	99.83	99.83	99.83	99.83	99.83	99.83	99.83	99.83	99.83	98.98	97.96
K.marxianus_GCA_000299195.2 3	97.62	96.77	99.83	98.81	99.83	99.83	100	100	100	100	100	100	100	100	100	100	100	100	98.81	97.96
K.marxianus_GCA_000747785.1 2	97.62	96.77	99.83	98.81	99.83	99.83	100	100	100	100	100	100	100	100	100	100	100	100	98.81	97.96
K.marxianus_GCA_001417835.1 2	97.62	96.77	99.83	98.81	99.83	99.83	100	100	100	100	100	100	100	100	100	100	100	100	98.81	97.96
K.marxianus_GCA_001417885.1 2	97.62	96.77	99.83	98.81	99.83	99.83	100	100	100	100	100	100	100	100	100	100	100	100	98.81	97.96
K.marxianus_GCA_001854445.2 2	97.62	96.77	99.83	98.81	99.83	99.83	100	100	100	100	100	100	100	100	100	100	100	100	98.81	97.96
K.marxianus_GCA_002356615.1 2	97.62	96.77	99.83	98.81	99.83	99.83	100	100	100	100	100	100	100	100	100	100	100	100	98.81	97.96
K.marxianus_GCA_003046155.1 2	97.62	96.77	99.83	98.81	99.83	99.83	100	100	100	100	100	100	100	100	100	100	100	100	98.81	97.96
K.marxianus_GCA_008000265.1	97.62	96.77	99.83	98.81	99.83	99.83	100	100	100	100	100	100	100	100	100	100	100	100	98.81	97.96
K.marxianus_GCA_016584275.1	97.62	96.77	99.83	98.81	99.83	99.83	100	100	100	100	100	100	100	100	100	100	100	100	98.81	97.96
K.marxianus_GCA_016625955.1 2	97.62	96.77	99.83	98.81	99.83	99.83	100	100	100	100	100	100	100	100	100	100	100	100	98.81	97.96
K.marxianus_GCA_016626105.1	97.62	96.77	99.83	98.81	99.83	99.83	100	100	100	100	100	100	100	100	100	100	100	100	98.81	97.96
K.marxianus_GCA_017309885.1	97.62	96.77	99.83	98.81	99.83	99.83	100	100	100	100	100	100	100	100	100	100	100	100	98.81	97.96
K.wickerhamii_GCA_000179415.1	97.45	96.44	98.64	97.62	98.98	98.98	98.81	98.81	98.81	98.81	98.81	98.81	98.81	98.81	98.81	98.81	98.81	98.81	100	98.3
K.dobzhanskii_GCA_003705805.2	96.94	96.27	97.79	97.11	97.96	97.96	97.96	97.96	97.96	97.96	97.96	97.96	97.96	97.96	97.96	97.96	97.96	97.96	98.3	100

## Sheet: Pichia
	P.kluyveri_GCA_003327685.1	P.nakasei_GCA_003705495.1	P.kudriavzevii_GCA_000286515.1	P.kudriavzevii_GCA_003033855.1	P.kudriavzevii_GCA_003054405.1	P.kudriavzevii_GCA_003054445.1	P.kudriavzevii_GCA_018105815.1	P.kudriavzevii_GCA_021014275.1	P.kudriavzevii_GCA_003705515.2	P.occidentalis_GCA_003705455.2	P.membranifaciens_GCA_001950575.1	P.terricola_GCA_003706875.2	P.kluyveri_GCA_019096115.1	P.kudriavzevii_GCA_000764455.1	P.kudriavzevii_GCA_001983325.1	P.kudriavzevii_GCA_002166775.1	P.kudriavzevii_GCA_002798095.1	P.kudriavzevii_GCA_014873065.1	P.kudriavzevii_GCA_018402885.1	P.kudriavzevii_GCA_019843505.1	P.kudriavzevii_GCA_021233995.1	P.kudriavzevii_GCA_018402865.1	P.manshurica_GCA_005406165.1
P.kluyveri_GCA_003327685.1	100	98.04	86.93	86.93	86.93	86.93	86.93	86.93	86.76	88.54	84.94	85.27	33.73	34.64	34.64	34.64	34.64	34.64	34.64	34.64	34.64	34.49	34.75
P.nakasei_GCA_003705495.1	98.04	100	87.75	87.75	87.75	87.75	87.75	87.75	87.58	88.71	85.43	85.6	33.73	34.8	34.8	34.8	34.8	34.8	34.8	34.8	34.8	34.64	34.75
P.kudriavzevii_GCA_000286515.1	86.93	87.75	100	100	100	100	100	100	99.84	92.09	91.6	86.99	34.09	36.21	36.21	36.21	36.21	36.21	36.21	36.21	36.21	36.06	35.41
P.kudriavzevii_GCA_003033855.1	86.93	87.75	100	100	100	100	100	100	99.84	92.09	91.6	86.99	34.09	36.21	36.21	36.21	36.21	36.21	36.21	36.21	36.21	36.06	35.41
P.kudriavzevii_GCA_003054405.1	86.93	87.75	100	100	100	100	100	100	99.84	92.09	91.6	86.99	34.09	36.21	36.21	36.21	36.21	36.21	36.21	36.21	36.21	36.06	35.41
P.kudriavzevii_GCA_003054445.1	86.93	87.75	100	100	100	100	100	100	99.84	92.09	91.6	86.99	34.09	36.21	36.21	36.21	36.21	36.21	36.21	36.21	36.21	36.06	35.41
P.kudriavzevii_GCA_018105815.1	86.93	87.75	100	100	100	100	100	100	99.84	92.09	91.6	86.99	34.09	36.21	36.21	36.21	36.21	36.21	36.21	36.21	36.21	36.06	35.41
P.kudriavzevii_GCA_021014275.1	86.93	87.75	100	100	100	100	100	100	99.84	92.09	91.6	86.99	34.09	36.21	36.21	36.21	36.21	36.21	36.21	36.21	36.21	36.06	35.41
P.kudriavzevii_GCA_003705515.2	86.76	87.58	99.84	99.84	99.84	99.84	99.84	99.84	100	91.93	91.43	86.82	33.94	36.06	36.06	36.06	36.06	36.06	36.06	36.06	36.06	35.91	35.26
P.occidentalis_GCA_003705455.2	88.54	88.71	92.09	92.09	92.09	92.09	92.09	92.09	91.93	100	90.38	90.7	33.94	35.45	35.45	35.45	35.45	35.45	35.45	35.45	35.45	35.3	35.56
P.membranifaciens_GCA_001950575.1	84.94	85.43	91.6	91.6	91.6	91.6	91.6	91.6	91.43	90.38	100	89.05	34.24	35.76	35.76	35.76	35.76	35.76	35.76	35.76	35.76	35.61	36.02
P.terricola_GCA_003706875.2	85.27	85.6	86.99	86.99	86.99	86.99	86.99	86.99	86.82	90.7	89.05	100	34.54	35.61	35.61	35.61	35.61	35.61	35.61	35.61	35.61	35.45	36.32
P.kluyveri_GCA_019096115.1	33.73	33.73	34.09	34.09	34.09	34.09	34.09	34.09	33.94	33.94	34.24	34.54	100	86.93	86.93	86.93	86.93	86.93	86.93	86.93	86.93	86.76	85.43
P.kudriavzevii_GCA_000764455.1	34.64	34.8	36.21	36.21	36.21	36.21	36.21	36.21	36.06	35.45	35.76	35.61	86.93	100	100	100	100	100	100	100	100	99.84	90.79
P.kudriavzevii_GCA_001983325.1	34.64	34.8	36.21	36.21	36.21	36.21	36.21	36.21	36.06	35.45	35.76	35.61	86.93	100	100	100	100	100	100	100	100	99.84	90.79
P.kudriavzevii_GCA_002166775.1	34.64	34.8	36.21	36.21	36.21	36.21	36.21	36.21	36.06	35.45	35.76	35.61	86.93	100	100	100	100	100	100	100	100	99.84	90.79
P.kudriavzevii_GCA_002798095.1	34.64	34.8	36.21	36.21	36.21	36.21	36.21	36.21	36.06	35.45	35.76	35.61	86.93	100	100	100	100	100	100	100	100	99.84	90.79
P.kudriavzevii_GCA_014873065.1	34.64	34.8	36.21	36.21	36.21	36.21	36.21	36.21	36.06	35.45	35.76	35.61	86.93	100	100	100	100	100	100	100	100	99.84	90.79
P.kudriavzevii_GCA_018402885.1	34.64	34.8	36.21	36.21	36.21	36.21	36.21	36.21	36.06	35.45	35.76	35.61	86.93	100	100	100	100	100	100	100	100	99.84	90.79
P.kudriavzevii_GCA_019843505.1	34.64	34.8	36.21	36.21	36.21	36.21	36.21	36.21	36.06	35.45	35.76	35.61	86.93	100	100	100	100	100	100	100	100	99.84	90.79
P.kudriavzevii_GCA_021233995.1	34.64	34.8	36.21	36.21	36.21	36.21	36.21	36.21	36.06	35.45	35.76	35.61	86.93	100	100	100	100	100	100	100	100	99.84	90.79
P.kudriavzevii_GCA_018402865.1	34.49	34.64	36.06	36.06	36.06	36.06	36.06	36.06	35.91	35.3	35.61	35.45	86.76	99.84	99.84	99.84	99.84	99.84	99.84	99.84	99.84	100	90.63
P.manshurica_GCA_005406165.1	34.75	34.75	35.41	35.41	35.41	35.41	35.41	35.41	35.26	35.56	36.02	36.32	85.43	90.79	90.79	90.79	90.79	90.79	90.79	90.79	90.79	90.63	100

## Sheet: Rhodotorula
	R.graminis_GCA_001329695.1	R.kratochvilovae_GCA_002917965.1	R.kratochvilovae_GCA_019775375.1	R.kratochvilovae_GCA_019775595.1	R.kratochvilovae_GCA_019775605.1	R.kratochvilovae_GCA_019923515.1	R.mucilaginosa_GCA_000931965.1	R.mucilaginosa_GCA_003055205.1	R.mucilaginosa_GCA_004143675.1	R.mucilaginosa_GCA_012922695.1	R.mucilaginosa_GCA_012922725.1	R.mucilaginosa_GCA_012922765.1	R.mucilaginosa_GCA_012922825.1	R.mucilaginosa_GCA_012922835.1	R.mucilaginosa_GCA_013030385.1	R.mucilaginosa_GCA_013030395.1	R.mucilaginosa_GCA_013030405.1	R.mucilaginosa_GCA_013030415.1	R.mucilaginosa_GCA_013036305.1	R.mucilaginosa_GCA_013036355.1	R.mucilaginosa_GCA_013036355.1	R.mucilaginosa_GCA_013036365.1	R.mucilaginosa_GCA_013036365.1	R.mucilaginosa_GCA_013036385.1	R.mucilaginosa_GCA_013036445.1	R.mucilaginosa_GCA_013036475.1	R.mucilaginosa_GCA_013036505.1	R.mucilaginosa_GCA_013036515.1	R.mucilaginosa_GCA_013036525.1	R.mucilaginosa_GCA_013036595.1	R.mucilaginosa_GCA_013036615.1	R.mucilaginosa_GCA_013036655.1	R.mucilaginosa_GCA_013036665.1	R.mucilaginosa_GCA_013036715.1	R.mucilaginosa_GCA_013036735.1	R.mucilaginosa_GCA_013036755.1	R.mucilaginosa_GCA_013036805.1	R.mucilaginosa_GCA_013036825.1	R.mucilaginosa_GCA_013036835.1	R.mucilaginosa_GCA_013036895.1	R.mucilaginosa_GCA_013036905.1	R.mucilaginosa_GCA_013036955.1	R.mucilaginosa_GCA_016584205.1	R.mucilaginosa_GCA_019189345.1	R.mucilaginosa_GCA_019189395.1	R.mucilaginosa_GCA_019189475.1	R.mucilaginosa_GCA_019189485.1	R.mucilaginosa_GCA_019189525.1	R.mucilaginosa_GCA_019189545.1
R.graminis_GCA_001329695.1	100	97.41	97.41	97.41	97.41	97.41	93.84	93.84	93.84	93.84	93.84	93.84	93.84	93.84	93.84	93.84	93.84	93.84	93.84	93.84	93.84	93.84	93.84	93.84	93.84	93.84	93.84	93.84	93.84	93.84	93.84	93.84	93.84	93.84	93.84	93.84	93.84	93.84	93.84	93.84	93.84	93.84	93.84	93.84	93.84	93.84	93.84	93.84	93.84
R.kratochvilovae_GCA_002917965.1	97.41	100	100	100	100	100	94	94	94	94	94	94	94	94	94	94	94	94	94	94	94	94	94	94	94	94	94	94	94	94	94	94	94	94	94	94	94	94	94	94	94	94	94	94	94	94	94	94	94
R.kratochvilovae_GCA_019775375.1	97.41	100	100	100	100	100	94	94	94	94	94	94	94	94	94	94	94	94	94	94	94	94	94	94	94	94	94	94	94	94	94	94	94	94	94	94	94	94	94	94	94	94	94	94	94	94	94	94	94
R.kratochvilovae_GCA_019775595.1	97.41	100	100	100	100	100	94	94	94	94	94	94	94	94	94	94	94	94	94	94	94	94	94	94	94	94	94	94	94	94	94	94	94	94	94	94	94	94	94	94	94	94	94	94	94	94	94	94	94
R.kratochvilovae_GCA_019775605.1	97.41	100	100	100	100	100	94	94	94	94	94	94	94	94	94	94	94	94	94	94	94	94	94	94	94	94	94	94	94	94	94	94	94	94	94	94	94	94	94	94	94	94	94	94	94	94	94	94	94
R.kratochvilovae_GCA_019923515.1	97.41	100	100	100	100	100	94	94	94	94	94	94	94	94	94	94	94	94	94	94	94	94	94	94	94	94	94	94	94	94	94	94	94	94	94	94	94	94	94	94	94	94	94	94	94	94	94	94	94
R.mucilaginosa_GCA_000931965.1	93.84	94	94	94	94	94	100	100	100	100	100	100	100	100	100	100	100	100	100	100	100	100	100	100	100	100	100	100	100	100	100	100	100	100	100	100	100	100	100	100	100	100	100	100	100	100	100	100	100
R.mucilaginosa_GCA_003055205.1	93.84	94	94	94	94	94	100	100	100	100	100	100	100	100	100	100	100	100	100	100	100	100	100	100	100	100	100	100	100	100	100	100	100	100	100	100	100	100	100	100	100	100	100	100	100	100	100	100	100
R.mucilaginosa_GCA_004143675.1	93.84	94	94	94	94	94	100	100	100	100	100	100	100	100	100	100	100	100	100	100	100	100	100	100	100	100	100	100	100	100	100	100	100	100	100	100	100	100	100	100	100	100	100	100	100	100	100	100	100
R.mucilaginosa_GCA_012922695.1	93.84	94	94	94	94	94	100	100	100	100	100	100	100	100	100	100	100	100	100	100	100	100	100	100	100	100	100	100	100	100	100	100	100	100	100	100	100	100	100	100	100	100	100	100	100	100	100	100	100
R.mucilaginosa_GCA_012922725.1	93.84	94	94	94	94	94	100	100	100	100	100	100	100	100	100	100	100	100	100	100	100	100	100	100	100	100	100	100	100	100	100	100	100	100	100	100	100	100	100	100	100	100	100	100	100	100	100	100	100
R.mucilaginosa_GCA_012922765.1	93.84	94	94	94	94	94	100	100	100	100	100	100	100	100	100	100	100	100	100	100	100	100	100	100	100	100	100	100	100	100	100	100	100	100	100	100	100	100	100	100	100	100	100	100	100	100	100	100	100
R.mucilaginosa_GCA_012922825.1	93.84	94	94	94	94	94	100	100	100	100	100	100	100	100	100	100	100	100	100	100	100	100	100	100	100	100	100	100	100	100	100	100	100	100	100	100	100	100	100	100	100	100	100	100	100	100	100	100	100
R.mucilaginosa_GCA_012922835.1	93.84	94	94	94	94	94	100	100	100	100	100	100	100	100	100	100	100	100	100	100	100	100	100	100	100	100	100	100	100	100	100	100	100	100	100	100	100	100	100	100	100	100	100	100	100	100	100	100	100
R.mucilaginosa_GCA_013030385.1	93.84	94	94	94	94	94	100	100	100	100	100	100	100	100	100	100	100	100	100	100	100	100	100	100	100	100	100	100	100	100	100	100	100	100	100	100	100	100	100	100	100	100	100	100	100	100	100	100	100
R.mucilaginosa_GCA_013030395.1	93.84	94	94	94	94	94	100	100	100	100	100	100	100	100	100	100	100	100	100	100	100	100	100	100	100	100	100	100	100	100	100	100	100	100	100	100	100	100	100	100	100	100	100	100	100	100	100	100	100
R.mucilaginosa_GCA_013030405.1	93.84	94	94	94	94	94	100	100	100	100	100	100	100	100	100	100	100	100	100	100	100	100	100	100	100	100	100	100	100	100	100	100	100	100	100	100	100	100	100	100	100	100	100	100	100	100	100	100	100
R.mucilaginosa_GCA_013030415.1	93.84	94	94	94	94	94	100	100	100	100	100	100	100	100	100	100	100	100	100	100	100	100	100	100	100	100	100	100	100	100	100	100	100	100	100	100	100	100	100	100	100	100	100	100	100	100	100	100	100
R.mucilaginosa_GCA_013036305.1	93.84	94	94	94	94	94	100	100	100	100	100	100	100	100	100	100	100	100	100	100	100	100	100	100	100	100	100	100	100	100	100	100	100	100	100	100	100	100	100	100	100	100	100	100	100	100	100	100	100
R.mucilaginosa_GCA_013036355.1	93.84	94	94	94	94	94	100	100	100	100	100	100	100	100	100	100	100	100	100	100	100	100	100	100	100	100	100	100	100	100	100	100	100	100	100	100	100	100	100	100	100	100	100	100	100	100	100	100	100
R.mucilaginosa_GCA_013036355.1	93.84	94	94	94	94	94	100	100	100	100	100	100	100	100	100	100	100	100	100	100	100	100	100	100	100	100	100	100	100	100	100	100	100	100	100	100	100	100	100	100	100	100	100	100	100	100	100	100	100
R.mucilaginosa_GCA_013036365.1	93.84	94	94	94	94	94	100	100	100	100	100	100	100	100	100	100	100	100	100	100	100	100	100	100	100	100	100	100	100	100	100	100	100	100	100	100	100	100	100	100	100	100	100	100	100	100	100	100	100
R.mucilaginosa_GCA_013036365.1	93.84	94	94	94	94	94	100	100	100	100	100	100	100	100	100	100	100	100	100	100	100	100	100	100	100	100	100	100	100	100	100	100	100	100	100	100	100	100	100	100	100	100	100	100	100	100	100	100	100
R.mucilaginosa_GCA_013036385.1	93.84	94	94	94	94	94	100	100	100	100	100	100	100	100	100	100	100	100	100	100	100	100	100	100	100	100	100	100	100	100	100	100	100	100	100	100	100	100	100	100	100	100	100	100	100	100	100	100	100
R.mucilaginosa_GCA_013036445.1	93.84	94	94	94	94	94	100	100	100	100	100	100	100	100	100	100	100	100	100	100	100	100	100	100	100	100	100	100	100	100	100	100	100	100	100	100	100	100	100	100	100	100	100	100	100	100	100	100	100
R.mucilaginosa_GCA_013036475.1	93.84	94	94	94	94	94	100	100	100	100	100	100	100	100	100	100	100	100	100	100	100	100	100	100	100	100	100	100	100	100	100	100	100	100	100	100	100	100	100	100	100	100	100	100	100	100	100	100	100
R.mucilaginosa_GCA_013036505.1	93.84	94	94	94	94	94	100	100	100	100	100	100	100	100	100	100	100	100	100	100	100	100	100	100	100	100	100	100	100	100	100	100	100	100	100	100	100	100	100	100	100	100	100	100	100	100	100	100	100
R.mucilaginosa_GCA_013036515.1	93.84	94	94	94	94	94	100	100	100	100	100	100	100	100	100	100	100	100	100	100	100	100	100	100	100	100	100	100	100	100	100	100	100	100	100	100	100	100	100	100	100	100	100	100	100	100	100	100	100
R.mucilaginosa_GCA_013036525.1	93.84	94	94	94	94	94	100	100	100	100	100	100	100	100	100	100	100	100	100	100	100	100	100	100	100	100	100	100	100	100	100	100	100	100	100	100	100	100	100	100	100	100	100	100	100	100	100	100	100
R.mucilaginosa_GCA_013036595.1	93.84	94	94	94	94	94	100	100	100	100	100	100	100	100	100	100	100	100	100	100	100	100	100	100	100	100	100	100	100	100	100	100	100	100	100	100	100	100	100	100	100	100	100	100	100	100	100	100	100
R.mucilaginosa_GCA_013036615.1	93.84	94	94	94	94	94	100	100	100	100	100	100	100	100	100	100	100	100	100	100	100	100	100	100	100	100	100	100	100	100	100	100	100	100	100	100	100	100	100	100	100	100	100	100	100	100	100	100	100
R.mucilaginosa_GCA_013036655.1	93.84	94	94	94	94	94	100	100	100	100	100	100	100	100	100	100	100	100	100	100	100	100	100	100	100	100	100	100	100	100	100	100	100	100	100	100	100	100	100	100	100	100	100	100	100	100	100	100	100
R.mucilaginosa_GCA_013036665.1	93.84	94	94	94	94	94	100	100	100	100	100	100	100	100	100	100	100	100	100	100	100	100	100	100	100	100	100	100	100	100	100	100	100	100	100	100	100	100	100	100	100	100	100	100	100	100	100	100	100
R.mucilaginosa_GCA_013036715.1	93.84	94	94	94	94	94	100	100	100	100	100	100	100	100	100	100	100	100	100	100	100	100	100	100	100	100	100	100	100	100	100	100	100	100	100	100	100	100	100	100	100	100	100	100	100	100	100	100	100
R.mucilaginosa_GCA_013036735.1	93.84	94	94	94	94	94	100	100	100	100	100	100	100	100	100	100	100	100	100	100	100	100	100	100	100	100	100	100	100	100	100	100	100	100	100	100	100	100	100	100	100	100	100	100	100	100	100	100	100
R.mucilaginosa_GCA_013036755.1	93.84	94	94	94	94	94	100	100	100	100	100	100	100	100	100	100	100	100	100	100	100	100	100	100	100	100	100	100	100	100	100	100	100	100	100	100	100	100	100	100	100	100	100	100	100	100	100	100	100
R.mucilaginosa_GCA_013036805.1	93.84	94	94	94	94	94	100	100	100	100	100	100	100	100	100	100	100	100	100	100	100	100	100	100	100	100	100	100	100	100	100	100	100	100	100	100	100	100	100	100	100	100	100	100	100	100	100	100	100
R.mucilaginosa_GCA_013036825.1	93.84	94	94	94	94	94	100	100	100	100	100	100	100	100	100	100	100	100	100	100	100	100	100	100	100	100	100	100	100	100	100	100	100	100	100	100	100	100	100	100	100	100	100	100	100	100	100	100	100
R.mucilaginosa_GCA_013036835.1	93.84	94	94	94	94	94	100	100	100	100	100	100	100	100	100	100	100	100	100	100	100	100	100	100	100	100	100	100	100	100	100	100	100	100	100	100	100	100	100	100	100	100	100	100	100	100	100	100	100
R.mucilaginosa_GCA_013036895.1	93.84	94	94	94	94	94	100	100	100	100	100	100	100	100	100	100	100	100	100	100	100	100	100	100	100	100	100	100	100	100	100	100	100	100	100	100	100	100	100	100	100	100	100	100	100	100	100	100	100
R.mucilaginosa_GCA_013036905.1	93.84	94	94	94	94	94	100	100	100	100	100	100	100	100	100	100	100	100	100	100	100	100	100	100	100	100	100	100	100	100	100	100	100	100	100	100	100	100	100	100	100	100	100	100	100	100	100	100	100
R.mucilaginosa_GCA_013036955.1	93.84	94	94	94	94	94	100	100	100	100	100	100	100	100	100	100	100	100	100	100	100	100	100	100	100	100	100	100	100	100	100	100	100	100	100	100	100	100	100	100	100	100	100	100	100	100	100	100	100
R.mucilaginosa_GCA_016584205.1	93.84	94	94	94	94	94	100	100	100	100	100	100	100	100	100	100	100	100	100	100	100	100	100	100	100	100	100	100	100	100	100	100	100	100	100	100	100	100	100	100	100	100	100	100	100	100	100	100	100
R.mucilaginosa_GCA_019189345.1	93.84	94	94	94	94	94	100	100	100	100	100	100	100	100	100	100	100	100	100	100	100	100	100	100	100	100	100	100	100	100	100	100	100	100	100	100	100	100	100	100	100	100	100	100	100	100	100	100	100
R.mucilaginosa_GCA_019189395.1	93.84	94	94	94	94	94	100	100	100	100	100	100	100	100	100	100	100	100	100	100	100	100	100	100	100	100	100	100	100	100	100	100	100	100	100	100	100	100	100	100	100	100	100	100	100	100	100	100	100
R.mucilaginosa_GCA_019189475.1	93.84	94	94	94	94	94	100	100	100	100	100	100	100	100	100	100	100	100	100	100	100	100	100	100	100	100	100	100	100	100	100	100	100	100	100	100	100	100	100	100	100	100	100	100	100	100	100	100	100
R.mucilaginosa_GCA_019189485.1	93.84	94	94	94	94	94	100	100	100	100	100	100	100	100	100	100	100	100	100	100	100	100	100	100	100	100	100	100	100	100	100	100	100	100	100	100	100	100	100	100	100	100	100	100	100	100	100	100	100
R.mucilaginosa_GCA_019189525.1	93.84	94	94	94	94	94	100	100	100	100	100	100	100	100	100	100	100	100	100	100	100	100	100	100	100	100	100	100	100	100	100	100	100	100	100	100	100	100	100	100	100	100	100	100	100	100	100	100	100
R.mucilaginosa_GCA_019189545.1	93.84	94	94	94	94	94	100	100	100	100	100	100	100	100	100	100	100	100	100	100	100	100	100	100	100	100	100	100	100	100	100	100	100	100	100	100	100	100	100	100	100	100	100	100	100	100	100	100	100
R.mucilaginosa_GCA_019189595.1	93.84	94	94	94	94	94	100	100	100	100	100	100	100	100	100	100	100	100	100	100	100	100	100	100	100	100	100	100	100	100	100	100	100	100	100	100	100	100	100	100	100	100	100	100	100	100	100	100	100
R.mucilaginosa_GCA_019189665.1	93.84	94	94	94	94	94	100	100	100	100	100	100	100	100	100	100	100	100	100	100	100	100	100	100	100	100	100	100	100	100	100	100	100	100	100	100	100	100	100	100	100	100	100	100	100	100	100	100	100
R.mucilaginosa_GCA_019189675.1	93.84	94	94	94	94	94	100	100	100	100	100	100	100	100	100	100	100	100	100	100	100	100	100	100	100	100	100	100	100	100	100	100	100	100	100	100	100	100	100	100	100	100	100	100	100	100	100	100	100
R.mucilaginosa_GCA_019189755.1	93.84	94	94	94	94	94	100	100	100	100	100	100	100	100	100	100	100	100	100	100	100	100	100	100	100	100	100	100	100	100	100	100	100	100	100	100	100	100	100	100	100	100	100	100	100	100	100	100	100
R.mucilaginosa_GCA_019189785.1	93.84	94	94	94	94	94	100	100	100	100	100	100	100	100	100	100	100	100	100	100	100	100	100	100	100	100	100	100	100	100	100	100	100	100	100	100	100	100	100	100	100	100	100	100	100	100	100	100	100
R.mucilaginosa_GCA_019189795.1	93.84	94	94	94	94	94	100	100	100	100	100	100	100	100	100	100	100	100	100	100	100	100	100	100	100	100	100	100	100	100	100	100	100	100	100	100	100	100	100	100	100	100	100	100	100	100	100	100	100
R.mucilaginosa_GCA_019189885.1	93.84	94	94	94	94	94	100	100	100	100	100	100	100	100	100	100	100	100	100	100	100	100	100	100	100	100	100	100	100	100	100	100	100	100	100	100	100	100	100	100	100	100	100	100	100	100	100	100	100
R.mucilaginosa_GCA_019189905.1	93.84	94	94	94	94	94	100	100	100	100	100	100	100	100	100	100	100	100	100	100	100	100	100	100	100	100	100	100	100	100	100	100	100	100	100	100	100	100	100	100	100	100	100	100	100	100	100	100	100
R.mucilaginosa_GCA_019189915.1	93.84	94	94	94	94	94	100	100	100	100	100	100	100	100	100	100	100	100	100	100	100	100	100	100	100	100	100	100	100	100	100	100	100	100	100	100	100	100	100	100	100	100	100	100	100	100	100	100	100
R.mucilaginosa_GCA_019189975.1	93.84	94	94	94	94	94	100	100	100	100	100	100	100	100	100	100	100	100	100	100	100	100	100	100	100	100	100	100	100	100	100	100	100	100	100	100	100	100	100	100	100	100	100	100	100	100	100	100	100
R.mucilaginosa_GCA_019189985.1	93.84	94	94	94	94	94	100	100	100	100	100	100	100	100	100	100	100	100	100	100	100	100	100	100	100	100	100	100	100	100	100	100	100	100	100	100	100	100	100	100	100	100	100	100	100	100	100	100	100
R.mucilaginosa_GCA_019189995.1	93.84	94	94	94	94	94	100	100	100	100	100	100	100	100	100	100	100	100	100	100	100	100	100	100	100	100	100	100	100	100	100	100	100	100	100	100	100	100	100	100	100	100	100	100	100	100	100	100	100
R.mucilaginosa_GCA_019190235.1	93.84	94	94	94	94	94	100	100	100	100	100	100	100	100	100	100	100	100	100	100	100	100	100	100	100	100	100	100	100	100	100	100	100	100	100	100	100	100	100	100	100	100	100	100	100	100	100	100	100
R.mucilaginosa_GCA_019190245.1	93.84	94	94	94	94	94	100	100	100	100	100	100	100	100	100	100	100	100	100	100	100	100	100	100	100	100	100	100	100	100	100	100	100	100	100	100	100	100	100	100	100	100	100	100	100	100	100	100	100
R.mucilaginosa_GCA_019190265.1	93.84	94	94	94	94	94	100	100	100	100	100	100	100	100	100	100	100	100	100	100	100	100	100	100	100	100	100	100	100	100	100	100	100	100	100	100	100	100	100	100	100	100	100	100	100	100	100	100	100
R.mucilaginosa_GCA_019190345.1	93.84	94	94	94	94	94	100	100	100	100	100	100	100	100	100	100	100	100	100	100	100	100	100	100	100	100	100	100	100	100	100	100	100	100	100	100	100	100	100	100	100	100	100	100	100	100	100	100	100
R.mucilaginosa_GCA_019190365.1	93.84	94	94	94	94	94	100	100	100	100	100	100	100	100	100	100	100	100	100	100	100	100	100	100	100	100	100	100	100	100	100	100	100	100	100	100	100	100	100	100	100	100	100	100	100	100	100	100	100
R.mucilaginosa_GCA_019190375.1	93.84	94	94	94	94	94	100	100	100	100	100	100	100	100	100	100	100	100	100	100	100	100	100	100	100	100	100	100	100	100	100	100	100	100	100	100	100	100	100	100	100	100	100	100	100	100	100	100	100
R.mucilaginosa_GCA_019190385.1	93.84	94	94	94	94	94	100	100	100	100	100	100	100	100	100	100	100	100	100	100	100	100	100	100	100	100	100	100	100	100	100	100	100	100	100	100	100	100	100	100	100	100	100	100	100	100	100	100	100
R.mucilaginosa_GCA_019190495.1	93.84	94	94	94	94	94	100	100	100	100	100	100	100	100	100	100	100	100	100	100	100	100	100	100	100	100	100	100	100	100	100	100	100	100	100	100	100	100	100	100	100	100	100	100	100	100	100	100	100
R.mucilaginosa_GCA_019190505.1	93.84	94	94	94	94	94	100	100	100	100	100	100	100	100	100	100	100	100	100	100	100	100	100	100	100	100	100	100	100	100	100	100	100	100	100	100	100	100	100	100	100	100	100	100	100	100	100	100	100
R.mucilaginosa_GCA_019190525.1	93.84	94	94	94	94	94	100	100	100	100	100	100	100	100	100	100	100	100	100	100	100	100	100	100	100	100	100	100	100	100	100	100	100	100	100	100	100	100	100	100	100	100	100	100	100	100	100	100	100
R.mucilaginosa_GCA_019190585.1	93.84	94	94	94	94	94	100	100	100	100	100	100	100	100	100	100	100	100	100	100	100	100	100	100	100	100	100	100	100	100	100	100	100	100	100	100	100	100	100	100	100	100	100	100	100	100	100	100	100
R.mucilaginosa_GCA_019190605.1	93.84	94	94	94	94	94	100	100	100	100	100	100	100	100	100	100	100	100	100	100	100	100	100	100	100	100	100	100	100	100	100	100	100	100	100	100	100	100	100	100	100	100	100	100	100	100	100	100	100
R.mucilaginosa_GCA_019190625.1	93.84	94	94	94	94	94	100	100	100	100	100	100	100	100	100	100	100	100	100	100	100	100	100	100	100	100	100	100	100	100	100	100	100	100	100	100	100	100	100	100	100	100	100	100	100	100	100	100	100
R.mucilaginosa_GCA_019190635.1	93.84	94	94	94	94	94	100	100	100	100	100	100	100	100	100	100	100	100	100	100	100	100	100	100	100	100	100	100	100	100	100	100	100	100	100	100	100	100	100	100	100	100	100	100	100	100	100	100	100
R.mucilaginosa_GCA_019190705.1	93.84	94	94	94	94	94	100	100	100	100	100	100	100	100	100	100	100	100	100	100	100	100	100	100	100	100	100	100	100	100	100	100	100	100	100	100	100	100	100	100	100	100	100	100	100	100	100	100	100
R.mucilaginosa_GCA_019190745.1	93.84	94	94	94	94	94	100	100	100	100	100	100	100	100	100	100	100	100	100	100	100	100	100	100	100	100	100	100	100	100	100	100	100	100	100	100	100	100	100	100	100	100	100	100	100	100	100	100	100
R.mucilaginosa_GCA_019190765.1	93.84	94	94	94	94	94	100	100	100	100	100	100	100	100	100	100	100	100	100	100	100	100	100	100	100	100	100	100	100	100	100	100	100	100	100	100	100	100	100	100	100	100	100	100	100	100	100	100	100
R.mucilaginosa_GCA_019190795.1	93.84	94	94	94	94	94	100	100	100	100	100	100	100	100	100	100	100	100	100	100	100	100	100	100	100	100	100	100	100	100	100	100	100	100	100	100	100	100	100	100	100	100	100	100	100	100	100	100	100
R.mucilaginosa_GCA_019190805.1	93.84	94	94	94	94	94	100	100	100	100	100	100	100	100	100	100	100	100	100	100	100	100	100	100	100	100	100	100	100	100	100	100	100	100	100	100	100	100	100	100	100	100	100	100	100	100	100	100	100
R.mucilaginosa_GCA_019190885.1	93.84	94	94	94	94	94	100	100	100	100	100	100	100	100	100	100	100	100	100	100	100	100	100	100	100	100	100	100	100	100	100	100	100	100	100	100	100	100	100	100	100	100	100	100	100	100	100	100	100
R.mucilaginosa_GCA_019190895.1	93.84	94	94	94	94	94	100	100	100	100	100	100	100	100	100	100	100	100	100	100	100	100	100	100	100	100	100	100	100	100	100	100	100	100	100	100	100	100	100	100	100	100	100	100	100	100	100	100	100
R.mucilaginosa_GCA_019190905.1	93.84	94	94	94	94	94	100	100	100	100	100	100	100	100	100	100	100	100	100	100	100	100	100	100	100	100	100	100	100	100	100	100	100	100	100	100	100	100	100	100	100	100	100	100	100	100	100	100	100
R.mucilaginosa_GCA_019190965.1	93.84	94	94	94	94	94	100	100	100	100	100	100	100	100	100	100	100	100	100	100	100	100	100	100	100	100	100	100	100	100	100	100	100	100	100	100	100	100	100	100	100	100	100	100	100	100	100	100	100
R.mucilaginosa_GCA_019191065.1	93.84	94	94	94	94	94	100	100	100	100	100	100	100	100	100	100	100	100	100	100	100	100	100	100	100	100	100	100	100	100	100	100	100	100	100	100	100	100	100	100	100	100	100	100	100	100	100	100	100
R.mucilaginosa_GCA_019191075.1	93.84	94	94	94	94	94	100	100	100	100	100	100	100	100	100	100	100	100	100	100	100	100	100	100	100	100	100	100	100	100	100	100	100	100	100	100	100	100	100	100	100	100	100	100	100	100	100	100	100
R.mucilaginosa_GCA_019191155.1	93.84	94	94	94	94	94	100	100	100	100	100	100	100	100	100	100	100	100	100	100	100	100	100	100	100	100	100	100	100	100	100	100	100	100	100	100	100	100	100	100	100	100	100	100	100	100	100	100	100
R.mucilaginosa_GCA_019303655.1	93.84	94	94	94	94	94	100	100	100	100	100	100	100	100	100	100	100	100	100	100	100	100	100	100	100	100	100	100	100	100	100	100	100	100	100	100	100	100	100	100	100	100	100	100	100	100	100	100	100
R.mucilaginosa_GCA_019802805.1	93.84	94	94	94	94	94	100	100	100	100	100	100	100	100	100	100	100	100	100	100	100	100	100	100	100	100	100	100	100	100	100	100	100	100	100	100	100	100	100	100	100	100	100	100	100	100	100	100	100
R.mucilaginosa_GCA_019802815.1	93.84	94	94	94	94	94	100	100	100	100	100	100	100	100	100	100	100	100	100	100	100	100	100	100	100	100	100	100	100	100	100	100	100	100	100	100	100	100	100	100	100	100	100	100	100	100	100	100	100
R.mucilaginosa_GCA_019802825.1	93.84	94	94	94	94	94	100	100	100	100	100	100	100	100	100	100	100	100	100	100	100	100	100	100	100	100	100	100	100	100	100	100	100	100	100	100	100	100	100	100	100	100	100	100	100	100	100	100	100
R.mucilaginosa_GCA_019802895.1	93.84	94	94	94	94	94	100	100	100	100	100	100	100	100	100	100	100	100	100	100	100	100	100	100	100	100	100	100	100	100	100	100	100	100	100	100	100	100	100	100	100	100	100	100	100	100	100	100	100
R.mucilaginosa_GCA_019802905.1	93.84	94	94	94	94	94	100	100	100	100	100	100	100	100	100	100	100	100	100	100	100	100	100	100	100	100	100	100	100	100	100	100	100	100	100	100	100	100	100	100	100	100	100	100	100	100	100	100	100
R.mucilaginosa_GCA_019802915.1	93.84	94	94	94	94	94	100	100	100	100	100	100	100	100	100	100	100	100	100	100	100	100	100	100	100	100	100	100	100	100	100	100	100	100	100	100	100	100	100	100	100	100	100	100	100	100	100	100	100
R.mucilaginosa_GCA_019802925.1	93.84	94	94	94	94	94	100	100	100	100	100	100	100	100	100	100	100	100	100	100	100	100	100	100	100	100	100	100	100	100	100	100	100	100	100	100	100	100	100	100	100	100	100	100	100	100	100	100	100
R.mucilaginosa_GCA_019803015.1	93.84	94	94	94	94	94	100	100	100	100	100	100	100	100	100	100	100	100	100	100	100	100	100	100	100	100	100	100	100	100	100	100	100	100	100	100	100	100	100	100	100	100	100	100	100	100	100	100	100
R.mucilaginosa_GCA_019190125.1	93.68	93.84	93.84	93.84	93.84	93.84	99.84	99.84	99.84	99.84	99.84	99.84	99.84	99.84	99.84	99.84	99.84	99.84	99.84	99.84	99.84	99.84	99.84	99.84	99.84	99.84	99.84	99.84	99.84	99.84	99.84	99.84	99.84	99.84	99.84	99.84	99.84	99.84	99.84	99.84	99.84	99.84	99.84	99.84	99.84	99.84	99.84	99.84	99.84
R.mucilaginosa_GCA_019190145.1	93.68	93.84	93.84	93.84	93.84	93.84	99.84	99.84	99.84	99.84	99.84	99.84	99.84	99.84	99.84	99.84	99.84	99.84	99.84	99.84	99.84	99.84	99.84	99.84	99.84	99.84	99.84	99.84	99.84	99.84	99.84	99.84	99.84	99.84	99.84	99.84	99.84	99.84	99.84	99.84	99.84	99.84	99.84	99.84	99.84	99.84	99.84	99.84	99.84
R.mucilaginosa_GCA_019805405.1	93.68	93.84	93.84	93.84	93.84	93.84	99.84	99.84	99.84	99.84	99.84	99.84	99.84	99.84	99.84	99.84	99.84	99.84	99.84	99.84	99.84	99.84	99.84	99.84	99.84	99.84	99.84	99.84	99.84	99.84	99.84	99.84	99.84	99.84	99.84	99.84	99.84	99.84	99.84	99.84	99.84	99.84	99.84	99.84	99.84	99.84	99.84	99.84	99.84
R.mucilaginosa_GCA_019190015.1	93.69	93.85	93.85	93.85	93.85	93.85	99.84	99.84	99.84	99.84	99.84	99.84	99.84	99.84	99.84	99.84	99.84	99.84	99.84	99.84	99.84	99.84	99.84	99.84	99.84	99.84	99.84	99.84	99.84	99.84	99.84	99.84	99.84	99.84	99.84	99.84	99.84	99.84	99.84	99.84	99.84	99.84	99.84	99.84	99.84	99.84	99.84	99.84	99.84
R.mucilaginosa_GCA_019190035.1	93.69	93.85	93.85	93.85	93.85	93.85	99.84	99.84	99.84	99.84	99.84	99.84	99.84	99.84	99.84	99.84	99.84	99.84	99.84	99.84	99.84	99.84	99.84	99.84	99.84	99.84	99.84	99.84	99.84	99.84	99.84	99.84	99.84	99.84	99.84	99.84	99.84	99.84	99.84	99.84	99.84	99.84	99.84	99.84	99.84	99.84	99.84	99.84	99.84
R.mucilaginosa_GCA_019190135.1	93.69	93.85	93.85	93.85	93.85	93.85	99.84	99.84	99.84	99.84	99.84	99.84	99.84	99.84	99.84	99.84	99.84	99.84	99.84	99.84	99.84	99.84	99.84	99.84	99.84	99.84	99.84	99.84	99.84	99.84	99.84	99.84	99.84	99.84	99.84	99.84	99.84	99.84	99.84	99.84	99.84	99.84	99.84	99.84	99.84	99.84	99.84	99.84	99.84
R.mucilaginosa_GCA_019190935.1	93.69	93.85	93.85	93.85	93.85	93.85	99.84	99.84	99.84	99.84	99.84	99.84	99.84	99.84	99.84	99.84	99.84	99.84	99.84	99.84	99.84	99.84	99.84	99.84	99.84	99.84	99.84	99.84	99.84	99.84	99.84	99.84	99.84	99.84	99.84	99.84	99.84	99.84	99.84	99.84	99.84	99.84	99.84	99.84	99.84	99.84	99.84	99.84	99.84
R.taiwanensis_GCA_002922495.1	93.2	92.72	92.72	92.72	92.72	92.72	97.39	97.39	97.39	97.39	97.39	97.39	97.39	97.39	97.39	97.39	97.39	97.39	97.39	97.39	97.39	97.39	97.39	97.39	97.39	97.39	97.39	97.39	97.39	97.39	97.39	97.39	97.39	97.39	97.39	97.39	97.39	97.39	97.39	97.39	97.39	97.39	97.39	97.39	97.39	97.39	97.39	97.39	97.39
R.toruloides_GCA_000222205.2	93.69	94.01	94.01	94.01	94.01	94.01	93.99	93.99	93.99	93.99	93.99	93.99	93.99	93.99	93.99	93.99	93.99	93.99	93.99	93.99	93.99	93.99	93.99	93.99	93.99	93.99	93.99	93.99	93.99	93.99	93.99	93.99	93.99	93.99	93.99	93.99	93.99	93.99	93.99	93.99	93.99	93.99	93.99	93.99	93.99	93.99	93.99	93.99	93.99
R.toruloides_GCA_000988875.1	93.69	94.01	94.01	94.01	94.01	94.01	93.99	93.99	93.99	93.99	93.99	93.99	93.99	93.99	93.99	93.99	93.99	93.99	93.99	93.99	93.99	93.99	93.99	93.99	93.99	93.99	93.99	93.99	93.99	93.99	93.99	93.99	93.99	93.99	93.99	93.99	93.99	93.99	93.99	93.99	93.99	93.99	93.99	93.99	93.99	93.99	93.99	93.99	93.99
R.toruloides_GCA_000988875.2	93.69	94.01	94.01	94.01	94.01	94.01	93.99	93.99	93.99	93.99	93.99	93.99	93.99	93.99	93.99	93.99	93.99	93.99	93.99	93.99	93.99	93.99	93.99	93.99	93.99	93.99	93.99	93.99	93.99	93.99	93.99	93.99	93.99	93.99	93.99	93.99	93.99	93.99	93.99	93.99	93.99	93.99	93.99	93.99	93.99	93.99	93.99	93.99	93.99
R.toruloides_GCA_001255795.1	93.69	94.01	94.01	94.01	94.01	94.01	93.99	93.99	93.99	93.99	93.99	93.99	93.99	93.99	93.99	93.99	93.99	93.99	93.99	93.99	93.99	93.99	93.99	93.99	93.99	93.99	93.99	93.99	93.99	93.99	93.99	93.99	93.99	93.99	93.99	93.99	93.99	93.99	93.99	93.99	93.99	93.99	93.99	93.99	93.99	93.99	93.99	93.99	93.99
R.toruloides_GCA_001542265.1	93.69	94.01	94.01	94.01	94.01	94.01	93.99	93.99	93.99	93.99	93.99	93.99	93.99	93.99	93.99	93.99	93.99	93.99	93.99	93.99	93.99	93.99	93.99	93.99	93.99	93.99	93.99	93.99	93.99	93.99	93.99	93.99	93.99	93.99	93.99	93.99	93.99	93.99	93.99	93.99	93.99	93.99	93.99	93.99	93.99	93.99	93.99	93.99	93.99
R.toruloides_GCA_000258745.1	94.01	94.34	94.34	94.34	94.34	94.34	93.99	93.99	93.99	93.99	93.99	93.99	93.99	93.99	93.99	93.99	93.99	93.99	93.99	93.99	93.99	93.99	93.99	93.99	93.99	93.99	93.99	93.99	93.99	93.99	93.99	93.99	93.99	93.99	93.99	93.99	93.99	93.99	93.99	93.99	93.99	93.99	93.99	93.99	93.99	93.99	93.99	93.99	93.99
R.toruloides_GCA_000988805.1	94.17	94.5	94.5	94.5	94.5	94.5	94.16	94.16	94.16	94.16	94.16	94.16	94.16	94.16	94.16	94.16	94.16	94.16	94.16	94.16	94.16	94.16	94.16	94.16	94.16	94.16	94.16	94.16	94.16	94.16	94.16	94.16	94.16	94.16	94.16	94.16	94.16	94.16	94.16	94.16	94.16	94.16	94.16	94.16	94.16	94.16	94.16	94.16	94.16
R.toruloides_GCA_001542305.1	94.17	94.5	94.5	94.5	94.5	94.5	94.16	94.16	94.16	94.16	94.16	94.16	94.16	94.16	94.16	94.16	94.16	94.16	94.16	94.16	94.16	94.16	94.16	94.16	94.16	94.16	94.16	94.16	94.16	94.16	94.16	94.16	94.16	94.16	94.16	94.16	94.16	94.16	94.16	94.16	94.16	94.16	94.16	94.16	94.16	94.16	94.16	94.16	94.16
R.toruloides_GCA_005387725.1	94.17	94.5	94.5	94.5	94.5	94.5	94.16	94.16	94.16	94.16	94.16	94.16	94.16	94.16	94.16	94.16	94.16	94.16	94.16	94.16	94.16	94.16	94.16	94.16	94.16	94.16	94.16	94.16	94.16	94.16	94.16	94.16	94.16	94.16	94.16	94.16	94.16	94.16	94.16	94.16	94.16	94.16	94.16	94.16	94.16	94.16	94.16	94.16	94.16
R.toruloides_GCA_007990605.1	94.5	94.82	94.82	94.82	94.82	94.82	94.48	94.48	94.48	94.48	94.48	94.48	94.48	94.48	94.48	94.48	94.48	94.48	94.48	94.48	94.48	94.48	94.48	94.48	94.48	94.48	94.48	94.48	94.48	94.48	94.48	94.48	94.48	94.48	94.48	94.48	94.48	94.48	94.48	94.48	94.48	94.48	94.48	94.48	94.48	94.48	94.48	94.48	94.48
R.toruloides_GCA_001456015.1	94.17	94.5	94.5	94.5	94.5	94.5	94.16	94.16	94.16	94.16	94.16	94.16	94.16	94.16	94.16	94.16	94.16	94.16	94.16	94.16	94.16	94.16	94.16	94.16	94.16	94.16	94.16	94.16	94.16	94.16	94.16	94.16	94.16	94.16	94.16	94.16	94.16	94.16	94.16	94.16	94.16	94.16	94.16	94.16	94.16	94.16	94.16	94.16	94.16
[truncated: 66 more columns]

## Sheet: Saccharomyces
	S.cerevisiae_GCA_000146045.2	S.cerevisiae_GCA_900177835.1	S.cerevisiae_GCA_900177845.1	S.cerevisiae_GCA_900177855.1	S.cerevisiae_GCA_900177865.1	S.cerevisiae_GCA_900177885.1	S.cerevisiae_GCA_900177905.1	S.cerevisiae_GCA_900177945.1	S.cerevisiae_GCA_900177955.1	S.cerevisiae_GCA_900177965.1	S.cerevisiae_GCA_900177975.1	S.cerevisiae_GCA_900177985.1	S.cerevisiae_GCA_900177995.1	S.cerevisiae_GCA_900178015.1	S.cerevisiae_GCA_900178025.1	S.cerevisiae_GCA_900178035.1	S.cerevisiae_GCA_900178045.1	S.cerevisiae_GCA_900178075.1	S.cerevisiae_GCA_900178105.1	S.cerevisiae_GCA_900178155.1	S.cerevisiae_GCA_900178165.1	S.cerevisiae_GCA_900178175.1	S.cerevisiae_GCA_900178185.1	S.cerevisiae_GCA_900178195.1	S.cerevisiae_GCA_900178205.1	S.cerevisiae_GCA_900178215.1	S.cerevisiae_GCA_900178245.1	S.cerevisiae_GCA_900178255.1	S.cerevisiae_GCA_900178275.1	S.cerevisiae_GCA_900178285.1	S.cerevisiae_GCA_900178315.1	S.cerevisiae_GCA_900178325.1	S.cerevisiae_GCA_900178335.1	S.cerevisiae_GCA_900178345.1	S.cerevisiae_GCA_900178355.1	S.cerevisiae_GCA_900178375.1	S.cerevisiae_GCA_900178385.1	S.cerevisiae_GCA_900178395.1	S.cerevisiae_GCA_900178405.1	S.cerevisiae_GCA_900178425.1	S.cerevisiae_GCA_900178445.1	S.cerevisiae_GCA_900178475.1	S.cerevisiae_GCA_900178495.1	S.cerevisiae_GCA_900177925.1	S.cerevisiae_GCA_900177935.1	S.cerevisiae_GCA_900178065.1	S.cerevisiae_GCA_900178135.1	S.cerevisiae_GCA_900178235.1	S.cerevisiae_GCA_900178435.1
S.cerevisiae_GCA_000146045.2	100	100	100	100	100	100	100	100	100	100	100	100	100	100	100	100	100	100	100	100	100	100	100	100	100	100	100	100	100	100	100	100	100	100	100	100	100	100	100	100	100	100	100	99.84	99.84	99.84	99.84	99.84	99.84
S.cerevisiae_GCA_900177835.1	100	100	100	100	100	100	100	100	100	100	100	100	100	100	100	100	100	100	100	100	100	100	100	100	100	100	100	100	100	100	100	100	100	100	100	100	100	100	100	100	100	100	100	99.84	99.84	99.84	99.84	99.84	99.84
S.cerevisiae_GCA_900177845.1	100	100	100	100	100	100	100	100	100	100	100	100	100	100	100	100	100	100	100	100	100	100	100	100	100	100	100	100	100	100	100	100	100	100	100	100	100	100	100	100	100	100	100	99.84	99.84	99.84	99.84	99.84	99.84
S.cerevisiae_GCA_900177855.1	100	100	100	100	100	100	100	100	100	100	100	100	100	100	100	100	100	100	100	100	100	100	100	100	100	100	100	100	100	100	100	100	100	100	100	100	100	100	100	100	100	100	100	99.84	99.84	99.84	99.84	99.84	99.84
S.cerevisiae_GCA_900177865.1	100	100	100	100	100	100	100	100	100	100	100	100	100	100	100	100	100	100	100	100	100	100	100	100	100	100	100	100	100	100	100	100	100	100	100	100	100	100	100	100	100	100	100	99.84	99.84	99.84	99.84	99.84	99.84
S.cerevisiae_GCA_900177885.1	100	100	100	100	100	100	100	100	100	100	100	100	100	100	100	100	100	100	100	100	100	100	100	100	100	100	100	100	100	100	100	100	100	100	100	100	100	100	100	100	100	100	100	99.84	99.84	99.84	99.84	99.84	99.84
S.cerevisiae_GCA_900177905.1	100	100	100	100	100	100	100	100	100	100	100	100	100	100	100	100	100	100	100	100	100	100	100	100	100	100	100	100	100	100	100	100	100	100	100	100	100	100	100	100	100	100	100	99.84	99.84	99.84	99.84	99.84	99.84
S.cerevisiae_GCA_900177945.1	100	100	100	100	100	100	100	100	100	100	100	100	100	100	100	100	100	100	100	100	100	100	100	100	100	100	100	100	100	100	100	100	100	100	100	100	100	100	100	100	100	100	100	99.84	99.84	99.84	99.84	99.84	99.84
S.cerevisiae_GCA_900177955.1	100	100	100	100	100	100	100	100	100	100	100	100	100	100	100	100	100	100	100	100	100	100	100	100	100	100	100	100	100	100	100	100	100	100	100	100	100	100	100	100	100	100	100	99.84	99.84	99.84	99.84	99.84	99.84
S.cerevisiae_GCA_900177965.1	100	100	100	100	100	100	100	100	100	100	100	100	100	100	100	100	100	100	100	100	100	100	100	100	100	100	100	100	100	100	100	100	100	100	100	100	100	100	100	100	100	100	100	99.84	99.84	99.84	99.84	99.84	99.84
S.cerevisiae_GCA_900177975.1	100	100	100	100	100	100	100	100	100	100	100	100	100	100	100	100	100	100	100	100	100	100	100	100	100	100	100	100	100	100	100	100	100	100	100	100	100	100	100	100	100	100	100	99.84	99.84	99.84	99.84	99.84	99.84
S.cerevisiae_GCA_900177985.1	100	100	100	100	100	100	100	100	100	100	100	100	100	100	100	100	100	100	100	100	100	100	100	100	100	100	100	100	100	100	100	100	100	100	100	100	100	100	100	100	100	100	100	99.84	99.84	99.84	99.84	99.84	99.84
S.cerevisiae_GCA_900177995.1	100	100	100	100	100	100	100	100	100	100	100	100	100	100	100	100	100	100	100	100	100	100	100	100	100	100	100	100	100	100	100	100	100	100	100	100	100	100	100	100	100	100	100	99.84	99.84	99.84	99.84	99.84	99.84
S.cerevisiae_GCA_900178015.1	100	100	100	100	100	100	100	100	100	100	100	100	100	100	100	100	100	100	100	100	100	100	100	100	100	100	100	100	100	100	100	100	100	100	100	100	100	100	100	100	100	100	100	99.84	99.84	99.84	99.84	99.84	99.84
S.cerevisiae_GCA_900178025.1	100	100	100	100	100	100	100	100	100	100	100	100	100	100	100	100	100	100	100	100	100	100	100	100	100	100	100	100	100	100	100	100	100	100	100	100	100	100	100	100	100	100	100	99.84	99.84	99.84	99.84	99.84	99.84
S.cerevisiae_GCA_900178035.1	100	100	100	100	100	100	100	100	100	100	100	100	100	100	100	100	100	100	100	100	100	100	100	100	100	100	100	100	100	100	100	100	100	100	100	100	100	100	100	100	100	100	100	99.84	99.84	99.84	99.84	99.84	99.84
S.cerevisiae_GCA_900178045.1	100	100	100	100	100	100	100	100	100	100	100	100	100	100	100	100	100	100	100	100	100	100	100	100	100	100	100	100	100	100	100	100	100	100	100	100	100	100	100	100	100	100	100	99.84	99.84	99.84	99.84	99.84	99.84
S.cerevisiae_GCA_900178075.1	100	100	100	100	100	100	100	100	100	100	100	100	100	100	100	100	100	100	100	100	100	100	100	100	100	100	100	100	100	100	100	100	100	100	100	100	100	100	100	100	100	100	100	99.84	99.84	99.84	99.84	99.84	99.84
S.cerevisiae_GCA_900178105.1	100	100	100	100	100	100	100	100	100	100	100	100	100	100	100	100	100	100	100	100	100	100	100	100	100	100	100	100	100	100	100	100	100	100	100	100	100	100	100	100	100	100	100	99.84	99.84	99.84	99.84	99.84	99.84
S.cerevisiae_GCA_900178155.1	100	100	100	100	100	100	100	100	100	100	100	100	100	100	100	100	100	100	100	100	100	100	100	100	100	100	100	100	100	100	100	100	100	100	100	100	100	100	100	100	100	100	100	99.84	99.84	99.84	99.84	99.84	99.84
S.cerevisiae_GCA_900178165.1	100	100	100	100	100	100	100	100	100	100	100	100	100	100	100	100	100	100	100	100	100	100	100	100	100	100	100	100	100	100	100	100	100	100	100	100	100	100	100	100	100	100	100	99.84	99.84	99.84	99.84	99.84	99.84
S.cerevisiae_GCA_900178175.1	100	100	100	100	100	100	100	100	100	100	100	100	100	100	100	100	100	100	100	100	100	100	100	100	100	100	100	100	100	100	100	100	100	100	100	100	100	100	100	100	100	100	100	99.84	99.84	99.84	99.84	99.84	99.84
S.cerevisiae_GCA_900178185.1	100	100	100	100	100	100	100	100	100	100	100	100	100	100	100	100	100	100	100	100	100	100	100	100	100	100	100	100	100	100	100	100	100	100	100	100	100	100	100	100	100	100	100	99.84	99.84	99.84	99.84	99.84	99.84
S.cerevisiae_GCA_900178195.1	100	100	100	100	100	100	100	100	100	100	100	100	100	100	100	100	100	100	100	100	100	100	100	100	100	100	100	100	100	100	100	100	100	100	100	100	100	100	100	100	100	100	100	99.84	99.84	99.84	99.84	99.84	99.84
S.cerevisiae_GCA_900178205.1	100	100	100	100	100	100	100	100	100	100	100	100	100	100	100	100	100	100	100	100	100	100	100	100	100	100	100	100	100	100	100	100	100	100	100	100	100	100	100	100	100	100	100	99.84	99.84	99.84	99.84	99.84	99.84
S.cerevisiae_GCA_900178215.1	100	100	100	100	100	100	100	100	100	100	100	100	100	100	100	100	100	100	100	100	100	100	100	100	100	100	100	100	100	100	100	100	100	100	100	100	100	100	100	100	100	100	100	99.84	99.84	99.84	99.84	99.84	99.84
S.cerevisiae_GCA_900178245.1	100	100	100	100	100	100	100	100	100	100	100	100	100	100	100	100	100	100	100	100	100	100	100	100	100	100	100	100	100	100	100	100	100	100	100	100	100	100	100	100	100	100	100	99.84	99.84	99.84	99.84	99.84	99.84
S.cerevisiae_GCA_900178255.1	100	100	100	100	100	100	100	100	100	100	100	100	100	100	100	100	100	100	100	100	100	100	100	100	100	100	100	100	100	100	100	100	100	100	100	100	100	100	100	100	100	100	100	99.84	99.84	99.84	99.84	99.84	99.84
S.cerevisiae_GCA_900178275.1	100	100	100	100	100	100	100	100	100	100	100	100	100	100	100	100	100	100	100	100	100	100	100	100	100	100	100	100	100	100	100	100	100	100	100	100	100	100	100	100	100	100	100	99.84	99.84	99.84	99.84	99.84	99.84
S.cerevisiae_GCA_900178285.1	100	100	100	100	100	100	100	100	100	100	100	100	100	100	100	100	100	100	100	100	100	100	100	100	100	100	100	100	100	100	100	100	100	100	100	100	100	100	100	100	100	100	100	99.84	99.84	99.84	99.84	99.84	99.84
S.cerevisiae_GCA_900178315.1	100	100	100	100	100	100	100	100	100	100	100	100	100	100	100	100	100	100	100	100	100	100	100	100	100	100	100	100	100	100	100	100	100	100	100	100	100	100	100	100	100	100	100	99.84	99.84	99.84	99.84	99.84	99.84
S.cerevisiae_GCA_900178325.1	100	100	100	100	100	100	100	100	100	100	100	100	100	100	100	100	100	100	100	100	100	100	100	100	100	100	100	100	100	100	100	100	100	100	100	100	100	100	100	100	100	100	100	99.84	99.84	99.84	99.84	99.84	99.84
S.cerevisiae_GCA_900178335.1	100	100	100	100	100	100	100	100	100	100	100	100	100	100	100	100	100	100	100	100	100	100	100	100	100	100	100	100	100	100	100	100	100	100	100	100	100	100	100	100	100	100	100	99.84	99.84	99.84	99.84	99.84	99.84
S.cerevisiae_GCA_900178345.1	100	100	100	100	100	100	100	100	100	100	100	100	100	100	100	100	100	100	100	100	100	100	100	100	100	100	100	100	100	100	100	100	100	100	100	100	100	100	100	100	100	100	100	99.84	99.84	99.84	99.84	99.84	99.84
S.cerevisiae_GCA_900178355.1	100	100	100	100	100	100	100	100	100	100	100	100	100	100	100	100	100	100	100	100	100	100	100	100	100	100	100	100	100	100	100	100	100	100	100	100	100	100	100	100	100	100	100	99.84	99.84	99.84	99.84	99.84	99.84
S.cerevisiae_GCA_900178375.1	100	100	100	100	100	100	100	100	100	100	100	100	100	100	100	100	100	100	100	100	100	100	100	100	100	100	100	100	100	100	100	100	100	100	100	100	100	100	100	100	100	100	100	99.84	99.84	99.84	99.84	99.84	99.84
S.cerevisiae_GCA_900178385.1	100	100	100	100	100	100	100	100	100	100	100	100	100	100	100	100	100	100	100	100	100	100	100	100	100	100	100	100	100	100	100	100	100	100	100	100	100	100	100	100	100	100	100	99.84	99.84	99.84	99.84	99.84	99.84
S.cerevisiae_GCA_900178395.1	100	100	100	100	100	100	100	100	100	100	100	100	100	100	100	100	100	100	100	100	100	100	100	100	100	100	100	100	100	100	100	100	100	100	100	100	100	100	100	100	100	100	100	99.84	99.84	99.84	99.84	99.84	99.84
S.cerevisiae_GCA_900178405.1	100	100	100	100	100	100	100	100	100	100	100	100	100	100	100	100	100	100	100	100	100	100	100	100	100	100	100	100	100	100	100	100	100	100	100	100	100	100	100	100	100	100	100	99.84	99.84	99.84	99.84	99.84	99.84
S.cerevisiae_GCA_900178425.1	100	100	100	100	100	100	100	100	100	100	100	100	100	100	100	100	100	100	100	100	100	100	100	100	100	100	100	100	100	100	100	100	100	100	100	100	100	100	100	100	100	100	100	99.84	99.84	99.84	99.84	99.84	99.84
S.cerevisiae_GCA_900178445.1	100	100	100	100	100	100	100	100	100	100	100	100	100	100	100	100	100	100	100	100	100	100	100	100	100	100	100	100	100	100	100	100	100	100	100	100	100	100	100	100	100	100	100	99.84	99.84	99.84	99.84	99.84	99.84
S.cerevisiae_GCA_900178475.1	100	100	100	100	100	100	100	100	100	100	100	100	100	100	100	100	100	100	100	100	100	100	100	100	100	100	100	100	100	100	100	100	100	100	100	100	100	100	100	100	100	100	100	99.84	99.84	99.84	99.84	99.84	99.84
S.cerevisiae_GCA_900178495.1	100	100	100	100	100	100	100	100	100	100	100	100	100	100	100	100	100	100	100	100	100	100	100	100	100	100	100	100	100	100	100	100	100	100	100	100	100	100	100	100	100	100	100	99.84	99.84	99.84	99.84	99.84	99.84
S.cerevisiae_GCA_900177925.1	99.84	99.84	99.84	99.84	99.84	99.84	99.84	99.84	99.84	99.84	99.84	99.84	99.84	99.84	99.84	99.84	99.84	99.84	99.84	99.84	99.84	99.84	99.84	99.84	99.84	99.84	99.84	99.84	99.84	99.84	99.84	99.84	99.84	99.84	99.84	99.84	99.84	99.84	99.84	99.84	99.84	99.84	99.84	100	100	100	99.67	99.67	99.67
S.cerevisiae_GCA_900177935.1	99.84	99.84	99.84	99.84	99.84	99.84	99.84	99.84	99.84	99.84	99.84	99.84	99.84	99.84	99.84	99.84	99.84	99.84	99.84	99.84	99.84	99.84	99.84	99.84	99.84	99.84	99.84	99.84	99.84	99.84	99.84	99.84	99.84	99.84	99.84	99.84	99.84	99.84	99.84	99.84	99.84	99.84	99.84	100	100	100	99.67	99.67	99.67
S.cerevisiae_GCA_900178065.1	99.84	99.84	99.84	99.84	99.84	99.84	99.84	99.84	99.84	99.84	99.84	99.84	99.84	99.84	99.84	99.84	99.84	99.84	99.84	99.84	99.84	99.84	99.84	99.84	99.84	99.84	99.84	99.84	99.84	99.84	99.84	99.84	99.84	99.84	99.84	99.84	99.84	99.84	99.84	99.84	99.84	99.84	99.84	100	100	100	99.67	99.67	99.67
S.cerevisiae_GCA_900178135.1	99.84	99.84	99.84	99.84	99.84	99.84	99.84	99.84	99.84	99.84	99.84	99.84	99.84	99.84	99.84	99.84	99.84	99.84	99.84	99.84	99.84	99.84	99.84	99.84	99.84	99.84	99.84	99.84	99.84	99.84	99.84	99.84	99.84	99.84	99.84	99.84	99.84	99.84	99.84	99.84	99.84	99.84	99.84	99.67	99.67	99.67	100	100	100
S.cerevisiae_GCA_900178235.1	99.84	99.84	99.84	99.84	99.84	99.84	99.84	99.84	99.84	99.84	99.84	99.84	99.84	99.84	99.84	99.84	99.84	99.84	99.84	99.84	99.84	99.84	99.84	99.84	99.84	99.84	99.84	99.84	99.84	99.84	99.84	99.84	99.84	99.84	99.84	99.84	99.84	99.84	99.84	99.84	99.84	99.84	99.84	99.67	99.67	99.67	100	100	100
S.cerevisiae_GCA_900178435.1	99.84	99.84	99.84	99.84	99.84	99.84	99.84	99.84	99.84	99.84	99.84	99.84	99.84	99.84	99.84	99.84	99.84	99.84	99.84	99.84	99.84	99.84	99.84	99.84	99.84	99.84	99.84	99.84	99.84	99.84	99.84	99.84	99.84	99.84	99.84	99.84	99.84	99.84	99.84	99.84	99.84	99.84	99.84	99.67	99.67	99.67	100	100	100
S.eubayanus_GCA_003327605.1	98.05	98.05	98.05	98.05	98.05	98.05	98.05	98.05	98.05	98.05	98.05	98.05	98.05	98.05	98.05	98.05	98.05	98.05	98.05	98.05	98.05	98.05	98.05	98.05	98.05	98.05	98.05	98.05	98.05	98.05	98.05	98.05	98.05	98.05	98.05	98.05	98.05	98.05	98.05	98.05	98.05	98.05	98.05	97.89	97.89	97.89	97.89	97.89	97.89
S.eubayanus_GCA_013181345.1	98.05	98.05	98.05	98.05	98.05	98.05	98.05	98.05	98.05	98.05	98.05	98.05	98.05	98.05	98.05	98.05	98.05	98.05	98.05	98.05	98.05	98.05	98.05	98.05	98.05	98.05	98.05	98.05	98.05	98.05	98.05	98.05	98.05	98.05	98.05	98.05	98.05	98.05	98.05	98.05	98.05	98.05	98.05	97.89	97.89	97.89	97.89	97.89	97.89
S.uvarum_GCA_000166995.1	98.21	98.21	98.21	98.21	98.21	98.21	98.21	98.21	98.21	98.21	98.21	98.21	98.21	98.21	98.21	98.21	98.21	98.21	98.21	98.21	98.21	98.21	98.21	98.21	98.21	98.21	98.21	98.21	98.21	98.21	98.21	98.21	98.21	98.21	98.21	98.21	98.21	98.21	98.21	98.21	98.21	98.21	98.21	98.05	98.05	98.05	98.05	98.05	98.05
S.uvarum_GCA_000167035.1	98.21	98.21	98.21	98.21	98.21	98.21	98.21	98.21	98.21	98.21	98.21	98.21	98.21	98.21	98.21	98.21	98.21	98.21	98.21	98.21	98.21	98.21	98.21	98.21	98.21	98.21	98.21	98.21	98.21	98.21	98.21	98.21	98.21	98.21	98.21	98.21	98.21	98.21	98.21	98.21	98.21	98.21	98.21	98.05	98.05	98.05	98.05	98.05	98.05
S.uvarum_GCA_013179785.1	98.21	98.21	98.21	98.21	98.21	98.21	98.21	98.21	98.21	98.21	98.21	98.21	98.21	98.21	98.21	98.21	98.21	98.21	98.21	98.21	98.21	98.21	98.21	98.21	98.21	98.21	98.21	98.21	98.21	98.21	98.21	98.21	98.21	98.21	98.21	98.21	98.21	98.21	98.21	98.21	98.21	98.21	98.21	98.05	98.05	98.05	98.05	98.05	98.05
S.uvarum_GCA_013179815.1	98.21	98.21	98.21	98.21	98.21	98.21	98.21	98.21	98.21	98.21	98.21	98.21	98.21	98.21	98.21	98.21	98.21	98.21	98.21	98.21	98.21	98.21	98.21	98.21	98.21	98.21	98.21	98.21	98.21	98.21	98.21	98.21	98.21	98.21	98.21	98.21	98.21	98.21	98.21	98.21	98.21	98.21	98.21	98.05	98.05	98.05	98.05	98.05	98.05
S.uvarum_GCA_013179855.1	98.21	98.21	98.21	98.21	98.21	98.21	98.21	98.21	98.21	98.21	98.21	98.21	98.21	98.21	98.21	98.21	98.21	98.21	98.21	98.21	98.21	98.21	98.21	98.21	98.21	98.21	98.21	98.21	98.21	98.21	98.21	98.21	98.21	98.21	98.21	98.21	98.21	98.21	98.21	98.21	98.21	98.21	98.21	98.05	98.05	98.05	98.05	98.05	98.05
S.uvarum_GCA_013179935.1	98.21	98.21	98.21	98.21	98.21	98.21	98.21	98.21	98.21	98.21	98.21	98.21	98.21	98.21	98.21	98.21	98.21	98.21	98.21	98.21	98.21	98.21	98.21	98.21	98.21	98.21	98.21	98.21	98.21	98.21	98.21	98.21	98.21	98.21	98.21	98.21	98.21	98.21	98.21	98.21	98.21	98.21	98.21	98.05	98.05	98.05	98.05	98.05	98.05
S.uvarum_GCA_013179955.1	98.21	98.21	98.21	98.21	98.21	98.21	98.21	98.21	98.21	98.21	98.21	98.21	98.21	98.21	98.21	98.21	98.21	98.21	98.21	98.21	98.21	98.21	98.21	98.21	98.21	98.21	98.21	98.21	98.21	98.21	98.21	98.21	98.21	98.21	98.21	98.21	98.21	98.21	98.21	98.21	98.21	98.21	98.21	98.05	98.05	98.05	98.05	98.05	98.05
S.uvarum_GCA_013179965.1	98.21	98.21	98.21	98.21	98.21	98.21	98.21	98.21	98.21	98.21	98.21	98.21	98.21	98.21	98.21	98.21	98.21	98.21	98.21	98.21	98.21	98.21	98.21	98.21	98.21	98.21	98.21	98.21	98.21	98.21	98.21	98.21	98.21	98.21	98.21	98.21	98.21	98.21	98.21	98.21	98.21	98.21	98.21	98.05	98.05	98.05	98.05	98.05	98.05
S.uvarum_GCA_013180055.1	98.21	98.21	98.21	98.21	98.21	98.21	98.21	98.21	98.21	98.21	98.21	98.21	98.21	98.21	98.21	98.21	98.21	98.21	98.21	98.21	98.21	98.21	98.21	98.21	98.21	98.21	98.21	98.21	98.21	98.21	98.21	98.21	98.21	98.21	98.21	98.21	98.21	98.21	98.21	98.21	98.21	98.21	98.21	98.05	98.05	98.05	98.05	98.05	98.05
S.uvarum_GCA_013180195.1	98.21	98.21	98.21	98.21	98.21	98.21	98.21	98.21	98.21	98.21	98.21	98.21	98.21	98.21	98.21	98.21	98.21	98.21	98.21	98.21	98.21	98.21	98.21	98.21	98.21	98.21	98.21	98.21	98.21	98.21	98.21	98.21	98.21	98.21	98.21	98.21	98.21	98.21	98.21	98.21	98.21	98.21	98.21	98.05	98.05	98.05	98.05	98.05	98.05
S.uvarum_GCA_013180235.1	98.21	98.21	98.21	98.21	98.21	98.21	98.21	98.21	98.21	98.21	98.21	98.21	98.21	98.21	98.21	98.21	98.21	98.21	98.21	98.21	98.21	98.21	98.21	98.21	98.21	98.21	98.21	98.21	98.21	98.21	98.21	98.21	98.21	98.21	98.21	98.21	98.21	98.21	98.21	98.21	98.21	98.21	98.21	98.05	98.05	98.05	98.05	98.05	98.05
S.uvarum_GCA_013180255.1	98.21	98.21	98.21	98.21	98.21	98.21	98.21	98.21	98.21	98.21	98.21	98.21	98.21	98.21	98.21	98.21	98.21	98.21	98.21	98.21	98.21	98.21	98.21	98.21	98.21	98.21	98.21	98.21	98.21	98.21	98.21	98.21	98.21	98.21	98.21	98.21	98.21	98.21	98.21	98.21	98.21	98.21	98.21	98.05	98.05	98.05	98.05	98.05	98.05
S.uvarum_GCA_013180345.1	98.21	98.21	98.21	98.21	98.21	98.21	98.21	98.21	98.21	98.21	98.21	98.21	98.21	98.21	98.21	98.21	98.21	98.21	98.21	98.21	98.21	98.21	98.21	98.21	98.21	98.21	98.21	98.21	98.21	98.21	98.21	98.21	98.21	98.21	98.21	98.21	98.21	98.21	98.21	98.21	98.21	98.21	98.21	98.05	98.05	98.05	98.05	98.05	98.05
S.uvarum_GCA_013265705.1	98.21	98.21	98.21	98.21	98.21	98.21	98.21	98.21	98.21	98.21	98.21	98.21	98.21	98.21	98.21	98.21	98.21	98.21	98.21	98.21	98.21	98.21	98.21	98.21	98.21	98.21	98.21	98.21	98.21	98.21	98.21	98.21	98.21	98.21	98.21	98.21	98.21	98.21	98.21	98.21	98.21	98.21	98.21	98.05	98.05	98.05	98.05	98.05	98.05
S.uvarum_GCA_013265745.1	98.21	98.21	98.21	98.21	98.21	98.21	98.21	98.21	98.21	98.21	98.21	98.21	98.21	98.21	98.21	98.21	98.21	98.21	98.21	98.21	98.21	98.21	98.21	98.21	98.21	98.21	98.21	98.21	98.21	98.21	98.21	98.21	98.21	98.21	98.21	98.21	98.21	98.21	98.21	98.21	98.21	98.21	98.21	98.05	98.05	98.05	98.05	98.05	98.05
S.uvarum_GCA_013265775.1	98.21	98.21	98.21	98.21	98.21	98.21	98.21	98.21	98.21	98.21	98.21	98.21	98.21	98.21	98.21	98.21	98.21	98.21	98.21	98.21	98.21	98.21	98.21	98.21	98.21	98.21	98.21	98.21	98.21	98.21	98.21	98.21	98.21	98.21	98.21	98.21	98.21	98.21	98.21	98.21	98.21	98.21	98.21	98.05	98.05	98.05	98.05	98.05	98.05
S.uvarum_GCA_013183795.1	85.61	85.61	85.61	85.61	85.61	85.61	85.61	85.61	85.61	85.61	85.61	85.61	85.61	85.61	85.61	85.61	85.61	85.61	85.61	85.61	85.61	85.61	85.61	85.61	85.61	85.61	85.61	85.61	85.61	85.61	85.61	85.61	85.61	85.61	85.61	85.61	85.61	85.61	85.61	85.61	85.61	85.61	85.61	85.45	85.45	85.45	85.61	85.61	85.61
S.paradoxus_GCA_004352945.1	99.19	99.19	99.19	99.19	99.19	99.19	99.19	99.19	99.19	99.19	99.19	99.19	99.19	99.19	99.19	99.19	99.19	99.19	99.19	99.19	99.19	99.19	99.19	99.19	99.19	99.19	99.19	99.19	99.19	99.19	99.19	99.19	99.19	99.19	99.19	99.19	99.19	99.19	99.19	99.19	99.19	99.19	99.19	99.02	99.02	99.02	99.02	99.02	99.02
S.paradoxus_GCA_004352955.1	99.19	99.19	99.19	99.19	99.19	99.19	99.19	99.19	99.19	99.19	99.19	99.19	99.19	99.19	99.19	99.19	99.19	99.19	99.19	99.19	99.19	99.19	99.19	99.19	99.19	99.19	99.19	99.19	99.19	99.19	99.19	99.19	99.19	99.19	99.19	99.19	99.19	99.19	99.19	99.19	99.19	99.19	99.19	99.02	99.02	99.02	99.02	99.02	99.02
S.paradoxus_GCA_004353035.1	99.19	99.19	99.19	99.19	99.19	99.19	99.19	99.19	99.19	99.19	99.19	99.19	99.19	99.19	99.19	99.19	99.19	99.19	99.19	99.19	99.19	99.19	99.19	99.19	99.19	99.19	99.19	99.19	99.19	99.19	99.19	99.19	99.19	99.19	99.19	99.19	99.19	99.19	99.19	99.19	99.19	99.19	99.19	99.02	99.02	99.02	99.02	99.02	99.02
S.paradoxus_GCA_004353095.1	99.19	99.19	99.19	99.19	99.19	99.19	99.19	99.19	99.19	99.19	99.19	99.19	99.19	99.19	99.19	99.19	99.19	99.19	99.19	99.19	99.19	99.19	99.19	99.19	99.19	99.19	99.19	99.19	99.19	99.19	99.19	99.19	99.19	99.19	99.19	99.19	99.19	99.19	99.19	99.19	99.19	99.19	99.19	99.02	99.02	99.02	99.02	99.02	99.02
S.paradoxus_GCA_004353105.1	99.19	99.19	99.19	99.19	99.19	99.19	99.19	99.19	99.19	99.19	99.19	99.19	99.19	99.19	99.19	99.19	99.19	99.19	99.19	99.19	99.19	99.19	99.19	99.19	99.19	99.19	99.19	99.19	99.19	99.19	99.19	99.19	99.19	99.19	99.19	99.19	99.19	99.19	99.19	99.19	99.19	99.19	99.19	99.02	99.02	99.02	99.02	99.02	99.02
S.paradoxus_GCA_004352965.1	99.02	99.02	99.02	99.02	99.02	99.02	99.02	99.02	99.02	99.02	99.02	99.02	99.02	99.02	99.02	99.02	99.02	99.02	99.02	99.02	99.02	99.02	99.02	99.02	99.02	99.02	99.02	99.02	99.02	99.02	99.02	99.02	99.02	99.02	99.02	99.02	99.02	99.02	99.02	99.02	99.02	99.02	99.02	98.86	98.86	98.86	98.86	98.86	98.86
S.paradoxus_GCA_009805645.1	99.02	99.02	99.02	99.02	99.02	99.02	99.02	99.02	99.02	99.02	99.02	99.02	99.02	99.02	99.02	99.02	99.02	99.02	99.02	99.02	99.02	99.02	99.02	99.02	99.02	99.02	99.02	99.02	99.02	99.02	99.02	99.02	99.02	99.02	99.02	99.02	99.02	99.02	99.02	99.02	99.02	99.02	99.02	98.86	98.86	98.86	98.86	98.86	98.86
S.cerevisiae_GCA_900178365.1	99.84	99.84	99.84	99.84	99.84	99.84	99.84	99.84	99.84	99.84	99.84	99.84	99.84	99.84	99.84	99.84	99.84	99.84	99.84	99.84	99.84	99.84	99.84	99.84	99.84	99.84	99.84	99.84	99.84	99.84	99.84	99.84	99.84	99.84	99.84	99.84	99.84	99.84	99.84	99.84	99.84	99.84	99.84	99.68	99.68	99.68	99.68	99.68	99.68
S.cerevisiae_GCA_900178295.1	99.84	99.84	99.84	99.84	99.84	99.84	99.84	99.84	99.84	99.84	99.84	99.84	99.84	99.84	99.84	99.84	99.84	99.84	99.84	99.84	99.84	99.84	99.84	99.84	99.84	99.84	99.84	99.84	99.84	99.84	99.84	99.84	99.84	99.84	99.84	99.84	99.84	99.84	99.84	99.84	99.84	99.84	99.84	99.68	99.68	99.68	99.68	99.68	99.68
S.cerevisiae_GCA_900178415.1	99.68	99.68	99.68	99.68	99.68	99.68	99.68	99.68	99.68	99.68	99.68	99.68	99.68	99.68	99.68	99.68	99.68	99.68	99.68	99.68	99.68	99.68	99.68	99.68	99.68	99.68	99.68	99.68	99.68	99.68	99.68	99.68	99.68	99.68	99.68	99.68	99.68	99.68	99.68	99.68	99.68	99.68	99.68	99.51	99.51	99.51	99.51	99.51	99.51
S.eubayanus_GCA_015353045.1	97.89	97.89	97.89	97.89	97.89	97.89	97.89	97.89	97.89	97.89	97.89	97.89	97.89	97.89	97.89	97.89	97.89	97.89	97.89	97.89	97.89	97.89	97.89	97.89	97.89	97.89	97.89	97.89	97.89	97.89	97.89	97.89	97.89	97.89	97.89	97.89	97.89	97.89	97.89	97.89	97.89	97.89	97.89	97.73	97.73	97.73	97.73	97.73	97.73
S.kudriavzevii_GCA_000167075.2	98.38	98.38	98.38	98.38	98.38	98.38	98.38	98.38	98.38	98.38	98.38	98.38	98.38	98.38	98.38	98.38	98.38	98.38	98.38	98.38	98.38	98.38	98.38	98.38	98.38	98.38	98.38	98.38	98.38	98.38	98.38	98.38	98.38	98.38	98.38	98.38	98.38	98.38	98.38	98.38	98.38	98.38	98.38	98.21	98.21	98.21	98.21	98.21	98.21
S.kudriavzevii_GCA_003327635.1	98.38	98.38	98.38	98.38	98.38	98.38	98.38	98.38	98.38	98.38	98.38	98.38	98.38	98.38	98.38	98.38	98.38	98.38	98.38	98.38	98.38	98.38	98.38	98.38	98.38	98.38	98.38	98.38	98.38	98.38	98.38	98.38	98.38	98.38	98.38	98.38	98.38	98.38	98.38	98.38	98.38	98.38	98.38	98.21	98.21	98.21	98.21	98.21	98.21
S.kudriavzevii_GCA_900682665.1	98.38	98.38	98.38	98.38	98.38	98.38	98.38	98.38	98.38	98.38	98.38	98.38	98.38	98.38	98.38	98.38	98.38	98.38	98.38	98.38	98.38	98.38	98.38	98.38	98.38	98.38	98.38	98.38	98.38	98.38	98.38	98.38	98.38	98.38	98.38	98.38	98.38	98.38	98.38	98.38	98.38	98.38	98.38	98.21	98.21	98.21	98.21	98.21	98.21
S.kudriavzevii_GCA_900682695.1	98.38	98.38	98.38	98.38	98.38	98.38	98.38	98.38	98.38	98.38	98.38	98.38	98.38	98.38	98.38	98.38	98.38	98.38	98.38	98.38	98.38	98.38	98.38	98.38	98.38	98.38	98.38	98.38	98.38	98.38	98.38	98.38	98.38	98.38	98.38	98.38	98.38	98.38	98.38	98.38	98.38	98.38	98.38	98.21	98.21	98.21	98.21	98.21	98.21
S.paradoxus_GCA_000166955.1	98.54	98.54	98.54	98.54	98.54	98.54	98.54	98.54	98.54	98.54	98.54	98.54	98.54	98.54	98.54	98.54	98.54	98.54	98.54	98.54	98.54	98.54	98.54	98.54	98.54	98.54	98.54	98.54	98.54	98.54	98.54	98.54	98.54	98.54	98.54	98.54	98.54	98.54	98.54	98.54	98.54	98.54	98.54	98.38	98.38	98.38	98.38	98.38	98.38
S.mikatae_GCA_000166975.1	97.57	97.57	97.57	97.57	97.57	97.57	97.57	97.57	97.57	97.57	97.57	97.57	97.57	97.57	97.57	97.57	97.57	97.57	97.57	97.57	97.57	97.57	97.57	97.57	97.57	97.57	97.57	97.57	97.57	97.57	97.57	97.57	97.57	97.57	97.57	97.57	97.57	97.57	97.57	97.57	97.57	97.57	97.57	97.41	97.41	97.41	97.41	97.41	97.41
S.eubayanus_GCA_015353015.1	97.56	97.56	97.56	97.56	97.56	97.56	97.56	97.56	97.56	97.56	97.56	97.56	97.56	97.56	97.56	97.56	97.56	97.56	97.56	97.56	97.56	97.56	97.56	97.56	97.56	97.56	97.56	97.56	97.56	97.56	97.56	97.56	97.56	97.56	97.56	97.56	97.56	97.56	97.56	97.56	97.56	97.56	97.56	97.4	97.4	97.4	97.4	97.4	97.4
[truncated: 37 more columns]

## Sheet: Schizosaccharomyces
	S.pombe_GCA_006386075.1	S.pombe_GCA_000002945.2	S.pombe_GCA_003086255.1	S.pombe_GCA_006386105.1	S.pombe_GCA_006386295.1	S.pombe_GCA_006386355.1	S.pombe_GCA_006386085.1	S.pombe_GCA_006386095.1	S.pombe_GCA_006386175.1	S.pombe_GCA_006386185.1	S.pombe_GCA_006386205.1	S.pombe_GCA_006386235.1	S.pombe_GCA_006386245.1	S.pombe_GCA_006386275.1	S.pombe_GCA_006386305.1	S.pombe_GCA_006386315.1	S.pombe_GCA_006386365.1	S.pombe_GCA_006386395.1	S.pombe_GCA_006386405.1	S.octosporus_GCA_000150505.2
S.pombe_GCA_006386075.1	100	99.69	99.69	99.69	99.69	99.69	99.84	99.53	99.53	99.53	99.53	99.53	99.53	99.53	99.53	99.53	99.53	99.53	99.53	89.46
S.pombe_GCA_000002945.2	99.69	100	100	100	100	100	99.84	99.84	99.84	99.84	99.84	99.84	99.84	99.84	99.84	99.84	99.84	99.84	99.84	89.77
S.pombe_GCA_003086255.1	99.69	100	100	100	100	100	99.84	99.84	99.84	99.84	99.84	99.84	99.84	99.84	99.84	99.84	99.84	99.84	99.84	89.77
S.pombe_GCA_006386105.1	99.69	100	100	100	100	100	99.84	99.84	99.84	99.84	99.84	99.84	99.84	99.84	99.84	99.84	99.84	99.84	99.84	89.77
S.pombe_GCA_006386295.1	99.69	100	100	100	100	100	99.84	99.84	99.84	99.84	99.84	99.84	99.84	99.84	99.84	99.84	99.84	99.84	99.84	89.77
S.pombe_GCA_006386355.1	99.69	100	100	100	100	100	99.84	99.84	99.84	99.84	99.84	99.84	99.84	99.84	99.84	99.84	99.84	99.84	99.84	89.77
S.pombe_GCA_006386085.1	99.84	99.84	99.84	99.84	99.84	99.84	100	99.69	99.69	99.69	99.69	99.69	99.69	99.69	99.69	99.69	99.69	99.69	99.69	89.61
S.pombe_GCA_006386095.1	99.53	99.84	99.84	99.84	99.84	99.84	99.69	100	100	100	100	100	100	100	100	100	100	100	100	89.61
S.pombe_GCA_006386175.1	99.53	99.84	99.84	99.84	99.84	99.84	99.69	100	100	100	100	100	100	100	100	100	100	100	100	89.61
S.pombe_GCA_006386185.1	99.53	99.84	99.84	99.84	99.84	99.84	99.69	100	100	100	100	100	100	100	100	100	100	100	100	89.61
S.pombe_GCA_006386205.1	99.53	99.84	99.84	99.84	99.84	99.84	99.69	100	100	100	100	100	100	100	100	100	100	100	100	89.61
S.pombe_GCA_006386235.1	99.53	99.84	99.84	99.84	99.84	99.84	99.69	100	100	100	100	100	100	100	100	100	100	100	100	89.61
S.pombe_GCA_006386245.1	99.53	99.84	99.84	99.84	99.84	99.84	99.69	100	100	100	100	100	100	100	100	100	100	100	100	89.61
S.pombe_GCA_006386275.1	99.53	99.84	99.84	99.84	99.84	99.84	99.69	100	100	100	100	100	100	100	100	100	100	100	100	89.61
S.pombe_GCA_006386305.1	99.53	99.84	99.84	99.84	99.84	99.84	99.69	100	100	100	100	100	100	100	100	100	100	100	100	89.61
S.pombe_GCA_006386315.1	99.53	99.84	99.84	99.84	99.84	99.84	99.69	100	100	100	100	100	100	100	100	100	100	100	100	89.61
S.pombe_GCA_006386365.1	99.53	99.84	99.84	99.84	99.84	99.84	99.69	100	100	100	100	100	100	100	100	100	100	100	100	89.61
S.pombe_GCA_006386395.1	99.53	99.84	99.84	99.84	99.84	99.84	99.69	100	100	100	100	100	100	100	100	100	100	100	100	89.61
S.pombe_GCA_006386405.1	99.53	99.84	99.84	99.84	99.84	99.84	99.69	100	100	100	100	100	100	100	100	100	100	100	100	89.61
S.octosporus_GCA_000150505.2	89.46	89.77	89.77	89.77	89.77	89.77	89.61	89.61	89.61	89.61	89.61	89.61	89.61	89.61	89.61	89.61	89.61	89.61	89.61	100

## Sheet: Starmerella
	S.apicola_GCA_001005415.1	S.apicola_GCA_004124965.1	S.bombicola_GCA_000950655.1	S.bombicola_GCA_004124885.1	S.bombicola_GCA_003033785.1	S.kuoi_GCA_004124915.1	S.riodocensis_GCA_004124955.1	S.ratchasimensis_GCA_004124975.1	S.davenportii_GCA_004124985.1	S.bacillaris_GCA_002024125.1	S.bacillaris_GCA_002094175.1	S.bacillaris_GCA_003033765.1	S.bacillaris_GCA_003260575.1	S.bacillaris_GCA_002270425.1
S.apicola_GCA_001005415.1	100	99.81	91.62	91.62	91.24	91.45	90.68	89.71	85.71	88.24	88.24	88.24	88.24	87.05
S.apicola_GCA_004124965.1	99.81	100	91.81	91.81	91.43	91.64	90.88	89.71	85.91	88.43	88.43	88.43	88.43	87.24
S.bombicola_GCA_000950655.1	91.62	91.81	100	100	98.29	96.01	95.25	91.24	88.76	88.99	88.99	88.99	88.99	87.62
S.bombicola_GCA_004124885.1	91.62	91.81	100	100	98.29	96.01	95.25	91.24	88.76	88.99	88.99	88.99	88.99	87.62
S.bombicola_GCA_003033785.1	91.24	91.43	98.29	98.29	100	95.06	93.92	90.48	87.81	88.05	88.05	88.05	88.05	86.68
S.kuoi_GCA_004124915.1	91.45	91.64	96.01	96.01	95.06	100	95.63	91.07	89.54	90.15	90.15	90.15	90.15	88.76
S.riodocensis_GCA_004124955.1	90.68	90.88	95.25	95.25	93.92	95.63	100	90.3	88.78	90.15	90.15	90.15	90.15	88.58
S.ratchasimensis_GCA_004124975.1	89.71	89.71	91.24	91.24	90.48	91.07	90.3	100	88	88.81	88.81	88.81	88.81	87.62
S.davenportii_GCA_004124985.1	85.71	85.91	88.76	88.76	87.81	89.54	88.78	88	100	91.83	91.83	91.83	91.83	89.87
S.bacillaris_GCA_002024125.1	88.24	88.43	88.99	88.99	88.05	90.15	90.15	88.81	91.83	100	100	100	100	97.75
S.bacillaris_GCA_002094175.1	88.24	88.43	88.99	88.99	88.05	90.15	90.15	88.81	91.83	100	100	100	100	97.75
S.bacillaris_GCA_003033765.1	88.24	88.43	88.99	88.99	88.05	90.15	90.15	88.81	91.83	100	100	100	100	97.75
S.bacillaris_GCA_003260575.1	88.24	88.43	88.99	88.99	88.05	90.15	90.15	88.81	91.83	100	100	100	100	97.75
S.bacillaris_GCA_002270425.1	87.05	87.24	87.62	87.62	86.68	88.76	88.58	87.62	89.87	97.75	97.75	97.75	97.75	100

[truncated: 2 more sheets: Torulaspora, Yarrowia]
