# Supplementary material for: Evaluating the Genome-Based Average Nucleotide Identity Calculation for Identification of Twelve Yeast Species
Source: J Fungi (Basel). 2024 Sep 11;10(9):646. doi: 10.3390/jof10090646 (PMC11433037; doi:10.3390/jof10090646)
Supplement: Supplementary file 1 [file jof-10-00646-s001.zip › Supplementary Table S6 BUSCO.xlsx]

## Sheet: Candida
	C.albicans_GCA_000182965.3.fna	C.albicans_GCA_000447455.1.fna	C.albicans_GCA_000447475.1.fna	C.albicans_GCA_000447495.1.fna	C.albicans_GCA_000447515.1.fna	C.albicans_GCA_000447535.1.fna	C.albicans_GCA_000447555.1.fna	C.albicans_GCA_000447575.1.fna	C.albicans_GCA_000447595.1.fna	C.albicans_GCA_000447615.1.fna	C.albicans_GCA_000447635.1.fna	C.albicans_GCA_000691765.1.fna	C.albicans_GCA_000691765.2.fna	C.albicans_GCA_000773725.1.fna	C.albicans_GCA_000773735.1.fna	C.albicans_GCA_000773745.1.fna	C.albicans_GCA_000773755.1.fna	C.albicans_GCA_000773805.1.fna	C.albicans_GCA_000773825.1.fna	C.albicans_GCA_000773845.1.fna	C.albicans_GCA_000774085.1.fna	C.albicans_GCA_000775445.1.fna	C.albicans_GCA_000775455.1.fna	C.albicans_GCA_000775465.1.fna	C.albicans_GCA_000775505.1.fna	C.albicans_GCA_000775525.1.fna	C.albicans_GCA_000784495.1.fna	C.albicans_GCA_000784505.1.fna	C.albicans_GCA_000784515.1.fna	C.albicans_GCA_000784525.1.fna	C.albicans_GCA_000784575.1.fna	C.albicans_GCA_000784595.1.fna	C.albicans_GCA_000784615.1.fna	C.albicans_GCA_000784635.1.fna	C.albicans_GCA_000784655.1.fna	C.albicans_GCA_000784695.1.fna	C.albicans_GCA_002259805.1.fna	C.albicans_GCA_002259865.1.fna	C.albicans_GCA_002259875.1.fna	C.albicans_GCA_002259885.1.fna	C.albicans_GCA_002276455.1.fna	C.albicans_GCA_003454735.1.fna	C.albicans_GCA_004026255.1.fna	C.albicans_GCA_005890685.1.fna	C.albicans_GCA_005890705.1.fna	C.albicans_GCA_005890745.1.fna	C.albicans_GCA_005890765.1.fna	C.albicans_GCA_005890775.1.fna	C.albicans_GCA_011037055.1.fna
C.albicans_GCA_000149445.2.fna	100	97.2323	90.8111	96.3602	95.2732	97.339	96.4408	97.2647	98.0523	96.9733	98.0965	96.3514	97.2783	97.2783	97.5492	98.0252	97.3773	97.2637	97.3125	95.3739	89.6402	96.3241	97.2172	96.5233	96.2076	96.1778	97.3117	96.2267	96.2886	97.2017	97.3944	97.2904	97.3435	97.3001	97.1718	97.0101	97.3067	95.4579	93.4198	88.4683	89.0285	96.5446	91.8881	96.325	91.6422	98.1187	98.0056	96.2566	96.2513
C.albicans_GCA_000182965.3.fna	97.2323	100	91.7006	98.2938	97.2378	98.0781	97.3691	98.0281	98.9531	98.2051	98.8931	98.3147	98.026	98.026	98.0813	98.8199	98.3425	98.0489	98.0948	96.2877	90.2283	98.1803	98.0505	97.3811	97.0009	97.3115	98.1219	97.4827	98.1406	98.0237	98.1064	98.0997	98.1759	98.0404	99.8328	99.0008	98.1262	97.3431	94.2437	89.0456	89.7566	97.1944	93.7733	97.1205	92.4931	98.8116	98.7743	97.1989	98.0973
C.albicans_GCA_000447455.1.fna	90.8111	91.7006	100	92.1496	91.0858	93.4558	92.4416	93.2858	92.4428	91.2077	92.6993	92.4126	93.1634	93.1634	93.0175	92.4712	93.4389	93.1798	93.1761	91.0822	91.948	92.2925	91.7375	92.4516	92.3753	92.3531	93.1936	92.0697	92.1404	91.7243	93.459	93.1626	93.4382	93.7468	91.4185	91.403	93.2017	91.145	88.9737	83.6795	84.4613	92.3746	87.9907	90.4218	87.0295	92.5598	92.3905	93.7641	92.097
C.albicans_GCA_000447475.1.fna	96.3602	98.2938	92.1496	100	98.8132	98.5893	98.9526	98.5303	98.1655	98.0503	98.0085	99.7914	98.5896	98.5896	98.6455	97.9815	98.8067	98.5744	98.6197	97.9334	91.6505	99.6389	98.283	99.0124	97.5412	98.4312	98.6648	98.616	99.6087	98.2922	98.6058	98.6747	98.6796	98.5285	98.2676	99.0627	98.6725	98.9069	94.9043	89.8268	90.4324	97.7478	95.3088	96.3233	94.175	97.9437	97.9704	98.3422	99.5427
C.albicans_GCA_000447495.1.fna	95.2732	97.2378	91.0858	98.8132	100	97.6012	97.9566	97.5687	97.1276	97.05	96.9532	98.7518	97.5994	97.5994	97.6252	96.9595	97.7931	97.5936	97.6271	99.013	90.5494	98.6123	97.2138	97.9516	97.705	97.4186	97.6424	97.6262	98.6202	97.2397	97.6493	97.6482	97.6416	97.5495	97.2899	98.1071	97.6283	97.9677	93.8265	88.858	89.4296	96.7756	94.33	96.3882	93.1465	96.9132	96.9325	97.3142	98.5781
C.albicans_GCA_000447515.1.fna	97.339	98.0781	93.4558	98.5893	97.6012	100	98.7786	99.6525	98.896	97.8507	98.9184	98.6044	99.5856	99.5856	99.4082	98.9203	99.5716	99.571	99.5815	97.7367	91.4218	98.6231	98.074	98.79	98.7697	98.6816	99.5776	98.6331	98.6138	98.0876	99.6314	99.5667	99.6156	99.7839	98.0635	97.8976	99.6001	97.724	95.6481	90.6214	91.2981	98.8105	94.4594	97.103	94.06	98.8827	98.8645	98.477	98.55
C.albicans_GCA_000447535.1.fna	96.4408	97.3691	92.4416	98.9526	97.9566	98.7786	100	98.7336	98.2797	97.5445	98.131	98.9839	98.7498	98.7498	98.7608	98.0886	99.0072	98.7949	98.8111	97.877	92.84	98.8345	98.2061	98.9312	97.696	97.9878	98.7851	98.3949	98.8423	98.2267	98.7825	98.7788	98.8149	98.7334	97.3294	98.2911	98.7873	98.0736	94.9247	89.7389	90.4596	97.914	94.4796	96.4011	94.9661	98.0548	98.052	98.0872	98.8032
C.albicans_GCA_000447555.1.fna	97.2647	98.0281	93.2858	98.5303	97.5687	99.6525	98.7336	100	98.867	97.8229	98.8202	98.5533	99.5891	99.5891	99.38	98.8867	99.548	99.5633	99.5932	97.7122	91.3637	98.5876	98.0323	98.752	98.6427	98.5923	99.5441	98.596	98.5799	98.0507	99.5763	99.4912	99.5673	99.6547	98.0136	97.8478	99.5395	97.6894	95.7805	90.5698	91.228	98.7624	94.6464	97.0836	94.0445	98.8608	98.8342	98.3778	98.5595
C.albicans_GCA_000447575.1.fna	98.0523	98.9531	92.4428	98.1655	97.1276	98.896	98.2797	98.867	100	98.7346	99.6042	98.2051	98.9007	98.9007	98.9316	99.6205	99.173	98.8975	98.9401	97.2683	90.8484	98.0129	98.9588	98.2863	97.8363	97.821	98.9441	97.9382	97.9769	99.0252	98.9248	98.9096	98.9679	98.8338	98.9382	98.829	98.9395	97.2368	95.3713	90.0776	90.7571	98.0824	93.6807	98.0251	93.3995	99.6025	99.6094	97.6353	97.9409
C.albicans_GCA_000447595.1.fna	96.9733	98.2051	91.2077	98.0503	97.05	97.8507	97.5445	97.8229	98.7346	100	98.613	98.052	97.8477	97.8477	97.8993	98.5967	98.0807	97.8644	97.911	96.5104	90.1885	97.9273	98.2068	97.5874	96.7761	98.4077	97.9109	97.3443	97.9456	98.2185	97.8761	97.9222	97.9166	97.8078	98.2049	98.7505	97.9072	97.1228	94.191	88.8967	89.5773	97.0106	93.5502	96.8958	92.6921	98.579	98.5637	96.8642	97.8853
C.albicans_GCA_000447615.1.fna	98.0965	98.8931	92.6993	98.0085	96.9532	98.9184	98.131	98.8202	99.6042	98.613	100	97.9759	98.8615	98.8615	98.7863	99.6608	98.9778	98.9347	98.9453	97.0705	90.9708	98.0252	98.8386	98.1757	97.8746	97.8412	98.9723	97.9042	97.9776	98.8195	98.9434	98.9204	99.007	98.8878	98.8251	98.6557	98.9858	97.0444	95.0234	89.9168	90.6219	98.0865	93.6801	97.8437	93.3636	99.6261	99.632	97.6296	97.926
C.albicans_GCA_000447635.1.fna	96.3514	98.3147	92.4126	99.7914	98.7518	98.6044	98.9839	98.5533	98.2051	98.052	97.9759	100	98.5888	98.5888	98.6472	97.9684	98.8625	98.5894	98.6315	97.9009	91.8409	99.6614	98.2946	98.9882	97.5329	98.4648	98.6291	98.6178	99.605	98.3558	98.6446	98.6368	98.6753	98.5536	98.262	99.0922	98.6268	98.8799	94.8952	89.7322	90.4455	97.7805	95.3319	96.3195	94.1064	97.9254	97.9512	98.3651	99.5546
C.albicans_GCA_000691765.1.fna	97.2783	98.026	93.1634	98.5896	97.5994	99.5856	98.7498	99.5891	98.9007	97.8477	98.8615	98.5888	100	100	99.4012	98.8919	99.567	99.5572	99.56	97.7408	91.3826	98.6167	98.0332	98.7577	98.5359	98.4668	99.5651	98.6057	98.609	98.0532	99.5802	99.5328	99.5657	99.5528	98.0494	97.9247	99.5573	97.7215	95.7666	90.5894	91.2495	98.7655	94.4196	97.1106	94.0656	98.8548	98.8451	98.3366	98.5778
C.albicans_GCA_000691765.2.fna	97.2783	98.026	93.1634	98.5896	97.5994	99.5856	98.7498	99.5891	98.9007	97.8477	98.8615	98.5888	100	100	99.4012	98.8919	99.567	99.5572	99.56	97.7408	91.3826	98.6167	98.0332	98.7577	98.5359	98.4668	99.5651	98.6057	98.609	98.0532	99.5802	99.5328	99.5657	99.5528	98.0494	97.9247	99.5573	97.7215	95.7666	90.5894	91.2495	98.7655	94.4196	97.1106	94.0656	98.8548	98.8451	98.3366	98.5778
C.albicans_GCA_000773725.1.fna	97.5492	98.0813	93.0175	98.6455	97.6252	99.4082	98.7608	99.38	98.9316	97.8993	98.7863	98.6472	99.4012	99.4012	100	98.8078	99.6082	99.3721	99.4562	97.7855	91.4394	98.4991	98.0971	98.8172	98.3709	98.3182	99.4424	98.4735	98.4822	98.0934	99.4593	99.4606	99.49	99.3632	98.0657	97.9577	99.4581	97.8983	95.7023	90.7852	91.4481	98.7229	94.1962	97.2554	94.0687	98.8839	98.7583	98.5277	98.4561
C.albicans_GCA_000773735.1.fna	98.0252	98.8199	92.4712	97.9815	96.9595	98.9203	98.0886	98.8867	99.6205	98.5967	99.6608	97.9684	98.8919	98.8919	98.8078	100	98.9427	98.8831	98.9555	97.124	90.6848	98.1784	98.8057	98.1135	97.8991	97.8528	99.1582	97.9248	97.9978	98.8006	98.9256	98.9256	99.1232	98.8755	98.8017	98.6426	99.182	97.0691	95.0207	89.9866	90.6456	98.1345	93.6853	97.8755	93.4334	99.8119	99.774	97.6359	97.8949
C.albicans_GCA_000773745.1.fna	97.3773	98.3425	93.4389	98.8067	97.7931	99.5716	99.0072	99.548	99.173	98.0807	98.9778	98.8625	99.567	99.567	99.6082	98.9427	100	99.5979	99.6076	97.9314	91.8867	98.6733	98.2805	99.0302	98.5215	98.502	99.6241	98.5905	98.6575	98.3245	99.5967	99.6212	99.6546	99.535	98.2831	98.1238	99.6206	97.8913	96.0478	90.7306	91.481	98.7566	94.3568	97.3173	94.0548	98.9219	98.9153	98.3474	98.5822
C.albicans_GCA_000773755.1.fna	97.2637	98.0489	93.1798	98.5744	97.5936	99.571	98.7949	99.5633	98.8975	97.8644	98.9347	98.5894	99.5572	99.5572	99.3721	98.8831	99.5979	100	99.6022	97.7376	91.4075	98.5614	98.0114	98.7577	98.5387	98.4648	99.5506	98.6337	98.6285	98.0587	99.5955	99.5557	99.5547	99.5282	98.0676	97.8871	99.5496	97.6744	95.7768	90.5718	91.2427	98.7777	94.3952	97.0953	94.0252	98.8228	98.8511	98.3524	98.5879
C.albicans_GCA_000773805.1.fna	97.3125	98.0948	93.1761	98.6197	97.6271	99.5815	98.8111	99.5932	98.9401	97.911	98.9453	98.6315	99.56	99.56	99.4562	98.9555	99.6076	99.6022	100	97.789	91.4353	98.6375	98.0835	98.7946	98.5698	98.4918	99.6201	98.8104	98.8779	98.1082	99.6125	99.5931	99.6397	99.55	98.1173	97.9433	99.6099	97.7587	95.6739	90.6577	91.3066	98.9999	94.3725	97.1564	94.1043	98.9248	98.8714	98.3811	98.6032
C.albicans_GCA_000773825.1.fna	95.3739	96.2877	91.0822	97.9334	99.013	97.7367	97.877	97.7122	97.2683	96.5104	97.0705	97.9009	97.7408	97.7408	97.7855	97.124	97.9314	97.7376	97.789	100	90.6046	97.8085	98.1061	98.74	97.8532	96.9286	97.7903	97.3908	97.782	98.081	97.804	97.7463	97.8157	97.6906	96.324	97.2832	97.7681	97.0713	94.0354	88.7757	89.3805	96.9081	93.4002	96.5054	93.1111	97.0696	97.0644	96.226	97.7201
C.albicans_GCA_000773845.1.fna	89.6402	90.2283	91.948	91.6505	90.5494	91.4218	92.84	91.3637	90.8484	90.1885	90.9708	91.8409	91.3826	91.3826	91.4394	90.6848	91.8867	91.4075	91.4353	90.6046	100	91.604	91.1565	91.9173	90.3537	90.8718	91.4299	91.1463	91.5058	91.15	91.6568	91.467	91.6937	91.7419	90.012	90.8819	91.4351	90.5818	87.2974	81.7352	82.5623	90.4713	87.0316	88.7647	87.3135	90.7778	90.6161	92.5816	91.42
C.albicans_GCA_000774085.1.fna	96.3241	98.1803	92.2925	99.6389	98.6123	98.6231	98.8345	98.5876	98.0129	97.9273	98.0252	99.6614	98.6167	98.6167	98.4991	98.1784	98.6733	98.5614	98.6375	97.8085	91.604	100	98.1276	98.8355	97.5871	98.4455	98.875	98.6237	99.6555	98.1436	98.6383	98.6382	98.8661	98.5832	98.1528	98.9734	98.8532	98.7566	94.7323	89.6799	90.3313	97.8243	95.3546	96.2101	94.1398	98.0999	98.0987	98.3963	99.5147
C.albicans_GCA_000775445.1.fna	97.2172	98.0505	91.7375	98.283	97.2138	98.074	98.2061	98.0323	98.9588	98.2068	98.8386	98.2946	98.0332	98.0332	98.0971	98.8057	98.2805	98.0114	98.0835	98.1061	91.1565	98.1276	100	99.1547	96.9874	97.3359	98.0798	97.6621	98.0692	99.835	98.1183	98.07	98.158	98.0334	97.9535	98.9622	98.0899	97.3213	94.2538	89.0391	89.7357	97.2124	93.7382	97.1219	93.4172	98.7865	98.7833	96.5358	98.0604
C.albicans_GCA_000775455.1.fna	96.5233	97.3811	92.4516	99.0124	97.9516	98.79	98.9312	98.752	98.2863	97.5874	98.1757	98.9882	98.7577	98.7577	98.8172	98.1135	99.0302	98.7577	98.7946	98.74	91.9173	98.8355	99.1547	100	97.7179	98.014	98.8127	98.3991	98.8189	99.1422	98.8031	98.8226	98.847	98.746	97.2892	98.2408	98.8101	98.0531	94.9898	89.7548	90.4641	97.917	94.4628	96.4099	94.1119	98.1037	98.0852	97.2813	98.7893
C.albicans_GCA_000775465.1.fna	96.2076	97.0009	92.3753	97.5412	97.705	98.7697	97.696	98.6427	97.8363	96.7761	97.8746	97.5329	98.5359	98.5359	98.3709	97.8991	98.5215	98.5387	98.5698	97.8532	90.3537	97.5871	96.9874	97.7179	100	97.6268	98.559	97.5815	97.5922	97.0075	98.5746	98.5132	98.5659	98.7336	96.9864	96.8476	98.5678	96.656	94.5534	89.4826	90.1342	97.7346	93.3826	97.1965	92.9592	97.8527	97.8268	97.3348	97.511
C.albicans_GCA_000775505.1.fna	96.1778	97.3115	92.3531	98.4312	97.4186	98.6816	97.9878	98.5923	97.821	98.4077	97.8412	98.4648	98.4668	98.4668	98.3182	97.8528	98.502	98.4648	98.4918	96.9286	90.8718	98.4455	97.3359	98.014	97.6268	100	98.4453	97.9712	98.4574	97.3566	98.514	98.4658	98.4888	98.6388	97.2754	97.7621	98.46	97.5656	94.4881	89.4071	90.022	97.6507	94.2776	95.9677	93.2909	97.8021	97.7756	97.5449	98.456
C.albicans_GCA_000775525.1.fna	97.3117	98.1219	93.1936	98.6648	97.6424	99.5776	98.7851	99.5441	98.9441	97.9109	98.9723	98.6291	99.5651	99.5651	99.4424	99.1582	99.6241	99.5506	99.6201	97.7903	91.4299	98.875	98.0798	98.8127	98.559	98.4453	100	98.6104	98.6915	98.1028	99.567	99.6042	99.8175	99.5258	98.1109	97.9533	99.8295	97.7359	95.7036	90.6736	91.2981	98.7873	94.3539	97.1568	94.0656	99.1051	99.0603	98.368	98.5286
C.albicans_GCA_000784495.1.fna	96.2267	97.4827	92.0697	98.616	97.6262	98.6331	98.3949	98.596	97.9382	97.3443	97.9042	98.6178	98.6057	98.6057	98.4735	97.9248	98.5905	98.6337	98.8104	97.3908	91.1463	98.6237	97.6621	98.3991	97.5815	97.9712	98.6104	100	98.8241	97.7035	98.6279	98.6114	98.6142	98.5829	97.503	97.9033	98.5978	97.7394	94.5979	89.4652	90.1405	97.991	94.3346	96.0941	93.7499	97.9003	97.8618	97.4026	98.6389
C.albicans_GCA_000784505.1.fna	96.2886	98.1406	92.1404	99.6087	98.6202	98.6138	98.8423	98.5799	97.9769	97.9456	97.9776	99.605	98.609	98.609	98.4822	97.9978	98.6575	98.6285	98.8779	97.782	91.5058	99.6555	98.0692	98.8189	97.5922	98.4574	98.6915	98.8241	100	98.1101	98.6163	98.6456	98.6797	98.5676	98.1584	98.9269	98.6587	98.7396	94.7012	89.6612	90.3121	97.9709	95.3616	96.1711	94.12	97.9712	97.91	98.405	99.5816
C.albicans_GCA_000784515.1.fna	97.2017	98.0237	91.7243	98.2922	97.2397	98.0876	98.2267	98.0507	99.0252	98.2185	98.8195	98.3558	98.0532	98.0532	98.0934	98.8006	98.3245	98.0587	98.1082	98.081	91.15	98.1436	99.835	99.1422	97.0075	97.3566	98.1028	97.7035	98.1101	100	98.1347	98.0898	98.1579	98.0476	97.9851	98.9825	98.0991	97.3349	94.2881	89.0253	89.7346	97.2389	93.7599	97.1365	93.4308	98.7788	98.7828	96.5847	98.0894
C.albicans_GCA_000784525.1.fna	97.3944	98.1064	93.459	98.6058	97.6493	99.6314	98.7825	99.5763	98.9248	97.8761	98.9434	98.6446	99.5802	99.5802	99.4593	98.9256	99.5967	99.5955	99.6125	97.804	91.6568	98.6383	98.1183	98.8031	98.5746	98.514	99.567	98.6279	98.6163	98.1347	100	99.5897	99.6243	99.5731	98.0789	97.9495	99.5681	97.723	95.6557	90.605	91.3004	98.8198	94.4096	97.1484	94.0662	98.8963	98.8671	98.3574	98.5558
C.albicans_GCA_000784575.1.fna	97.2904	98.0997	93.1626	98.6747	97.6482	99.5667	98.7788	99.4912	98.9096	97.9222	98.9204	98.6368	99.5328	99.5328	99.4606	98.9256	99.6212	99.5557	99.5931	97.7463	91.467	98.6382	98.07	98.8226	98.5132	98.4658	99.6042	98.6114	98.6456	98.0898	99.5897	100	99.6113	99.5163	98.1095	97.9574	99.603	97.7763	95.6808	90.7385	91.3104	98.7541	94.3585	97.1279	94.0654	98.8808	98.8948	98.3165	98.6009
C.albicans_GCA_000784595.1.fna	97.3435	98.1759	93.4382	98.6796	97.6416	99.6156	98.8149	99.5673	98.9679	97.9166	99.007	98.6753	99.5657	99.5657	99.49	99.1232	99.6546	99.5547	99.6397	97.8157	91.6937	98.8661	98.158	98.847	98.5659	98.4888	99.8175	98.6142	98.6797	98.1579	99.6243	99.6113	100	99.5574	98.1356	97.9973	99.8096	97.7702	95.715	90.6513	91.3451	98.8233	94.373	97.1897	94.0877	99.0775	99.093	98.3643	98.5519
C.albicans_GCA_000784615.1.fna	97.3001	98.0404	93.7468	98.5285	97.5495	99.7839	98.7334	99.6547	98.8338	97.8078	98.8878	98.5536	99.5528	99.5528	99.3632	98.8755	99.535	99.5282	99.55	97.6906	91.7419	98.5832	98.0334	98.746	98.7336	98.6388	99.5258	98.5829	98.5676	98.0476	99.5731	99.5163	99.5574	100	98.018	97.8514	99.553	97.6772	95.5782	90.6042	91.2401	98.7471	94.504	97.0634	94.0503	98.839	98.8133	98.4289	98.5276
C.albicans_GCA_000784635.1.fna	97.1718	99.8328	91.4185	98.2676	97.2899	98.0635	97.3294	98.0136	98.9382	98.2049	98.8251	98.262	98.0494	98.0494	98.0657	98.8017	98.2831	98.0676	98.1173	96.324	90.012	98.1528	97.9535	97.2892	96.9864	97.2754	98.1109	97.503	98.1584	97.9851	98.0789	98.1095	98.1356	98.018	100	99.0628	98.121	97.3584	94.3545	89.0535	89.7119	97.2122	93.7549	97.0896	92.4966	98.7647	98.7657	97.2236	98.1034
C.albicans_GCA_000784655.1.fna	97.0101	99.0008	91.403	99.0627	98.1071	97.8976	98.2911	97.8478	98.829	98.7505	98.6557	99.0922	97.9247	97.9247	97.9577	98.6426	98.1238	97.8871	97.9433	97.2832	90.8819	98.9734	98.9622	98.2408	96.8476	97.7621	97.9533	97.9033	98.9269	98.9825	97.9495	97.9574	97.9973	97.8514	99.0628	100	97.9488	98.221	94.2941	89.1068	89.7673	97.0836	94.6284	97.0106	93.4247	98.6174	98.6246	97.6443	98.9189
C.albicans_GCA_000784695.1.fna	97.3067	98.1262	93.2017	98.6725	97.6283	99.6001	98.7873	99.5395	98.9395	97.9072	98.9858	98.6268	99.5573	99.5573	99.4581	99.182	99.6206	99.5496	99.6099	97.7681	91.4351	98.8532	98.0899	98.8101	98.5678	98.46	99.8295	98.5978	98.6587	98.0991	99.5681	99.603	99.8096	99.553	98.121	97.9488	100	97.7324	95.702	90.6576	91.3167	98.7834	94.3695	97.1653	94.0878	99.0763	99.1147	98.3544	98.5554
C.albicans_GCA_002259805.1.fna	95.4579	97.3431	91.145	98.9069	97.9677	97.724	98.0736	97.6894	97.2368	97.1228	97.0444	98.8799	97.7215	97.7215	97.8983	97.0691	97.8913	97.6744	97.7587	97.0713	90.5818	98.7566	97.3213	98.0531	96.656	97.5656	97.7359	97.7394	98.7396	97.3349	97.723	97.7763	97.7702	97.6772	97.3584	98.221	97.7324	100	94.0677	90.9883	91.3769	98.5652	94.5667	97.2038	95.0298	97.109	97.0501	97.5488	98.7232
C.albicans_GCA_002259865.1.fna	93.4198	94.2437	88.9737	94.9043	93.8265	95.6481	94.9247	95.7805	95.3713	94.191	95.0234	94.8952	95.7666	95.7666	95.7023	95.0207	96.0478	95.7768	95.6739	94.0354	87.2974	94.7323	94.2538	94.9898	94.5534	94.4881	95.7036	94.5979	94.7012	94.2881	95.6557	95.6808	95.715	95.5782	94.3545	94.2941	95.702	94.0677	100	90.2388	87.6365	94.7859	90.7701	93.4384	89.9665	94.9339	95.1444	94.3509	94.6326
C.albicans_GCA_002259875.1.fna	88.4683	89.0456	83.6795	89.8268	88.858	90.6214	89.7389	90.5698	90.0776	88.8967	89.9168	89.7322	90.5894	90.5894	90.7852	89.9866	90.7306	90.5718	90.6577	88.7757	81.7352	89.6799	89.0391	89.7548	89.4826	89.4071	90.6736	89.4652	89.6612	89.0253	90.605	90.7385	90.6513	90.6042	89.0535	89.1068	90.6576	90.9883	90.2388	100	96.4158	91.5256	85.5647	90.0753	86.7512	89.9065	89.9434	88.9183	89.7144
C.albicans_GCA_002259885.1.fna	89.0285	89.7566	84.4613	90.4324	89.4296	91.2981	90.4596	91.228	90.7571	89.5773	90.6219	90.4455	91.2495	91.2495	91.4481	90.6456	91.481	91.2427	91.3066	89.3805	82.5623	90.3313	89.7357	90.4641	90.1342	90.022	91.2981	90.1405	90.3121	89.7346	91.3004	91.3104	91.3451	91.2401	89.7119	89.7673	91.3167	91.3769	87.6365	96.4158	100	92.1758	85.9419	90.7101	87.2599	90.5727	90.5918	89.6613	90.2943
C.albicans_GCA_002276455.1.fna	96.5446	97.1944	92.3746	97.7478	96.7756	98.8105	97.914	98.7624	98.0824	97.0106	98.0865	97.7805	98.7655	98.7655	98.7229	98.1345	98.7566	98.7777	98.9999	96.9081	90.4713	97.8243	97.2124	97.917	97.7346	97.6507	98.7873	97.991	97.9709	97.2389	98.8198	98.7541	98.8233	98.7471	97.2122	97.0836	98.7834	98.5652	94.7859	91.5256	92.1758	100	93.4973	97.9645	95.0153	98.1654	98.0617	97.6546	97.8054
C.albicans_GCA_003454735.1.fna	91.8881	93.7733	87.9907	95.3088	94.33	94.4594	94.4796	94.6464	93.6807	93.5502	93.6801	95.3319	94.4196	94.4196	94.1962	93.6853	94.3568	94.3952	94.3725	93.4002	87.0316	95.3546	93.7382	94.4628	93.3826	94.2776	94.3539	94.3346	95.3616	93.7599	94.4096	94.3585	94.373	94.504	93.7549	94.6284	94.3695	94.5667	90.7701	85.5647	85.9419	93.4973	100	91.7983	95.1614	93.5629	93.6184	93.9711	95.3189
C.albicans_GCA_004026255.1.fna	96.325	97.1205	90.4218	96.3233	96.3882	97.103	96.4011	97.0836	98.0251	96.8958	97.8437	96.3195	97.1106	97.1106	97.2554	97.8755	97.3173	97.0953	97.1564	96.5054	88.7647	96.2101	97.1219	96.4099	97.1965	95.9677	97.1568	96.0941	96.1711	97.1365	97.1484	97.1279	97.1897	97.0634	97.0896	97.0106	97.1653	97.2038	93.4384	90.0753	90.7101	97.9645	91.7983	100	93.3653	97.9093	97.8649	95.8462	96.13
C.albicans_GCA_005890685.1.fna	91.6422	92.4931	87.0295	94.175	93.1465	94.06	94.9661	94.0445	93.3995	92.6921	93.3636	94.1064	94.0656	94.0656	94.0687	93.4334	94.0548	94.0252	94.1043	93.1111	87.3135	94.1398	93.4172	94.1119	92.9592	93.2909	94.0656	93.7499	94.12	93.4308	94.0662	94.0654	94.0877	94.0503	92.4966	93.4247	94.0878	95.0298	89.9665	86.7512	87.2599	95.0153	95.1614	93.3653	100	93.3724	93.3628	93.4152	94.0889
C.albicans_GCA_005890705.1.fna	98.1187	98.8116	92.5598	97.9437	96.9132	98.8827	98.0548	98.8608	99.6025	98.579	99.6261	97.9254	98.8548	98.8548	98.8839	99.8119	98.9219	98.8228	98.9248	97.0696	90.7778	98.0999	98.7865	98.1037	97.8527	97.8021	99.1051	97.9003	97.9712	98.7788	98.8963	98.8808	99.0775	98.839	98.7647	98.6174	99.0763	97.109	94.9339	89.9065	90.5727	98.1654	93.5629	97.9093	93.3724	100	99.6648	97.6736	97.8317
C.albicans_GCA_005890745.1.fna	98.0056	98.7743	92.3905	97.9704	96.9325	98.8645	98.052	98.8342	99.6094	98.5637	99.632	97.9512	98.8451	98.8451	98.7583	99.774	98.9153	98.8511	98.8714	97.0644	90.6161	98.0987	98.7833	98.0852	97.8268	97.7756	99.0603	97.8618	97.91	98.7828	98.8671	98.8948	99.093	98.8133	98.7657	98.6246	99.1147	97.0501	95.1444	89.9434	90.5918	98.0617	93.6184	97.8649	93.3628	99.6648	100	97.5984	97.8515
C.albicans_GCA_005890765.1.fna	96.2566	97.1989	93.7641	98.3422	97.3142	98.477	98.0872	98.3778	97.6353	96.8642	97.6296	98.3651	98.3366	98.3366	98.5277	97.6359	98.3474	98.3524	98.3811	96.226	92.5816	98.3963	96.5358	97.2813	97.3348	97.5449	98.368	97.4026	98.405	96.5847	98.3574	98.3165	98.3643	98.4289	97.2236	97.6443	98.3544	97.5488	94.3509	88.9183	89.6613	97.6546	93.9711	95.8462	93.4152	97.6736	97.5984	100	98.3609
C.albicans_GCA_005890775.1.fna	96.2513	98.0973	92.097	99.5427	98.5781	98.55	98.8032	98.5595	97.9409	97.8853	97.926	99.5546	98.5778	98.5778	98.4561	97.8949	98.5822	98.5879	98.6032	97.7201	91.42	99.5147	98.0604	98.7893	97.511	98.456	98.5286	98.6389	99.5816	98.0894	98.5558	98.6009	98.5519	98.5276	98.1034	98.9189	98.5554	98.7232	94.6326	89.7144	90.2943	97.8054	95.3189	96.13	94.0889	97.8317	97.8515	98.3609	100
C.albicans_GCA_011037055.1.fna	96.494	99.2174	92.1668	99.0437	97.9936	98.7381	98.0337	98.6954	98.3017	97.502	98.1659	98.9879	98.7309	98.7309	98.8078	98.1158	99.0311	98.7277	98.7711	96.9883	90.7645	98.8363	97.3167	98.0475	97.6682	97.9129	98.8055	98.17	98.8219	97.3081	98.7923	98.7819	98.8329	98.6749	99.1508	98.3303	98.8018	98.0989	94.9665	89.8107	90.4701	97.8884	94.4275	96.4305	93.2172	98.1055	98.0679	97.8854	98.7801
C.albicans_GCA_015227795.1.fna	94.9096	94.7508	89.2189	96.0367	95.0507	96.0538	95.6803	96.0527	95.3455	94.594	95.3779	96.028	96.0295	96.0295	95.8885	95.3946	96.0152	96.0773	96.2552	94.6671	88.8886	96.0864	94.9539	95.6715	94.9658	95.2368	96.0794	97.1167	96.2762	94.9766	96.1002	96.032	96.0856	96.0052	94.789	95.3435	96.0825	95.1158	91.9503	86.7548	87.35	95.4122	91.6544	93.4273	90.9392	95.3196	95.2882	94.6018	96.0748
C.albicans_GCA_015344825.1.fna	94.8341	95.4726	90.4478	96.1098	96.2895	97.1678	96.1771	97.1438	96.409	95.2658	96.4069	96.069	97.1189	97.1189	97.0787	96.4636	97.067	97.0652	97.0997	96.4299	88.533	96.1116	95.4906	96.2087	97.2867	95.9949	97.0782	96.0559	96.0969	95.4844	97.1312	97.0961	97.1072	97.1343	95.4832	95.3892	97.0969	96.9757	93.2124	89.9306	90.4799	97.9719	91.8638	97.5333	93.3221	96.4608	96.3774	95.9428	96.0789
C.albicans_GCA_015344855.1.fna	96.2437	98.042	92.2484	99.4806	98.513	98.709	98.7123	98.6406	97.8925	97.8232	97.8863	99.4946	98.5195	98.5195	98.3596	97.914	98.518	98.5346	98.509	97.6517	91.3476	99.4934	98.0149	98.6959	97.6734	98.6974	98.5018	98.5554	99.4846	98.0425	98.565	98.5245	98.5201	98.7194	98.0485	98.8321	98.5312	98.643	94.5726	89.6391	90.2992	97.7112	95.4467	96.0696	94.0479	97.8517	97.8594	98.3559	99.4753
C.albicans_GCA_015344895.1.fna	93.7628	93.2382	89.8415	93.8678	92.7929	94.7921	93.9333	94.7555	94.2557	93.0211	94.1048	93.8795	94.7417	94.7417	94.9226	94.1054	94.9529	94.7247	94.7957	92.8155	87.9064	93.7646	93.2634	93.9997	93.6263	93.6064	94.7739	93.6162	93.7183	93.279	94.7912	94.7634	94.8291	94.7547	93.1844	93.1803	94.7912	94.8342	92.5423	88.948	87.8325	95.7317	89.1581	94.1839	90.6162	94.1072	94.2106	93.2981	93.738
C.albicans_GCA_015345605.1.fna	96.0158	97.5142	91.2306	98.3767	97.2807	98.3343	98.2478	98.2793	97.6549	97.3808	97.6094	98.3911	98.2972	98.2972	98.2412	97.6032	98.3809	98.2671	98.3519	97.1653	90.3402	98.3375	97.5158	98.2722	97.1717	97.9942	98.2992	98.2034	98.3478	97.5261	98.3443	98.5084	98.3597	98.2992	97.5112	97.628	98.3087	97.4445	94.2607	90.8319	90.7704	97.4259	93.7015	95.667	93.311	97.6037	97.5614	97.7984	98.2857
C.albicans_GCA_015345625.1.fna	95.343	97.2759	91.8417	98.7933	97.8013	97.5957	97.9831	97.5743	97.1663	97.1442	96.9486	98.8402	97.5993	97.5993	97.7724	96.9668	97.8135	97.5826	97.6486	96.8737	91.3066	98.6817	97.231	97.9781	96.495	97.6476	97.6097	97.6467	98.6882	97.2776	97.641	97.6283	97.6439	97.5457	97.2879	98.2051	97.6174	99.7641	93.631	90.2914	90.9578	98.4989	94.1374	97.078	94.7865	97.0095	96.9226	97.4326	98.6989
C.albicans_GCA_015345665.1.fna	95.2896	96.0579	92.4297	96.705	96.9231	97.5994	96.7848	97.5541	97.1088	95.8269	96.8922	96.6997	97.5768	97.5768	97.7669	96.9127	97.8423	97.5592	97.621	97.0814	90.5924	96.5719	96.0493	96.8077	97.717	96.4221	97.6223	96.4495	96.5206	96.0929	97.651	97.6003	97.6805	97.5623	96.0639	95.9628	97.6271	97.6513	93.585	91.6862	92.0062	98.5516	91.6827	98.3326	93.4137	96.969	96.9038	96.2725	96.524
C.albicans_GCA_015345685.1.fna	93.9959	93.6193	87.8237	94.0337	92.9779	95.1485	94.3943	95.1381	94.3694	93.5656	94.3657	94.0446	95.09	95.09	95.1103	94.442	95.0806	95.1189	95.3797	93.2856	86.8986	94.1073	93.6109	94.3845	93.9783	94.2593	95.1421	94.4654	94.3098	93.6371	95.1554	95.1547	95.1719	95.1138	93.6537	93.2993	95.1482	93.0561	90.7557	92.3855	92.9134	94.4172	89.4454	92.3936	89.2987	94.3662	94.3388	93.952	94.1252
C.albicans_GCA_015345725.1.fna	94.0482	94.7692	88.934	95.1925	94.0426	96.1938	95.469	96.1543	95.4828	94.6821	95.5077	95.1625	96.1231	96.1231	96.2201	95.4809	96.2062	96.1222	96.1866	94.3729	87.2459	95.1908	94.778	95.5273	95.01	95.3041	96.2203	95.2936	95.1592	94.7931	96.2411	96.1519	96.2364	96.1378	94.7427	94.4078	96.2182	96.0275	92.0223	90.5908	90.4416	97.0294	90.622	95.3147	92.464	95.4449	95.4036	95.1615	95.0341
C.albicans_GCA_015345745.1.fna	94.3076	96.2176	91.7104	96.8598	97.1182	96.7619	95.8804	96.705	96.1876	95.3092	96.0481	96.9229	96.6811	96.6811	96.8549	96.0638	96.9426	96.7118	96.7637	96.0956	90.0108	96.8021	95.1729	95.8715	96.8906	95.9499	96.7443	97.0868	96.7779	95.1865	96.7996	96.7381	96.8127	96.7276	96.215	96.2297	96.7478	97.8543	92.5567	91.1425	91.2202	97.696	92.0046	97.4416	92.5932	96.0947	96.0068	95.98	96.7783
C.albicans_GCA_015345785.1.fna	96.3519	97.6306	92.4811	98.7085	97.6922	98.917	98.4139	98.8123	98.0368	97.2525	98.0416	98.714	98.6828	98.6828	98.5446	98.0765	98.6891	98.689	98.7172	96.6292	91.3182	98.7199	96.9867	97.6671	97.8517	98.1995	98.6837	97.7832	98.728	97.0031	98.7126	98.6861	98.7151	98.8507	97.6345	98.0294	98.7098	97.8496	94.6526	89.4923	90.122	97.8767	94.4773	96.1706	93.7457	98.0342	98.0184	99.2343	98.7586
C.albicans_GCA_015345795.1.fna	97.127	97.9101	90.9798	96.8943	95.8496	97.9429	97.1992	97.9084	98.6801	97.8539	98.6339	96.8816	97.9143	97.9143	97.8961	98.6729	97.9397	97.8843	97.9365	96.1803	89.3106	96.8709	97.9265	97.2125	96.8029	97.0767	97.9193	97.0597	96.9046	97.9621	98.0438	97.9342	97.9382	97.8708	97.928	97.6165	97.9261	97.7899	93.8838	92.4633	92.4302	98.8447	92.3514	98.6277	94.147	98.7349	98.6273	96.8248	96.9381
C.albicans_GCA_015345815.1.fna	93.6255	95.3949	88.613	97.0761	97.2308	95.8316	96.1194	95.771	95.3676	95.1923	95.1521	97.0763	95.837	95.837	95.9808	95.1946	96.0093	95.788	95.8428	96.2883	87.8969	96.963	95.4104	96.138	95.9491	95.7139	95.8509	95.7938	96.9013	95.4087	95.8442	95.834	95.8878	95.7844	95.3965	96.3621	95.8707	97.936	91.978	90.4881	90.621	96.7137	92.3906	96.551	92.8962	95.2105	95.1856	95.5613	96.8778
C.albicans_GCA_015345835.1.fna	95.4904	97.2855	91.0241	98.7717	97.784	97.7026	97.9514	97.6637	97.133	97.0369	97.042	98.7657	97.6635	97.6635	97.7711	97.0886	97.7676	97.6195	97.7165	96.9225	90.3131	98.7355	97.229	97.9118	96.6004	97.6251	97.7027	97.712	98.7252	97.2421	97.7193	97.7072	97.7454	97.6382	97.2746	98.1477	97.7231	99.7087	93.7114	91.5914	92.0337	98.5351	94.3411	97.0759	94.9276	97.1182	97.03	97.4936	98.6954
C.albicans_GCA_016906495.1.fna	96.3953	98.1876	92.1445	99.3968	98.424	98.6287	98.6082	98.5757	98.0183	97.9452	98.0558	99.39	98.4966	98.4966	98.2781	98.0581	98.4196	98.4303	98.4647	97.5835	91.2612	99.4231	98.1465	98.6093	97.6238	98.5913	98.4405	98.4931	99.4439	98.1788	98.4567	98.4493	98.4458	98.6411	98.1966	98.9856	98.4561	98.5565	94.6111	89.4268	90.0799	97.6279	95.3576	96.2513	93.9573	98.016	97.9991	98.3195	99.4266
C.albicans_GCA_017309835.1.fna	97.2891	98.0522	93.2824	98.5745	97.6079	99.6581	98.7581	99.8427	98.8889	97.8628	98.867	98.5853	99.5878	99.5878	99.3977	98.8998	99.5795	99.5811	99.6066	97.7395	91.3851	98.6153	98.0506	98.7743	98.6564	98.5924	99.5687	98.6137	98.6344	98.0852	99.5998	99.5385	99.5875	99.6636	98.0514	97.8962	99.572	97.712	95.7843	90.5992	91.2629	98.7949	94.6584	97.1039	94.053	98.8557	98.8483	98.3923	98.5727
C.corydali_GCA_003706475.1.fna	67.4848	68.0381	63.8529	68.2582	67.4784	69.1423	68.4481	69.132	68.7476	68.0485	68.6933	68.2325	69.1467	69.1467	69.0659	68.7398	69.0884	69.1064	69.1278	67.6745	62.569	68.2758	68.0213	68.455	68.3118	68.4064	69.1268	68.3131	68.2909	68.0552	69.0829	69.1474	69.0879	69.113	68.0789	67.8554	69.1242	68.805	66.636	66.5522	66.3994	69.5872	68.8408	68.4621	69.9317	68.8625	68.7584	68.1929	68.2781
C.corydali_GCA_003706475.2.fna	67.4848	68.0381	63.8529	68.2582	67.4784	69.1423	68.4481	69.132	68.7476	68.0485	68.6933	68.2325	69.1467	69.1467	69.0659	68.7398	69.0884	69.1064	69.1278	67.6745	62.569	68.2758	68.0213	68.455	68.3118	68.4064	69.1268	68.3131	68.2909	68.0552	69.0829	69.1474	69.0879	69.113	68.0789	67.8554	69.1242	68.805	66.636	66.5522	66.3994	69.5872	68.8408	68.4621	69.9317	68.8625	68.7584	68.1929	68.2781
C.dubliniensis_GCA_000026945.1.fna	88.878	89.5819	85.5822	89.8731	88.9614	90.8297	90.1573	90.8231	90.251	89.5463	90.2185	89.8685	90.8518	90.8518	90.6809	90.2311	90.8575	90.8064	90.8407	89.2567	84.1916	89.8784	89.5994	90.193	89.8643	90.0945	90.8016	89.9197	89.8951	89.5929	90.8283	90.8228	90.8043	90.8074	89.5987	89.3246	90.7959	89.018	87.2756	83.0076	83.6458	89.9911	86.2498	88.5029	86.0901	90.2202	90.1972	89.9029	89.8929
C.dubliniensis_GCA_000647555.1.fna	87.7303	88.2923	84.6034	88.6393	87.715	89.5815	88.8661	89.5936	88.9773	88.2486	88.9366	88.6255	89.5618	89.5618	89.6033	88.9967	89.6233	89.573	89.5544	88.0098	83.1832	88.6377	88.3425	88.9001	88.8858	88.844	89.5802	88.6551	88.6117	88.294	89.5501	89.5496	89.5349	89.5255	88.3069	88.0729	89.5767	89.2641	85.9896	83.2807	83.9284	90.2393	84.9434	88.7299	86.3816	89.1148	88.9568	88.7203	88.5876
C.dubliniensis_GCA_000647575.1.fna	81.7895	82.5833	85.2052	82.7638	81.7651	83.7509	83.1776	83.7493	83.1247	82.3374	83.2942	82.9472	83.7275	83.7275	83.7589	83.1378	83.9696	83.7245	83.7335	82.0242	83.5346	82.8717	82.6312	83.217	82.798	83.1501	83.7416	82.7626	82.7529	82.5872	83.9174	83.7234	83.9162	84.0097	82.3889	82.1553	83.736	83.4584	79.9701	77.2326	78.0119	84.5362	79.077	82.8817	80.3537	83.2547	83.0617	84.5662	82.7332
C.maltosa_GCA_000344705.1.fna	76.6851	77.0197	73.0769	77.2472	76.5301	78.0209	77.4753	78.0539	77.6453	77.0261	77.5983	77.2359	78.0754	78.0754	78.0173	77.5941	78.0706	78.0602	78.0669	76.7807	71.9604	77.2057	77.0192	77.4749	77.2844	77.4193	78.0343	77.3286	77.2524	77.0482	78.0243	78.072	78.0112	78.0639	77.06	76.8351	78.0419	77.8408	75.0671	73.2607	73.4595	78.6631	74.6558	77.5536	75.9774	77.6405	77.6192	77.4192	77.2441
C.metapsilosis_GCA_017655625.1.fna	68.9118	69.2484	66.099	69.5243	68.8026	70.3548	69.6767	70.3648	69.8996	69.2374	69.864	69.5261	70.3243	70.3243	70.3869	69.9684	70.3823	70.3604	70.2965	69.0102	64.8903	69.5177	69.3253	69.6875	69.8388	69.6806	70.363	69.5612	69.447	69.2863	70.2757	70.2881	70.2893	70.2877	69.2797	69.1358	70.3442	69.6437	67.6015	67.2633	67.3714	70.4525	67.8925	69.2329	67.7937	70.1537	69.9358	69.636	69.4728
C.metapsilosis_GCA_900069165.1.fna	70.3093	70.7021	67.0318	70.8957	70.1716	71.706	71.1345	71.742	71.3518	70.6866	71.3025	70.902	71.7571	71.7571	71.7718	71.3315	71.7644	71.7364	71.7542	70.3878	65.7978	70.8744	70.7044	71.1444	70.9738	71.0916	71.7289	70.9491	70.8756	70.7314	71.7215	71.7321	71.7221	71.7407	70.7311	70.5055	71.711	71.4409	68.9557	69.0409	69.1969	72.2217	69.196	71.0886	69.6443	71.3876	71.301	71.1682	70.9239
C.orthopsilosis_GCA_000304155.1.fna	71.4099	71.7715	68.8391	71.9951	71.2357	72.8358	72.214	72.8406	72.4226	71.7277	72.4052	71.9907	72.8588	72.8588	72.8599	72.4162	72.8906	72.8542	72.8433	71.475	67.5655	71.96	71.7938	72.231	72.0295	72.1628	72.8508	71.988	71.9671	71.801	72.8675	72.8749	72.8652	72.864	71.7917	71.5529	72.8431	72.2846	70.0217	69.3932	69.5112	73.0473	69.3964	71.9223	70.3493	72.3732	72.3984	72.2669	71.9588
C.orthopsilosis_GCA_000315875.1.fna	70.6328	71.0144	67.5985	71.2215	70.5136	72.0047	71.4165	71.9982	71.623	70.9971	71.5943	71.2153	72.0253	72.0253	71.9942	71.6235	72.0525	72.0188	72.0109	70.7289	66.3775	71.1845	71.0332	71.4327	71.2902	71.3615	72.0144	71.2262	71.1928	71.0425	72.0276	72.0219	72.0266	72.0295	71.0278	70.8161	71.9982	71.4958	69.403	67.9376	68.0175	72.1932	68.8063	71.1471	69.6845	71.6356	71.6012	71.408	71.1989
C.orthopsilosis_GCA_004334915.1.fna	69.7246	70.1395	66.8405	70.3605	69.6224	71.1751	70.5641	71.1765	70.7818	70.1242	70.7549	70.356	71.1962	71.1962	71.1753	70.7795	71.2255	71.1946	71.1944	69.8338	65.5575	70.3188	70.151	70.5771	70.4557	70.5015	71.1887	70.442	70.3414	70.1656	71.2062	71.198	71.1934	71.2044	70.1546	69.9421	71.1737	70.6852	68.5083	67.5254	67.5459	71.3944	67.9408	70.3102	68.7789	70.7714	70.7586	70.5293	70.3341
C.orthopsilosis_GCA_900002835.1.fna	69.0574	69.5052	65.889	69.7246	69.0093	70.5387	69.9453	70.5168	70.13	69.5096	70.1337	69.7184	70.5749	70.5749	70.5529	70.1247	70.5586	70.5547	70.5664	69.1748	64.5941	69.5867	69.4695	69.9398	69.7766	69.8446	70.5736	69.7197	69.7039	69.4984	70.5311	70.531	70.449	70.5233	69.4849	69.3278	70.5063	69.963	67.8438	66.6986	66.761	70.7458	67.5123	69.6664	68.3313	70.1693	70.1252	69.8728	69.7009
C.orthopsilosis_GCA_900002835.2.fna	69.0827	69.5306	65.9049	69.7533	69.0093	70.562	69.9453	70.5627	70.157	69.5096	70.1337	69.7497	70.5749	70.5749	70.5713	70.1492	70.5887	70.5725	70.5664	69.2197	64.6427	69.7152	69.5205	69.9644	69.7955	69.8881	70.5736	69.7472	69.728	69.5275	70.583	70.584	70.5637	70.5695	69.5357	69.3278	70.5592	69.9774	67.8904	66.7134	66.761	70.7458	67.5331	69.6664	68.3566	70.1693	70.1252	69.8728	69.72
C.parapsilosis_GCA_000182765.2.fna	67.6802	68.1423	64.5473	68.3437	67.6156	69.1094	68.5128	69.1017	68.7312	68.1127	68.7145	68.3262	69.129	69.129	69.1356	68.734	69.1326	69.136	69.109	67.8077	63.4496	68.3195	68.1214	68.5351	68.3375	68.4717	69.1319	68.336	68.3367	68.1248	69.114	69.1656	69.125	69.1098	68.1514	67.9293	69.115	68.651	66.5775	64.9662	64.9792	69.3112	66.7891	68.2608	66.8597	68.736	68.7234	68.4046	68.346
C.parapsilosis_GCA_000982555.2.fna	67.6788	68.0937	64.503	68.2962	67.5698	69.0601	68.4645	69.0523	68.6816	68.0644	68.6648	68.2785	69.0468	69.0468	69.0849	68.6844	69.0829	69.0524	69.0585	67.7611	63.408	68.2708	68.0739	68.4855	68.2896	68.4234	69.0484	68.2872	68.2881	68.0762	69.0645	69.1149	69.0743	69.0589	68.103	67.8816	69.0645	68.5701	66.5359	64.8626	64.8933	69.2259	66.7488	68.2125	66.8132	68.6858	68.6773	68.3548	68.2974
C.parapsilosis_GCA_000982675.1.fna	67.6564	68.0657	64.4759	68.2684	67.5422	69.0333	68.4364	69.0279	68.6538	68.0366	68.6368	68.2506	69.0165	69.0165	69.0629	68.6564	69.0548	69.0171	69.0317	67.7333	63.3826	68.2454	68.0459	68.4575	68.2652	68.3989	69.0204	68.2605	68.2616	68.0495	69.0377	69.0869	69.0463	69.0283	68.0752	67.854	69.0376	68.5448	66.5086	64.836	64.8674	69.2004	66.7394	68.1872	66.7845	68.66	68.6505	68.3333	68.2671
C.parapsilosis_GCA_004026285.1.fna	67.3285	67.8633	64.0545	68.064	67.2748	68.9004	68.2443	68.8818	68.4799	67.7914	68.4663	68.0414	68.9001	68.9001	68.9183	68.4851	68.9036	68.9094	68.891	67.4852	62.8859	68.0594	67.8249	68.2695	68.0651	68.1988	68.9143	68.0523	68.0531	67.832	68.8972	68.9399	68.9053	68.8909	67.8514	67.616	68.9027	68.379	66.4419	68.1547	67.8505	69.1189	65.5573	67.9781	66.4651	68.5001	68.4781	68.1518	68.0535
C.parapsilosis_GCA_004026445.1.fna	67.7198	68.1811	64.5526	68.3823	67.6527	69.1474	68.5518	69.1396	68.77	68.1501	68.7534	68.3649	69.1669	69.1669	69.1735	68.7729	69.1719	69.174	69.1469	67.8451	63.4536	68.3582	68.1603	68.5742	68.3738	68.5096	69.1711	68.3735	68.374	68.1635	69.1521	69.2036	69.1643	69.1479	68.1888	67.9676	69.1542	68.6812	66.6174	64.9915	65.0001	69.3419	66.8269	68.292	66.8878	68.7754	68.7636	68.4437	68.3834
C.parapsilosis_GCA_008764215.1.fna	68.4597	68.9001	65.3382	69.0941	68.3676	69.8628	69.2705	69.8561	69.4805	68.8653	69.4665	69.0808	69.8786	69.8786	69.8864	69.4834	69.8878	69.8872	69.8603	68.5643	64.2452	69.0714	68.881	69.293	69.0972	69.234	69.884	69.0871	69.0844	68.8836	69.8678	69.9161	69.8786	69.8621	68.9046	68.6793	69.8671	69.398	67.3292	65.7307	65.775	70.0608	66.7673	69.0125	67.6156	69.4954	69.4814	69.1903	69.0985
C.parapsilosis_GCA_011316035.2.fna	69.0986	69.493	66.7682	69.677	68.9392	70.4606	69.8648	70.4734	70.1013	69.4794	70.0631	69.6687	70.5027	70.5027	70.4768	70.0682	70.5237	70.516	70.444	69.1724	65.645	69.6703	69.4734	69.8914	69.6832	69.8288	70.4707	69.6753	69.6666	69.4797	70.4593	70.4999	70.4775	70.4813	69.5147	69.2835	70.45	70.0039	67.9847	66.494	66.5411	70.6791	68.1578	69.6334	68.1487	70.134	70.1371	69.8983	69.6817
C.parapsilosis_GCA_014049445.1.fna	68.1568	68.5416	64.9596	68.7385	68.0111	69.5083	68.9121	69.5029	69.1243	68.5099	69.109	68.7238	69.4884	69.4884	69.5308	69.129	69.5294	69.4948	69.505	68.2069	63.8666	68.7139	68.5228	68.9345	68.7408	68.8757	69.4931	68.733	68.7295	68.5239	69.5113	69.5594	69.521	69.5034	68.5464	68.3226	69.5102	69.0105	67.1254	65.4578	65.3366	69.6708	67.2152	68.6531	67.251	69.1356	69.1185	68.8186	68.7406
C.parapsilosis_GCA_014049455.1.fna	67.6972	68.1591	64.5244	68.3605	67.6308	69.1255	68.5298	69.1202	68.7482	68.1282	68.7315	68.343	69.1415	69.1415	69.1517	68.7498	69.1499	69.1473	69.1251	67.8231	63.4306	68.3364	68.1382	68.5522	68.3542	68.49	69.1493	68.3516	68.3522	68.1428	69.1302	69.1817	69.1424	69.1211	68.1669	67.9458	69.1323	68.6655	66.5944	64.9747	64.9842	69.3262	66.8245	68.2763	66.872	68.7533	68.7405	68.4209	68.3616
C.parapsilosis_GCA_014049495.1.fna	68.3059	68.7433	65.1631	68.939	68.2106	69.7104	69.1132	69.7036	69.3263	68.7104	69.3081	68.9238	69.7229	69.7229	69.7328	69.3314	69.7311	69.7322	69.7056	68.408	64.0639	68.9159	68.7238	69.137	68.9431	69.0774	69.7292	68.934	68.9283	68.7267	69.7126	69.7602	69.7246	69.7064	68.7473	68.5222	69.7134	69.2434	67.1575	65.5444	65.5648	69.9069	67.409	68.8515	67.4506	69.3404	69.3216	69.0283	68.9421
C.parapsilosis_GCA_014049585.1.fna	68.4877	68.8781	65.3234	69.0743	68.3493	69.8413	69.2489	69.8346	69.4586	68.8447	69.4434	69.0597	69.8225	69.8225	69.8636	69.4603	69.8649	69.8271	69.8376	68.5455	64.2291	69.0504	68.8602	69.2701	69.0772	69.2124	69.8253	69.0661	69.0634	68.8616	69.845	69.8932	69.8546	69.8381	68.8839	68.6592	69.8431	69.3431	67.3125	65.6324	65.6807	70.0016	66.7829	68.988	67.5916	69.4732	69.4546	69.1681	69.0749
C.parapsilosis_GCA_015344875.1.fna	68.9649	69.3858	65.8224	69.5708	68.8412	70.3451	69.7496	70.3358	69.9572	69.3412	69.9437	69.5569	70.3551	70.3551	70.3625	69.9634	70.3622	70.3656	70.3408	69.0431	64.7197	69.5514	69.3581	69.7685	69.5815	69.7218	70.3601	69.5675	69.5589	69.363	70.3425	70.3931	70.358	70.3444	69.3808	69.1514	70.348	69.8686	67.797	66.1817	66.2142	70.5363	67.2478	69.4803	68.0861	69.9797	69.9629	69.6911	69.5734
C.parapsilosis_GCA_016735785.1.fna	67.6445	68.0968	64.4986	68.2984	67.571	69.0633	68.4669	69.0579	68.6855	68.0675	68.6687	68.2807	69.0793	69.0793	69.0894	68.6871	69.0862	69.0824	69.0629	67.7626	63.4047	68.2742	68.0758	68.4892	68.2942	68.4282	69.0858	68.2906	68.2915	68.0806	69.0678	69.1194	69.0788	69.0585	68.1061	67.8845	69.0689	68.6056	66.5378	64.92	64.9273	69.265	66.7659	68.2157	66.8122	68.6898	68.6812	68.3571	68.2982
C.parapsilosis_GCA_016735825.1.fna	68.4661	68.9079	65.3151	69.0995	68.3676	69.8736	69.2736	69.8632	69.4873	68.8657	69.4709	69.0825	69.8858	69.8858	69.8912	69.4927	69.8901	69.8968	69.8711	68.5657	64.2131	69.0792	68.879	69.2913	69.1036	69.2432	69.8912	69.095	69.0885	68.8852	69.8701	69.9245	69.8858	69.8705	68.9075	68.6796	69.8779	69.4024	67.3334	65.7336	65.7768	70.0717	66.7698	69.0179	67.6176	69.5023	69.4919	69.1973	69.1039
C.parapsilosis_GCA_020027125.1.fna	67.8923	68.3495	64.7252	68.5472	67.8156	69.3195	68.7171	69.3092	68.9376	68.3151	68.9204	68.5329	69.3351	69.3351	69.3444	68.9432	69.3374	69.3449	69.314	68.0093	63.6193	68.527	68.3241	68.7383	68.5426	68.6813	69.3396	68.5412	68.5385	68.3306	69.3173	69.3696	69.3343	69.3221	68.3516	68.1294	69.3251	68.8735	66.7774	65.1816	65.1854	69.5246	66.9906	68.4719	67.0634	68.9489	68.9333	68.6238	68.5494
C.parapsilosis_GCA_900004165.1.fna	67.2277	67.5774	64.4466	67.8552	67.118	68.6239	67.9436	68.6138	68.1681	67.5411	68.1482	67.8334	68.5344	68.5344	68.644	68.2446	68.6377	68.61	68.553	67.3079	63.3658	67.835	67.6221	67.9596	68.0841	67.9862	68.6072	67.8523	67.7771	67.5552	68.5466	68.5996	68.5614	68.5394	67.5793	67.4299	68.6296	68.1358	66.0943	64.4293	64.4583	68.8066	66.3229	67.7093	66.3736	68.3201	68.2433	67.8246	67.7845
C.sojae_GCA_013177575.1.fna	74.7	75.2292	71.273	75.3991	74.6387	76.2871	75.6869	76.2868	75.8275	75.1849	75.8108	75.4247	76.3034	76.3034	76.2554	75.8201	76.2998	76.2836	76.3454	74.8768	69.9291	75.4347	75.1942	75.7009	75.5118	75.6345	76.2763	75.4926	75.4441	75.2331	76.2882	76.31	76.3083	76.2949	75.2268	74.9625	76.2797	76.1645	73.4625	71.572	71.6836	76.958	72.9567	75.7198	74.9022	75.8067	75.8149	75.6307	75.5023
C.theae_GCA_013368535.1.fna	68.3426	68.7131	65.3375	68.9066	68.1839	69.7501	69.1197	69.7689	69.3471	68.7325	69.3177	68.8842	69.7617	69.7617	69.7043	69.3531	69.7495	69.7533	69.7908	68.4288	64.1089	68.8846	68.7228	69.1228	69.0694	69.1693	69.7271	68.9943	68.9209	68.726	69.7162	69.743	69.7248	69.7376	68.748	68.5219	69.7283	69.4434	66.9387	67.3124	67.4317	70.302	66.4774	69.1925	68.3702	69.3692	69.3574	69.1354	68.9058
C.tropicalis_GCA_000006335.3.fna	76.3383	76.6919	72.7823	76.8954	76.1307	77.7653	77.1371	77.7674	77.3615	76.6912	77.3124	76.8896	77.8198	77.8198	77.7567	77.3407	77.8002	77.7909	77.759	76.3723	71.6362	76.8962	76.6597	77.1394	76.9725	77.0409	77.7619	76.8968	76.9067	76.6942	77.7333	77.804	77.7524	77.7724	76.7296	76.4756	77.7511	77.019	74.7691	72.4182	72.572	77.9171	74.3033	76.7883	75.0936	77.4184	77.346	77.1078	76.9454
C.tropicalis_GCA_000633855.1.fna	77.0656	77.446	73.5792	77.6395	76.8832	78.509	77.8888	78.5054	78.1133	77.4469	78.0559	77.6438	78.5622	78.5622	78.4542	78.0746	78.5448	78.5317	78.502	77.1378	72.4488	77.6358	77.4217	77.89	77.7251	77.7953	78.496	77.6452	77.6433	77.4529	78.48	78.5434	78.4893	78.5165	77.4782	77.2312	78.4783	78.294	75.5347	73.7482	73.9323	79.1364	75.0835	78.0772	76.4141	78.1026	78.0874	77.8258	77.6863
C.tropicalis_GCA_002864075.1.fna	77.3841	77.7763	73.9245	77.971	77.2503	78.8783	78.2317	78.8733	78.4581	77.7508	78.4154	77.9832	78.9269	78.9269	78.8152	78.4185	78.9053	78.8978	78.8589	77.5104	72.7566	77.9785	77.7507	78.2331	78.1196	78.1447	78.8654	78.0306	77.9759	77.7808	78.8419	78.9096	78.8594	78.8771	77.8067	77.5562	78.8418	78.3257	75.7919	73.8617	74.0559	79.1828	75.3242	78.1498	76.3893	78.4563	78.4425	78.1872	78.0282
C.tropicalis_GCA_006942135.1.fna	76.3868	76.7359	72.8873	76.9387	76.1748	77.8212	77.1868	77.8173	77.4137	76.7203	77.3652	76.9394	77.8787	77.8787	77.7637	77.3752	77.8488	77.8437	77.8104	76.4216	71.7494	76.9354	76.7153	77.1911	77.022	77.0972	77.808	76.9428	76.944	76.7442	77.7882	77.8555	77.7974	77.8148	76.768	76.526	77.7812	77.6071	74.8566	73.1005	73.2758	78.4501	74.3457	77.3808	75.6771	77.3941	77.4025	77.1031	76.9919
C.tropicalis_GCA_013177555.1.fna	77.0922	77.4733	73.5985	77.669	76.9125	78.5353	77.9162	78.5293	78.1393	77.4728	78.082	77.6733	78.5861	78.5861	78.4804	78.1006	78.5712	78.5575	78.5258	77.1649	72.4704	77.6641	77.449	77.9174	77.7509	77.8228	78.5222	77.67	77.6727	77.4801	78.5063	78.5696	78.5155	78.5369	77.5053	77.2606	78.5046	78.3178	75.5623	73.7527	73.9359	79.1546	75.1063	78.0927	76.4194	78.1127	78.1136	77.8542	77.7154
C.tropicalis_GCA_017315405.1.fna	76.3383	76.6919	72.7823	76.8954	76.1307	77.7653	77.1371	77.7674	77.3615	76.6912	77.3124	76.8896	77.8198	77.8198	77.7567	77.3407	77.8002	77.7909	77.759	76.3723	71.6362	76.8962	76.6597	77.1394	76.9725	77.0409	77.7619	76.8968	76.9067	76.6942	77.7333	77.804	77.7524	77.7724	76.7296	76.4756	77.7511	77.019	74.7691	72.4182	72.572	77.9171	74.3033	76.7883	75.0936	77.4184	77.346	77.1078	76.9454
C.tropicalis_GCA_019239295.1.fna	76.2696	76.7788	72.7862	77.0126	76.2116	77.8307	77.2281	77.8435	77.4285	76.7826	77.3792	77.0172	77.8753	77.8753	77.7865	77.3859	77.887	77.8632	77.8131	76.4471	71.6455	76.9852	76.7472	77.2248	77.0163	77.138	77.8323	77.0557	77.0132	76.7735	77.8195	77.8625	77.8183	77.8236	76.8074	76.5885	77.818	77.6668	74.8267	73.1965	73.2797	78.4646	74.3845	77.3762	75.6884	77.4149	77.3608	77.1443	77.0337
[truncated: 55 more columns]

## Sheet: Debaryomyces
	D.fabryi_GCA_001447935.2.fna	D.fabryi_GCA_003708665.2.fna	D.hansenii_GCA_000006445.2.fna	D.hansenii_GCA_000239015.2.fna	D.hansenii_GCA_001682995.1.fna	D.hansenii_GCA_003349505.1.fna	D.hansenii_GCA_006942205.1.fna	D.hansenii_GCA_006942225.1.fna	D.hansenii_GCA_006942305.1.fna	D.hansenii_GCA_006942325.1.fna	D.hansenii_GCA_016097515.1.fna	D.hansenii_GCA_016097625.1.fna	D.maramus_GCA_003708605.2.fna	D.prosopidis_GCA_003708935.1.fna	D.subglobosus_GCA_003708965.1.fna
D.fabryi_GCA_001447935.2.fna	100	97.5681	83.4627	90.4375	89.1658	97.0359	84.6876	97.1299	85.0071	82.8367	85.0577	85.6356	74.8223	87.0969	89.4527
D.fabryi_GCA_003708665.2.fna	97.5681	100	83.4256	88.7539	88.4531	96.5685	83.6831	97.1204	84.2351	83.0101	84.8896	84.8941	73.8809	86.3151	88.1197
D.hansenii_GCA_000006445.2.fna	83.4627	83.4256	100	82.8178	83.3039	84.2823	92.1367	84.4415	91.9836	89.2774	89.4075	89.9326	73.0775	81.2559	82.1862
D.hansenii_GCA_000239015.2.fna	90.4375	88.7539	82.8178	100	97.5118	88.879	83.5495	89.0169	83.9312	81.7594	83.8012	84.8336	74.2077	86.2494	97.5579
D.hansenii_GCA_001682995.1.fna	89.1658	88.4531	83.3039	97.5118	100	89.6062	82.7892	89.5235	82.9007	81.4886	83.3869	83.8296	73.1787	84.9282	96.176
D.hansenii_GCA_003349505.1.fna	97.0359	96.5685	84.2823	88.879	89.6062	100	83.6925	98.342	84.0909	83.0038	85.1678	84.6036	74.0652	86.3121	88.0668
D.hansenii_GCA_006942205.1.fna	84.6876	83.6831	92.1367	83.5495	82.7892	83.6925	100	83.802	96.6237	88.7511	90.0021	90.5927	74.4132	82.0513	83.5247
D.hansenii_GCA_006942225.1.fna	97.1299	97.1204	84.4415	89.0169	89.5235	98.342	83.802	100	84.2893	82.9057	85.3006	84.9523	73.9962	86.4845	88.1544
D.hansenii_GCA_006942305.1.fna	85.0071	84.2351	91.9836	83.9312	82.9007	84.0909	96.6237	84.2893	100	88.7251	90.1804	91.5074	74.3806	82.7217	83.4469
D.hansenii_GCA_006942325.1.fna	82.8367	83.0101	89.2774	81.7594	81.4886	83.0038	88.7511	82.9057	88.7251	100	90.3192	90.9876	72.7582	80.6786	81.3802
D.hansenii_GCA_016097515.1.fna	85.0577	84.8896	89.4075	83.8012	83.3869	85.1678	90.0021	85.3006	90.1804	90.3192	100	91.2437	73.9728	82.3562	83.144
D.hansenii_GCA_016097625.1.fna	85.6356	84.8941	89.9326	84.8336	83.8296	84.6036	90.5927	84.9523	91.5074	90.9876	91.2437	100	74.6315	83.1583	84.1734
D.maramus_GCA_003708605.2.fna	74.8223	73.8809	73.0775	74.2077	73.1787	74.0652	74.4132	73.9962	74.3806	72.7582	73.9728	74.6315	100	73.7243	74.1012
D.prosopidis_GCA_003708935.1.fna	87.0969	86.3151	81.2559	86.2494	84.9282	86.3121	82.0513	86.4845	82.7217	80.6786	82.3562	83.1583	73.7243	100	85.3445
D.subglobosus_GCA_003708965.1.fna	89.4527	88.1197	82.1862	97.5579	96.176	88.0668	83.5247	88.1544	83.4469	81.3802	83.144	84.1734	74.1012	85.3445	100

## Sheet: Hanseaniaspora
	H.clermontiae_GCA_003706385.1.fna	H.gamundiae_GCA_003020785.1.fna	H.guilliermondii_GCA_004919775.1.fna	H.guilliermondii_GCA_900119595.1.fna	H.jakobsenii_GCA_004919785.1.fna	H.lachancei_GCA_004919765.1.fna	H.lindneri_GCA_019649525.1.fna	H.meyeri_GCA_004919825.1.fna	H.mollemarum_GCA_019649515.1.fna	H.nectarophila_GCA_004919845.1.fna	H.occidentalis_GCA_004919885.1.fna	H.occidentalis_GCA_004919895.1.fna	H.opuntiae_GCA_001749795.1.fna	H.osmophila_GCA_001747045.1.fna	H.osmophila_GCA_003707715.1.fna	H.pseudoguilliermondii_GCA_003708335.1.fna	H.thailandica_GCA_004919915.1.fna	H.uvarum_GCA_000775265.3.fna	H.uvarum_GCA_000968475.1.fna	H.uvarum_GCA_001747055.1.fna	H.uvarum_GCA_002894425.1.fna	H.uvarum_GCA_003243715.1.fna	H.uvarum_GCA_004919925.1.fna	H.uvarum_GCA_009805715.1.fna	H.uvarum_GCA_009805765.1.fna	H.uvarum_GCA_009805785.1.fna	H.uvarum_GCA_018105805.1.fna	H.valbyensis_GCA_001664025.1.fna	H.vineae_GCA_000585475.3.fna	H.vineae_GCA_002141495.2.fna	H.vineae_GCA_004919945.1.fna
H.clermontiae_GCA_003706385.1.fna	100	66.5392	79.8978	81.2526	74.967	82.8039	76.7117	90.595	74.087	86.2312	68.9416	69.1871	82.856	67.6597	68.656	85.0712	84.3078	83.8856	82.3277	81.7999	83.8742	78.3063	83.763	83.8689	83.8509	83.8367	85.1117	73.9773	66.4004	67.2749	65.7306
H.gamundiae_GCA_003020785.1.fna	66.5392	100	64.4743	65.0832	64.4417	64.9647	65.5976	64.859	65.0811	66.1471	76.1752	76.8334	64.6434	75.2642	76.3604	66.2972	65.594	65.2366	64.503	63.7532	65.0823	61.8473	65.3502	65.3284	65.4388	65.3745	65.7832	64.0689	73.752	74.8737	73.4048
H.guilliermondii_GCA_004919775.1.fna	79.8978	64.4743	100	96.2362	72.9443	82.6737	74.6333	76.6998	71.4402	79.3696	66.2108	66.5355	82.7655	65.9207	66.177	85.4866	78.6596	79.6123	80.8234	78.4682	79.499	77.2072	82.0755	80.9205	82.1822	80.8878	80.5485	73.7807	65.0302	65.913	65.1015
H.guilliermondii_GCA_900119595.1.fna	81.2526	65.0832	96.2362	100	72.9197	84.1399	75.5561	78.0572	72.3171	80.711	66.8709	67.1901	84.2651	66.5956	66.8623	86.9188	79.9433	81.0077	79.5234	77.1177	80.8905	75.8575	80.7855	80.9506	80.8398	80.9232	80.5228	72.4906	65.7059	66.5915	65.7764
H.jakobsenii_GCA_004919785.1.fna	74.967	64.4417	72.9443	72.9197	100	73.453	75.3656	71.9291	72.5359	74.8327	66.7126	66.5543	73.1953	65.7583	66.5622	75.2829	74.0097	73.6239	73.5324	72.4541	73.3298	70.0346	74.4581	74.5792	74.5329	74.5192	75.2398	73.9749	64.5695	65.372	63.9388
H.lachancei_GCA_004919765.1.fna	82.8039	64.9647	82.6737	84.1399	73.453	100	75.3897	79.9643	73.8409	83.1563	68.2857	67.7231	89.6762	66.566	67.5252	90.6748	81.9022	81.1673	79.6608	78.8262	79.6697	75.8969	79.5846	79.6596	79.6673	79.6798	80.5742	72.7044	66.1499	67.0441	65.4936
H.lindneri_GCA_019649525.1.fna	76.7117	65.5976	74.6333	75.5561	75.3656	75.3897	100	73.6677	75.9339	75.9435	67.3968	67.703	74.9358	66.9066	67.9414	77.0132	75.193	74.6343	73.5102	72.5594	74.4092	70.1809	74.5105	74.5828	74.5803	74.5342	75.3912	75.5526	66.6896	67.5775	66.0536
H.meyeri_GCA_004919825.1.fna	90.595	64.859	76.6998	78.0572	71.9291	79.9643	73.6677	100	72.8457	82.6862	67.464	67.6042	79.8277	66.3296	67.2896	82.0566	81.0051	80.4043	78.8506	78.3193	80.4001	74.8311	80.2866	80.3649	80.3609	80.3478	81.6696	72.4621	65.0476	65.9381	64.36
H.mollemarum_GCA_019649515.1.fna	74.087	65.0811	71.4402	72.3171	72.5359	73.8409	75.9339	72.8457	100	74.7431	68.1779	67.521	73.6578	66.691	67.5801	74.3917	74.074	74.1287	73.1463	72.052	72.8197	70.5956	72.9035	73.0739	73.0266	73.0154	73.7811	74.5482	66.3863	67.2055	65.7635
H.nectarophila_GCA_004919845.1.fna	86.2312	66.1471	79.3696	80.711	74.8327	83.1563	75.9435	82.6862	74.7431	100	69.4148	68.7528	83.4179	67.3139	68.2852	84.1886	85.6735	84.7836	83.2353	82.5535	83.1638	79.2051	83.1135	83.1955	83.1715	83.1807	84.4812	74.0778	66.8206	67.6996	66.2099
H.occidentalis_GCA_004919885.1.fna	68.9416	76.1752	66.2108	66.8709	66.7126	68.2857	67.3968	67.464	68.1779	69.4148	100	92.6791	68.6932	78.0473	79.1018	68.7524	68.6034	68.4383	67.5676	66.6415	67.2797	64.3891	67.5734	67.5515	67.6433	67.5813	68.1365	66.1319	78.5848	79.7145	76.3066
H.occidentalis_GCA_004919895.1.fna	69.1871	76.8334	66.5355	67.1901	66.5543	67.7231	67.703	67.6042	67.521	68.7528	92.6791	100	67.1333	78.2653	79.5765	69.0985	67.9639	67.9231	67.035	66.192	67.6483	63.9305	67.9206	67.9154	68.0111	67.933	68.4138	66.5694	76.7766	77.927	75.7322
H.opuntiae_GCA_001749795.1.fna	82.856	64.6434	82.7655	84.2651	73.1953	89.6762	74.9358	79.8277	73.6578	83.4179	68.6932	67.1333	100	65.9878	66.8393	91.6766	82.1006	81.2386	79.5762	78.7219	79.5291	75.888	79.4977	79.5683	79.5637	79.56	80.5954	71.9055	66.3242	67.1965	64.8339
H.osmophila_GCA_001747045.1.fna	67.6597	75.2642	65.9207	66.5956	65.7583	66.566	66.9066	66.3296	66.691	67.3139	78.0473	78.2653	65.9878	100	98.0264	67.8413	66.6901	66.4156	65.6121	64.8615	66.2944	62.8068	66.4153	66.4436	66.5061	66.4527	67.0076	64.9891	85.0547	86.4434	83.7096
H.osmophila_GCA_003707715.1.fna	68.656	76.3604	66.177	66.8623	66.5622	67.5252	67.9414	67.2896	67.5801	68.2852	79.1018	79.5765	66.8393	98.0264	100	68.7724	67.6849	67.3759	66.596	65.8809	67.316	63.6919	67.411	67.4373	67.5253	67.4385	68.0626	65.9975	86.5359	87.9282	85.2419
H.pseudoguilliermondii_GCA_003708335.1.fna	85.0712	66.2972	85.4866	86.9188	75.2829	90.6748	77.0132	82.0566	74.3917	84.1886	68.7524	69.0985	91.6766	67.8413	68.7724	100	82.926	82.0997	80.7107	79.9091	82.0493	76.844	82.0196	82.1009	82.1069	82.089	83.1015	74.4572	66.5907	67.4673	65.8772
H.thailandica_GCA_004919915.1.fna	84.3078	65.594	78.6596	79.9433	74.0097	81.9022	75.193	81.0051	74.074	85.6735	68.6034	67.9639	82.1006	66.6901	67.6849	82.926	100	83.574	81.9792	81.1464	83.414	78.0935	81.8518	81.9761	81.9679	81.9183	83.0927	73.5506	66.3794	67.2756	65.7269
H.uvarum_GCA_000775265.3.fna	83.8856	65.2366	79.6123	81.0077	73.6239	81.1673	74.6343	80.4043	74.1287	84.7836	68.4383	67.9231	81.2386	66.4156	67.3759	82.0997	83.574	100	93.1966	90.1618	92.772	88.3094	94.8564	92.8402	92.8507	92.859	92.5589	73.9216	66.0109	66.915	66.2555
H.uvarum_GCA_000968475.1.fna	82.3277	64.503	80.8234	79.5234	73.5324	79.6608	73.5102	78.8506	73.1463	83.2353	67.5676	67.035	79.5762	65.6121	66.596	80.7107	81.9792	93.1966	100	92.3963	91.4865	90.5483	95.0501	94.8763	95.0984	93.3872	92.4509	74.7889	65.2257	66.1378	65.4898
H.uvarum_GCA_001747055.1.fna	81.7999	63.7532	78.4682	77.1177	72.4541	78.8262	72.5594	78.3193	72.052	82.5535	66.6415	66.192	78.7219	64.8615	65.8809	79.9091	81.1464	90.1618	92.3963	100	91.764	88.6775	93.0744	91.5353	93.1592	91.5045	91.2885	73.6002	64.4055	65.3333	63.8091
H.uvarum_GCA_002894425.1.fna	83.8742	65.0823	79.499	80.8905	73.3298	79.6697	74.4092	80.4001	72.8197	83.1638	67.2797	67.6483	79.5291	66.2944	67.316	82.0493	83.414	92.772	91.4865	91.764	100	87.6429	94.178	94.1825	94.2944	94.1954	92.5004	73.6618	65.164	66.0604	65.2596
H.uvarum_GCA_003243715.1.fna	78.3063	61.8473	77.2072	75.8575	70.0346	75.8969	70.1809	74.8311	70.5956	79.2051	64.3891	63.9305	75.888	62.8068	63.6919	76.844	78.0935	88.3094	90.5483	88.6775	87.6429	100	91.184	89.511	91.1685	89.5965	87.4442	71.0912	62.4365	63.2701	62.5483
H.uvarum_GCA_004919925.1.fna	83.763	65.3502	82.0755	80.7855	74.4581	79.5846	74.5105	80.2866	72.9035	83.1135	67.5734	67.9206	79.4977	66.4153	67.411	82.0196	81.8518	94.8564	95.0501	93.0744	94.178	91.184	100	95.9805	97.6402	96.1129	94.0896	75.7045	65.3034	66.2142	65.4535
H.uvarum_GCA_009805715.1.fna	83.8689	65.3284	80.9205	80.9506	74.5792	79.6596	74.5828	80.3649	73.0739	83.1955	67.5515	67.9154	79.5683	66.4436	67.4373	82.1009	81.9761	92.8402	94.8763	91.5353	94.1825	89.511	95.9805	100	96.1752	97.8016	94.3277	74.8596	65.2667	66.1823	65.38
H.uvarum_GCA_009805765.1.fna	83.8509	65.4388	82.1822	80.8398	74.5329	79.6673	74.5803	80.3609	73.0266	83.1715	67.6433	68.0111	79.5637	66.5061	67.5253	82.1069	81.9679	92.8507	95.0984	93.1592	94.2944	91.1685	97.6402	96.1752	100	96.1608	94.2131	75.9619	65.3893	66.3064	65.5537
H.uvarum_GCA_009805785.1.fna	83.8367	65.3745	80.8878	80.9232	74.5192	79.6798	74.5342	80.3478	73.0154	83.1807	67.5813	67.933	79.56	66.4527	67.4385	82.089	81.9183	92.859	93.3872	91.5045	94.1954	89.5965	96.1129	97.8016	96.1608	100	94.2782	74.7408	65.2767	66.1924	65.4258
H.uvarum_GCA_018105805.1.fna	85.1117	65.7832	80.5485	80.5228	75.2398	80.5742	75.3912	81.6696	73.7811	84.4812	68.1365	68.4138	80.5954	67.0076	68.0626	83.1015	83.0927	92.5589	92.4509	91.2885	92.5004	87.4442	94.0896	94.3277	94.2131	94.2782	100	75.6371	65.8183	66.7675	65.1396
H.valbyensis_GCA_001664025.1.fna	73.9773	64.0689	73.7807	72.4906	73.9749	72.7044	75.5526	72.4621	74.5482	74.0778	66.1319	66.5694	71.9055	64.9891	65.9975	74.4572	73.5506	73.9216	74.7889	73.6002	73.6618	71.0912	75.7045	74.8596	75.9619	74.7408	75.6371	100	64.0091	64.8707	63.106
H.vineae_GCA_000585475.3.fna	66.4004	73.752	65.0302	65.7059	64.5695	66.1499	66.6896	65.0476	66.3863	66.8206	78.5848	76.7766	66.3242	85.0547	86.5359	66.5907	66.3794	66.0109	65.2257	64.4055	65.164	62.4365	65.3034	65.2667	65.3893	65.2767	65.8183	64.0091	100	98.1384	93.3313
H.vineae_GCA_002141495.2.fna	67.2749	74.8737	65.913	66.5915	65.372	67.0441	67.5775	65.9381	67.2055	67.6996	79.7145	77.927	67.1965	86.4434	87.9282	67.4673	67.2756	66.915	66.1378	65.3333	66.0604	63.2701	66.2142	66.1823	66.3064	66.1924	66.7675	64.8707	98.1384	100	94.8931
H.vineae_GCA_004919945.1.fna	65.7306	73.4048	65.1015	65.7764	63.9388	65.4936	66.0536	64.36	65.7635	66.2099	76.3066	75.7322	64.8339	83.7096	85.2419	65.8772	65.7269	66.2555	65.4898	63.8091	65.2596	62.5483	65.4535	65.38	65.5537	65.4258	65.1396	63.106	93.3313	94.8931	100

## Sheet: Kazachstania
	K.aerobia_GCA_003708495.1	K.africana_GCA_000304475.1	K.barnettii_GCA_903064755.1	K.barnettii_GCA_903987035.1	K.bromeliacearum_GCA_003708535.2	K.exigua_GCA_016584175.1	K.humilis_GCA_020313495.2	K.intestinalis_GCA_003708845.2	K.kunashirensis_GCA_003708465.1	K.martiniae_GCA_003708925.2	K.naganishii_GCA_000348985.1	K.rosinii_GCA_003708425.2	K.saulgeensis_GCA_900180425.1	K.servazzii_GCA_002214935.1	K.servazzii_GCA_003243735.1	K.servazzii_GCA_008802755.1	K.servazzii_GCA_008802765.1	K.siamensis_GCA_003708905.2	K.slooffiae_GCA_017347545.2	K.solicola_GCA_003708835.2	K.spencerorum_GCA_003708825.2	K.taianensis_GCA_003708865.1	K.telluris_GCA_009394695.1	K.turicensis_GCA_003708545.1	K.unispora_GCA_003708525.2	K.unispora_GCA_016110235.1	K.unispora_GCA_016584185.1	K.viticola_GCA_003708455.1
K.aerobia_GCA_003708495.1	100	67.3164	69.1821	69.004	71.8778	69.4833	62.0141	64.9397	69.2048	68.7092	63.9288	65.6125	69.6691	84.232	85.8021	86.3038	85.9242	77.2359	74.397	85.5079	68.7606	66.0805	73.8509	69.5131	78.8863	79.888	79.1248	68.1565
K.africana_GCA_000304475.1	67.3164	100	69.414	69.2458	69.9596	69.3887	63.2971	64.9514	69.513	68.7131	66.4389	67.3366	69.3162	68.177	68.8712	68.6488	69.0218	68.3933	68.1786	67.7766	68.9789	64.9217	67.1648	69.3757	68.195	68.5483	68.3067	68.6445
K.barnettii_GCA_903064755.1	69.1821	69.414	100	96.2545	71.7027	79.5873	69.4563	66.47	75.7804	70.4418	65.2572	70.0496	81.7037	69.8024	70.7086	71.2002	70.8842	70.1933	70.1051	69.727	72.0125	66.6022	69.5023	78.0419	70.0624	70.5012	70.2249	69.8475
K.barnettii_GCA_903987035.1	69.004	69.2458	96.2545	100	71.526	79.3825	69.2772	66.31	75.5977	70.2467	65.0782	69.8871	81.408	69.6476	70.5478	71.0391	70.7249	70.0142	69.9349	69.5261	71.8338	66.4325	69.3237	76.0368	69.8618	70.2963	70.0267	69.7056
K.bromeliacearum_GCA_003708535.2	71.8778	69.9596	71.7027	71.526	100	71.7228	64.3272	67.7335	71.8536	71.5442	67.2454	69.097	72.1104	73.0567	73.7832	74.3257	73.8755	74.0417	71.802	72.6007	71.2345	69.3634	71.7432	71.7134	73.1867	73.6514	73.3275	70.7895
K.exigua_GCA_016584175.1	69.4833	69.3887	79.5873	79.3825	71.7228	100	68.1719	66.0396	75.7735	70.7036	64.5471	70.0361	79.4128	70.3139	71.0243	71.5022	71.2355	70.6163	70.349	70.2545	72.3138	65.8498	69.6309	99.8349	71.2111	71.4589	71.3463	70.409
K.humilis_GCA_020313495.2	62.0141	63.2971	69.4563	69.2772	64.3272	68.1719	100	63.7691	66.2557	63.7027	65.5082	67.7357	68.2459	62.9845	63.5697	63.969	63.7319	62.0226	62.6771	63.3762	64.1763	67.1859	62.7557	68.1689	61.8579	62.2524	61.9877	62.587
K.intestinalis_GCA_003708845.2	64.9397	64.9514	66.47	66.31	67.7335	66.0396	63.7691	100	65.6667	66.3026	64.3585	65.2787	66.2238	65.7961	66.6089	66.4735	66.7573	66.2649	65.5485	65.4501	65.457	65.0214	65.8109	66.0255	65.6309	66.2221	65.7285	65.1446
K.kunashirensis_GCA_003708465.1	69.2048	69.513	75.7804	75.5977	71.8536	75.7735	66.2557	65.6667	100	70.7096	63.9178	69.7365	75.9216	70.0421	70.7276	71.1935	70.928	70.3374	69.9083	69.4038	72.3974	65.1763	69.4182	75.7777	70.3836	70.7946	70.5346	70.306
K.martiniae_GCA_003708925.2	68.7092	68.7131	70.4418	70.2467	71.5442	70.7036	63.7027	66.3026	70.7096	100	64.7886	68.0877	70.9436	69.5422	70.2907	70.7685	70.4703	70.2789	69.728	69.4082	70.2508	65.9734	69.387	70.7094	70.6019	70.904	70.7406	70.144
K.naganishii_GCA_000348985.1	63.9288	66.4389	65.2572	65.0782	67.2454	64.5471	65.5082	64.3585	63.9178	64.7886	100	65.538	64.6107	65.1538	65.8646	65.7582	66.0342	64.6734	65.1271	65.2284	64.1376	67.3509	64.4685	64.5368	64.3339	64.75	64.4634	63.8582
K.rosinii_GCA_003708425.2	65.6125	67.3366	70.0496	69.8871	69.097	70.0361	67.7357	65.2787	69.7365	68.0877	65.538	100	69.6263	67.1795	67.8451	67.6317	67.9759	66.8316	67.0534	67.6303	69.8581	66.6043	66.094	70.0024	66.6805	67.0778	66.7978	67.4802
K.saulgeensis_GCA_900180425.1	69.6691	69.3162	81.7037	81.408	72.1104	79.4128	68.2459	66.2238	75.9216	70.9436	64.6107	69.6263	100	70.3554	71.0641	71.5527	71.3016	70.8568	70.311	69.578	72.0813	65.7172	69.558	75.3045	70.4908	70.9408	70.6346	70.2008
K.servazzii_GCA_002214935.1	84.232	68.177	69.8024	69.6476	73.0567	70.3139	62.9845	65.7961	70.0421	69.5422	65.1538	67.1795	70.3554	100	97.3813	95.4741	96.5547	78.096	75.5534	84.8286	69.9459	66.8382	74.6892	70.307	80.9777	80.8259	80.8965	69.2714
K.servazzii_GCA_003243735.1	85.8021	68.8712	70.7086	70.5478	73.7832	71.0243	63.5697	66.6089	70.7276	70.2907	65.8646	67.8451	71.0641	97.3813	100	96.7072	97.7713	79.0118	76.2484	86.0496	70.3329	67.688	75.1781	71.0199	81.1816	82.1307	81.3979	69.5138
K.servazzii_GCA_008802755.1	86.3038	68.6488	71.2002	71.0391	74.3257	71.5022	63.969	66.4735	71.1935	70.7685	65.7582	67.6317	71.5527	95.4741	96.7072	100	98.3995	78.6688	76.0999	86.6011	70.7823	68.2189	76.2582	71.5004	80.7616	81.7564	80.9778	69.4786
K.servazzii_GCA_008802765.1	85.9242	69.0218	70.8842	70.7249	73.8755	71.2355	63.7319	66.7573	70.928	70.4703	66.0342	67.9759	71.3016	96.5547	97.7713	98.3995	100	79.1429	76.6011	86.4859	70.5133	67.9833	75.8858	71.2368	81.6428	82.2565	81.4987	69.8483
K.siamensis_GCA_003708905.2	77.2359	68.3933	70.1933	70.0142	74.0417	70.6163	62.0226	66.2649	70.3374	70.2789	64.6734	66.8316	70.8568	78.096	79.0118	78.6688	79.1429	100	76.472	77.4624	69.816	67.4645	75.7068	70.6421	79.6371	80.1604	79.823	69.679
K.slooffiae_GCA_017347545.2	74.397	68.1786	70.1051	69.9349	71.802	70.349	62.6771	65.5485	69.9083	69.728	65.1271	67.0534	70.311	75.5534	76.2484	76.0999	76.6011	76.472	100	75.1721	69.4485	67.0233	82.3488	70.349	75.9742	76.194	75.9829	69.2878
K.solicola_GCA_003708835.2	85.5079	67.7766	69.727	69.5261	72.6007	70.2545	63.3762	65.4501	69.4038	69.4082	65.2284	67.6303	69.578	84.8286	86.0496	86.6011	86.4859	77.4624	75.1721	100	69.1304	67.7221	74.4197	70.2403	81.5541	82.1069	81.6277	68.4493
K.spencerorum_GCA_003708825.2	68.7606	68.9789	72.0125	71.8338	71.2345	72.3138	64.1763	65.457	72.3974	70.2508	64.1376	69.8581	72.0813	69.9459	70.3329	70.7823	70.5133	69.816	69.4485	69.1304	100	65.3079	69.1572	72.3124	70.1072	70.3563	70.2238	69.9506
K.taianensis_GCA_003708865.1	66.0805	64.9217	66.6022	66.4325	69.3634	65.8498	67.1859	65.0214	65.1763	65.9734	67.3509	66.6043	65.7172	66.8382	67.688	68.2189	67.9833	67.4645	67.0233	67.7221	65.3079	100	66.7475	65.8345	66.5522	67.2276	66.6904	64.7705
K.telluris_GCA_009394695.1	73.8509	67.1648	69.5023	69.3237	71.7432	69.6309	62.7557	65.8109	69.4182	69.387	64.4685	66.094	69.558	74.6892	75.1781	76.2582	75.8858	75.7068	82.3488	74.4197	69.1572	66.7475	100	69.6271	75.1374	75.792	75.3194	67.9299
K.turicensis_GCA_003708545.1	69.5131	69.3757	78.0419	76.0368	71.7134	99.8349	68.1689	66.0255	75.7777	70.7094	64.5368	70.0024	75.3045	70.307	71.0199	71.5004	71.2368	70.6421	70.349	70.2403	72.3124	65.8345	69.6271	100	71.1918	71.4382	71.3286	70.3907
K.unispora_GCA_003708525.2	78.8863	68.195	70.0624	69.8618	73.1867	71.2111	61.8579	65.6309	70.3836	70.6019	64.3339	66.6805	70.4908	80.9777	81.1816	80.7616	81.6428	79.6371	75.9742	81.5541	70.1072	66.5522	75.1374	71.1918	100	98.0911	97.6145	69.5285
K.unispora_GCA_016110235.1	79.888	68.5483	70.5012	70.2963	73.6514	71.4589	62.2524	66.2221	70.7946	70.904	64.75	67.0778	70.9408	80.8259	82.1307	81.7564	82.2565	80.1604	76.194	82.1069	70.3563	67.2276	75.792	71.4382	98.0911	100	97.6236	69.4582
K.unispora_GCA_016584185.1	79.1248	68.3067	70.2249	70.0267	73.3275	71.3463	61.9877	65.7285	70.5346	70.7406	64.4634	66.7978	70.6346	80.8965	81.3979	80.9778	81.4987	79.823	75.9829	81.6277	70.2238	66.6904	75.3194	71.3286	97.6145	97.6236	100	69.514
K.viticola_GCA_003708455.1	68.1565	68.6445	69.8475	69.7056	70.7895	70.409	62.587	65.1446	70.306	70.144	63.8582	67.4802	70.2008	69.2714	69.5138	69.4786	69.8483	69.679	69.2878	68.4493	69.9506	64.7705	67.9299	70.3907	69.5285	69.4582	69.514	100

## Sheet: Kluyveromyces
	K.aestuarii_GCA_003707555.1.fna	K.dobzhanskii_GCA_000820885.1.fna	K.dobzhanskii_GCA_003705805.2.fna	K.lactis_GCA_000002515.1.fna	K.lactis_GCA_002151565.1.fna	K.marxianus_GCA_000747785.1.fna	K.marxianus_GCA_001417885.1.fna	K.marxianus_GCA_001466335.1.fna	K.marxianus_GCA_001660455.1.fna	K.marxianus_GCA_001692465.1.fna	K.marxianus_GCA_002356615.1.fna	K.marxianus_GCA_003046155.1.fna	K.marxianus_GCA_008000265.1.fna	K.marxianus_GCA_016584165.1.fna	K.marxianus_GCA_016584275.1.fna	K.marxianus_GCA_016625955.1.fna	K.marxianus_GCA_016626105.1.fna	K.marxianus_GCA_902364165.1.fna	K.nonfermentans_GCA_003670155.1.fna	K.starmeri_GCA_008973615.1.fna
K.aestuarii_GCA_003707555.1.fna	100	68.4241	68.4378	68.1932	67.6087	67.7201	67.7364	68.1573	67.9339	68.6866	68.1959	68.8946	69.1776	68.336	68.454	68.0696	68.0233	67.6336	75.9941	67.1886
K.dobzhanskii_GCA_000820885.1.fna	68.4241	100	99.8762	78.7102	78.031	74.2482	74.2477	74.8527	74.0154	74.6564	74.5643	74.6013	74.951	74.4352	74.4287	74.2068	74.7331	74.1684	68.1176	72.2593
K.dobzhanskii_GCA_003705805.2.fna	68.4378	99.8762	100	78.8013	78.1249	74.3022	74.2997	74.9013	74.0634	74.6578	74.5994	74.6173	74.9555	74.4473	74.4322	74.2543	74.7816	74.2153	68.1039	72.3187
K.lactis_GCA_000002515.1.fna	68.1932	78.7102	78.8013	100	99.0524	74.2457	73.9424	74.624	73.6316	74.4371	74.6817	74.1757	74.8004	73.9816	74.0519	73.9932	74.4454	74.045	68.2258	71.8774
K.lactis_GCA_002151565.1.fna	67.6087	78.031	78.1249	99.0524	100	73.7911	73.4944	74.1959	73.1936	74.1612	74.2416	73.7426	74.348	73.6994	73.7724	73.5493	74.0059	73.779	67.6418	71.2614
K.marxianus_GCA_000747785.1.fna	67.7201	74.2482	74.3022	74.2457	73.7911	100	99.2722	98.6635	97.9963	95.004	97.4519	98.3361	97.251	97.2592	97.4177	98.2767	98.8316	96.902	67.6941	71.4731
K.marxianus_GCA_001417885.1.fna	67.7364	74.2477	74.2997	73.9424	73.4944	99.2722	100	98.7724	98.1125	95.0264	97.6018	98.5429	97.2898	97.4407	97.5394	98.4234	98.971	97.0011	67.7744	71.4513
K.marxianus_GCA_001466335.1.fna	68.1573	74.8527	74.9013	74.624	74.1959	98.6635	98.7724	100	97.4997	95.5277	98.1137	98.9653	97.7701	97.3434	97.2265	98.559	99.3576	97.445	68.116	72.0891
K.marxianus_GCA_001660455.1.fna	67.9339	74.0154	74.0634	73.6316	73.1936	97.9963	98.1125	97.4997	100	94.8851	96.7051	97.8247	97.3321	97.3014	97.4761	97.2888	97.7841	96.8277	67.4674	71.1771
K.marxianus_GCA_001692465.1.fna	68.6866	74.6564	74.6578	74.4371	74.1612	95.004	95.0264	95.5277	94.8851	100	95.2792	95.4579	95.9144	95.3324	95.7104	95.4798	95.4509	95.1262	67.9884	72.0278
K.marxianus_GCA_002356615.1.fna	68.1959	74.5643	74.5994	74.6817	74.2416	97.4519	97.6018	98.1137	96.7051	95.2792	100	97.9758	98.2175	96.5905	96.8745	97.5693	98.0483	96.3839	68.1011	71.9176
K.marxianus_GCA_003046155.1.fna	68.8946	74.6013	74.6173	74.1757	73.7426	98.3361	98.5429	98.9653	97.8247	95.4579	97.9758	100	97.6183	96.9119	97.0152	98.9229	98.9047	96.9315	68.0146	71.7152
K.marxianus_GCA_008000265.1.fna	69.1776	74.951	74.9555	74.8004	74.348	97.251	97.2898	97.7701	97.3321	95.9144	98.2175	97.6183	100	98.01	98.1756	97.7551	97.7188	97.2667	68.4987	72.2832
K.marxianus_GCA_016584165.1.fna	68.336	74.4352	74.4473	73.9816	73.6994	97.2592	97.4407	97.3434	97.3014	95.3324	96.5905	96.9119	98.01	100	99.066	97.0187	97.2643	97.1952	67.776	71.646
K.marxianus_GCA_016584275.1.fna	68.454	74.4287	74.4322	74.0519	73.7724	97.4177	97.5394	97.2265	97.4761	95.7104	96.8745	97.0152	98.1756	99.066	100	97.1788	97.1846	97.1727	67.7372	71.5913
K.marxianus_GCA_016625955.1.fna	68.0696	74.2068	74.2543	73.9932	73.5493	98.2767	98.4234	98.559	97.2888	95.4798	97.5693	98.9229	97.7551	97.0187	97.1788	100	98.9325	96.9483	67.6507	71.7803
K.marxianus_GCA_016626105.1.fna	68.0233	74.7331	74.7816	74.4454	74.0059	98.8316	98.971	99.3576	97.7841	95.4509	98.0483	98.9047	97.7188	97.2643	97.1846	98.9325	100	97.6667	68.0241	71.9316
K.marxianus_GCA_902364165.1.fna	67.6336	74.1684	74.2153	74.045	73.779	96.902	97.0011	97.445	96.8277	95.1262	96.3839	96.9315	97.2667	97.1952	97.1727	96.9483	97.6667	100	67.6476	71.4291
K.nonfermentans_GCA_003670155.1.fna	75.9941	68.1176	68.1039	68.2258	67.6418	67.6941	67.7744	68.116	67.4674	67.9884	68.1011	68.0146	68.4987	67.776	67.7372	67.6507	68.0241	67.6476	100	66.8026
K.starmeri_GCA_008973615.1.fna	67.1886	72.2593	72.3187	71.8774	71.2614	71.4731	71.4513	72.0891	71.1771	72.0278	71.9176	71.7152	72.2832	71.646	71.5913	71.7803	71.9316	71.4291	66.8026	100

## Sheet: Pichia
	P.exigua_GCA_003707355.1	P.fermentans_GCA_003339355.1	P.heedii_GCA_003705525.2	P.kluyveri_GCA_003327685.1	P.kluyveri_GCA_019096115.1	P.kudriavzevii_GCA_000286515.1	P.kudriavzevii_GCA_000764455.1	P.kudriavzevii_GCA_000787615.1	P.kudriavzevii_GCA_001879685.1	P.kudriavzevii_GCA_001983325.1	P.kudriavzevii_GCA_002166775.1	P.kudriavzevii_GCA_002798095.1	P.kudriavzevii_GCA_003033855.1	P.kudriavzevii_GCA_003054405.1	P.kudriavzevii_GCA_003054445.1	P.kudriavzevii_GCA_003705515.1	P.kudriavzevii_GCA_003705515.2	P.kudriavzevii_GCA_014873065.1	P.kudriavzevii_GCA_018105815.1	P.kudriavzevii_GCA_018402865.1	P.kudriavzevii_GCA_018402885.1	P.kudriavzevii_GCA_019843505.1	P.kudriavzevii_GCA_021014275.1	P.kudriavzevii_GCA_021233995.1	P.manshurica_GCA_005406165.1	P.membranifaciens_GCA_001661235.1	P.membranifaciens_GCA_001950575.1	P.nakasei_GCA_003705495.1	P.norvegensis_GCA_003339405.1	P.norvegensis_GCA_003705465.1	P.occidentalis_GCA_003705455.2	P.terricola_GCA_003706875.2
P.exigua_GCA_003707355.1	100	73.2701	76.283	69.7932	76.4341	76.0858	75.6799	74.6946	74.9994	74.3444	72.8771	75.5498	71.3194	74.7142	74.7757	76.0009	75.9885	74.4551	75.3594	74.5183	73.8161	76.0495	73.7766	73.2314	72.6855	69.7268	72.558	75.932	75.4385	74.3789	73.8214	76.517
P.fermentans_GCA_003339355.1	73.2701	100	72.3478	63.9911	69.6651	73.3035	72.0069	71.3413	72.7834	71.2872	70.1742	72.0767	67.2875	71.5677	71.6056	72.3577	72.3779	71.2117	73.2482	71.1571	70.1689	72.4316	70.682	70.6212	73.023	71.9391	72.9987	72.5925	71.5688	70.1787	72.1437	72.4458
P.heedii_GCA_003705525.2	76.283	72.3478	100	69.5138	76.7752	72.7745	70.8293	71.0588	72.297	70.8196	69.2789	70.336	66.6441	71.3294	71.3869	71.4609	71.503	70.8538	72.6498	70.9274	69.3933	71.5065	69.2518	70.5244	70.9713	67.8268	70.5458	79.1753	70.9781	70.9217	70.9161	72.2109
P.kluyveri_GCA_003327685.1	69.7932	63.9911	69.5138	100	82.1232	65.0382	64.7099	64.7077	65.3906	63.789	63.3224	64.9305	61.4009	64.4559	64.3999	65.3067	65.4192	63.9666	64.4115	64.0935	64.4659	65.3436	63.508	63.2041	63.3168	60.6179	61.5818	72.1234	66.0681	63.3616	62.2757	66.5322
P.kluyveri_GCA_019096115.1	76.4341	69.6651	76.7752	82.1232	100	71.3708	70.9922	72.4414	70.2459	70.7483	70.2874	70.9706	66.6887	72.2799	72.3454	71.4665	71.4871	71.9467	70.9151	72.1362	70.3841	71.5089	71.0294	70.5272	69.9318	65.9034	68.8959	78.7387	72.6167	70.9698	69.0689	72.4122
P.kudriavzevii_GCA_000286515.1	76.0858	73.3035	72.7745	65.0382	71.3708	100	98.9488	97.4814	96.6344	98.0011	95.2861	97.5465	91.3494	97.9949	98.246	99.7002	99.6903	97.5704	98.6142	97.197	96.2603	99.749	94.9992	94.581	72.2923	70.6336	72.3798	73.8511	72.3119	71.2823	72.839	73.867
P.kudriavzevii_GCA_000764455.1	75.6799	72.0069	70.8293	64.7099	70.9922	98.9488	100	98.0928	95.7759	98.0395	94.7958	97.3332	92.0841	97.2843	97.4641	99.0354	99.0308	98.1467	97.8806	97.9011	96.9904	99.0114	94.9892	93.6347	71.4936	69.2507	71.8904	71.4615	72.544	71.1342	71.5701	73.2339
P.kudriavzevii_GCA_000787615.1	74.6946	71.3413	71.0588	64.7077	72.4414	97.4814	98.0928	100	94.5874	98.0124	96.2975	96.2249	90.771	99.0296	99.0262	97.7473	97.7545	99.5998	97.0172	99.6483	96.1345	97.6374	97.2412	93.7648	71.7636	68.2982	72.379	70.8871	72.223	71.3785	71.631	72.6029
P.kudriavzevii_GCA_001879685.1	74.9994	72.7834	72.297	65.3906	70.2459	96.6344	95.7759	94.5874	100	94.7976	92.9959	96.0973	87.8166	95.1703	95.3498	96.428	96.43	94.8145	96.6208	94.5686	92.7401	96.4713	93.3878	93.6881	71.2704	69.8934	71.3419	73.2611	71.9841	71.1266	73.0485	73.245
P.kudriavzevii_GCA_001983325.1	74.3444	71.2872	70.8196	63.789	70.7483	98.0011	98.0395	98.0124	94.7976	100	94.5918	95.8648	90.6283	97.3718	97.5775	97.9679	97.9738	98.2465	97.0611	97.9202	96.1147	97.9568	95.5477	93.3726	71.5955	68.0063	71.864	70.9903	71.4465	71.1309	72.2876	72.3566
P.kudriavzevii_GCA_002166775.1	72.8771	70.1742	69.2789	63.3224	70.2874	95.2861	94.7958	96.2975	92.9959	94.5918	100	93.1239	87.1096	96.8388	96.9493	95.3631	95.363	96.3197	96.5954	96.0071	92.4423	95.4343	93.6072	91.4174	69.7486	66.4024	70.5172	69.2766	69.2363	69.0148	71.7585	71.5605
P.kudriavzevii_GCA_002798095.1	75.5498	72.0767	70.336	64.9305	70.9706	97.5465	97.3332	96.2249	96.0973	95.8648	93.1239	100	89.6242	96.0658	95.9181	97.6289	97.4383	96.0368	97.9622	95.7578	94.9532	97.4201	96.45	92.0944	71.5455	69.2352	71.9587	72.104	72.3978	70.7485	72.0511	72.4201
P.kudriavzevii_GCA_003033855.1	71.3194	67.2875	66.6441	61.4009	66.6887	91.3494	92.0841	90.771	87.8166	90.6283	87.1096	89.6242	100	89.8789	90.0086	91.4378	91.4232	90.7633	89.4506	90.739	89.2422	91.3271	89.6853	87.9407	66.475	64.4724	67.0338	66.8452	68.4437	67.14	66.9939	68.8898
P.kudriavzevii_GCA_003054405.1	74.7142	71.5677	71.3294	64.4559	72.2799	97.9949	97.2843	99.0296	95.1703	97.3718	96.8388	96.0658	89.8789	100	99.6531	98.1179	98.1113	99.0316	97.4028	99.0115	95.2282	98.0312	96.6753	94.1443	71.9586	68.5062	72.7178	71.3711	71.302	71.0671	72.4311	72.8753
P.kudriavzevii_GCA_003054445.1	74.7757	71.6056	71.3869	64.3999	72.3454	98.246	97.4641	99.0262	95.3498	97.5775	96.9493	95.9181	90.0086	99.6531	100	98.1403	98.1454	99.2431	97.484	98.8611	95.2398	98.2234	96.5709	94.4351	71.9364	68.5472	72.7499	71.4516	71.3033	70.9263	72.501	72.8739
P.kudriavzevii_GCA_003705515.1	76.0009	72.3577	71.4609	65.3067	71.4665	99.7002	99.0354	97.7473	96.428	97.9679	95.3631	97.6289	91.4378	98.1179	98.1403	100	99.9896	97.6048	98.564	97.5449	96.4459	99.7733	94.9918	94.6922	72.2564	69.7006	72.389	71.8686	72.3491	71.225	72.2347	73.6978
P.kudriavzevii_GCA_003705515.2	75.9885	72.3779	71.503	65.4192	71.4871	99.6903	99.0308	97.7545	96.43	97.9738	95.363	97.4383	91.4232	98.1113	98.1454	99.9896	100	97.6085	98.5661	97.5425	96.4398	99.7718	94.975	94.6643	72.2897	69.7094	72.4184	71.8918	72.3284	71.1044	72.2507	73.6851
P.kudriavzevii_GCA_014873065.1	74.4551	71.2117	70.8538	63.9666	71.9467	97.5704	98.1467	99.5998	94.8145	98.2465	96.3197	96.0368	90.7633	99.0316	99.2431	97.6048	97.6085	100	96.937	99.5737	95.9497	97.6043	97.2259	93.7811	71.5723	68.157	72.3938	71.0463	71.592	71.2158	72.0862	72.389
P.kudriavzevii_GCA_018105815.1	75.3594	73.2482	72.6498	64.4115	70.9151	98.6142	97.8806	97.0172	96.6208	97.0611	96.5954	97.9622	89.4506	97.4028	97.484	98.564	98.5661	96.937	100	96.7205	95.1998	98.6111	95.6867	93.3899	72.0492	69.9909	71.7042	73.1777	72.6003	71.7281	73.8965	74.3194
P.kudriavzevii_GCA_018402865.1	74.5183	71.1571	70.9274	64.0935	72.1362	97.197	97.9011	99.6483	94.5686	97.9202	96.0071	95.7578	90.739	99.0115	98.8611	97.5449	97.5425	99.5737	96.7205	100	95.8253	97.3462	97.0503	93.5701	71.4641	68.0829	72.2865	70.6774	71.7701	71.2148	71.5812	72.3748
P.kudriavzevii_GCA_018402885.1	73.8161	70.1689	69.3933	64.4659	70.3841	96.2603	96.9904	96.1345	92.7401	96.1147	92.4423	94.9532	89.2422	95.2282	95.2398	96.4459	96.4398	95.9497	95.1998	95.8253	100	96.4079	93.6564	91.4921	71.2842	68.4007	69.7412	70.8573	70.9736	70.0448	70.0465	71.4372
P.kudriavzevii_GCA_019843505.1	76.0495	72.4316	71.5065	65.3436	71.5089	99.749	99.0114	97.6374	96.4713	97.9568	95.4343	97.4201	91.3271	98.0312	98.2234	99.7733	99.7718	97.6043	98.6111	97.3462	96.4079	100	94.9718	94.7195	72.3122	69.7219	72.4175	71.9392	72.319	71.1672	72.3248	73.6972
P.kudriavzevii_GCA_021014275.1	73.7766	70.682	69.2518	63.508	71.0294	94.9992	94.9892	97.2412	93.3878	95.5477	93.6072	96.45	89.6853	96.6753	96.5709	94.9918	94.975	97.2259	95.6867	97.0503	93.6564	94.9718	100	90.6224	70.8667	67.6359	71.6076	69.9894	71.0522	70.193	71.2852	70.6045
P.kudriavzevii_GCA_021233995.1	73.2314	70.6212	70.5244	63.2041	70.5272	94.581	93.6347	93.7648	93.6881	93.3726	91.4174	92.0944	87.9407	94.1443	94.4351	94.6922	94.6643	93.7811	93.3899	93.5701	91.4921	94.7195	90.6224	100	71.2335	67.6105	71.1592	69.9177	69.7987	69.2128	70.2579	71.9173
P.manshurica_GCA_005406165.1	72.6855	73.023	70.9713	63.3168	69.9318	72.2923	71.4936	71.7636	71.2704	71.5955	69.7486	71.5455	66.475	71.9586	71.9364	72.2564	72.2897	71.5723	72.0492	71.4641	71.2842	72.3122	70.8667	71.2335	100	77.3802	78.6032	72.1649	69.9776	70.0272	72.5998	72.1978
P.membranifaciens_GCA_001661235.1	69.7268	71.9391	67.8268	60.6179	65.9034	70.6336	69.2507	68.2982	69.8934	68.0063	66.4024	69.2352	64.4724	68.5062	68.5472	69.7006	69.7094	68.157	69.9909	68.0829	68.4007	69.7219	67.6359	67.6105	77.3802	100	86.1952	68.9391	67.9481	66.2735	69.5041	69.4826
P.membranifaciens_GCA_001950575.1	72.558	72.9987	70.5458	61.5818	68.8959	72.3798	71.8904	72.379	71.3419	71.864	70.5172	71.9587	67.0338	72.7178	72.7499	72.389	72.4184	72.3938	71.7042	72.2865	69.7412	72.4175	71.6076	71.1592	78.6032	86.1952	100	70.9021	70.0904	69.9344	73.0412	72.1716
P.nakasei_GCA_003705495.1	75.932	72.5925	79.1753	72.1234	78.7387	73.8511	71.4615	70.8871	73.2611	70.9903	69.2766	72.104	66.8452	71.3711	71.4516	71.8686	71.8918	71.0463	73.1777	70.6774	70.8573	71.9392	69.9894	69.9177	72.1649	68.9391	70.9021	100	71.8291	70.734	70.0946	73.1892
P.norvegensis_GCA_003339405.1	75.4385	71.5688	70.9781	66.0681	72.6167	72.3119	72.544	72.223	71.9841	71.4465	69.2363	72.3978	68.4437	71.302	71.3033	72.3491	72.3284	71.592	72.6003	71.7701	70.9736	72.319	71.0522	69.7987	69.9776	67.9481	70.0904	71.8291	100	93.8777	69.9266	72.5433
P.norvegensis_GCA_003705465.1	74.3789	70.1787	70.9217	63.3616	70.9698	71.2823	71.1342	71.3785	71.1266	71.1309	69.0148	70.7485	67.14	71.0671	70.9263	71.225	71.1044	71.2158	71.7281	71.2148	70.0448	71.1672	70.193	69.2128	70.0272	66.2735	69.9344	70.734	93.8777	100	70.9483	71.4279
P.occidentalis_GCA_003705455.2	73.8214	72.1437	70.9161	62.2757	69.0689	72.839	71.5701	71.631	73.0485	72.2876	71.7585	72.0511	66.9939	72.4311	72.501	72.2347	72.2507	72.0862	73.8965	71.5812	70.0465	72.3248	71.2852	70.2579	72.5998	69.5041	73.0412	70.0946	69.9266	70.9483	100	72.884
P.terricola_GCA_003706875.2	76.517	72.4458	72.2109	66.5322	72.4122	73.867	73.2339	72.6029	73.245	72.3566	71.5605	72.4201	68.8898	72.8753	72.8739	73.6978	73.6851	72.389	74.3194	72.3748	71.4372	73.6972	70.6045	71.9173	72.1978	69.4826	72.1716	73.1892	72.5433	71.4279	72.884	100

## Sheet: Rhodotorula
	R.glutinis_GCA_015501985.1.fna	R.graminis_GCA_001329695.1.fna	R.kratochvilovae_GCA_019775375.1.fna	R.kratochvilovae_GCA_019775385.1.fna	R.kratochvilovae_GCA_019775595.1.fna	R.kratochvilovae_GCA_019923515.1.fna	R.mucilaginosa_GCA_013030395.1.fna	R.mucilaginosa_GCA_013030415.1.fna	R.mucilaginosa_GCA_013036305.1.fna	R.mucilaginosa_GCA_013036385.1.fna	R.mucilaginosa_GCA_013036515.1.fna	R.mucilaginosa_GCA_013036595.1.fna	R.mucilaginosa_GCA_013036615.1.fna	R.mucilaginosa_GCA_013036655.1.fna	R.mucilaginosa_GCA_013036895.1.fna	R.mucilaginosa_GCA_016584205.1.fna	R.mucilaginosa_GCA_018687845.1.fna	R.mucilaginosa_GCA_019189345.1.fna	R.mucilaginosa_GCA_019189485.1.fna	R.mucilaginosa_GCA_019189665.1.fna	R.mucilaginosa_GCA_019189975.1.fna	R.mucilaginosa_GCA_019189985.1.fna	R.mucilaginosa_GCA_019190135.1.fna	R.mucilaginosa_GCA_019190235.1.fna	R.mucilaginosa_GCA_019190375.1.fna	R.mucilaginosa_GCA_019190385.1.fna	R.mucilaginosa_GCA_019190495.1.fna	R.mucilaginosa_GCA_019190605.1.fna	R.mucilaginosa_GCA_019190745.1.fna	R.mucilaginosa_GCA_019190805.1.fna	R.mucilaginosa_GCA_019190965.1.fna	R.paludigena_GCA_005281665.1.fna	R.paludigena_GCA_019671115.1.fna	R.toruloides_GCA_000320785.2.fna	R.toruloides_GCA_000988805.1.fna	R.toruloides_GCA_000988875.1.fna	R.toruloides_GCA_000988875.2.fna	R.toruloides_GCA_001255795.1.fna	R.toruloides_GCA_001456015.1.fna	R.toruloides_GCA_001542265.1.fna	R.toruloides_GCA_001600115.1.fna	R.toruloides_GCA_001600135.1.fna	R.toruloides_GCA_001600155.1.fna	R.toruloides_GCA_001600215.1.fna	R.toruloides_GCA_003234015.1.fna	R.toruloides_GCA_005387725.1.fna	R.toruloides_GCA_007990605.1.fna
R.glutinis_GCA_015501985.1.fna	100	90.3242	80.723	80.7869	80.7473	80.9178	70.5048	70.3962	70.3626	70.5198	70.4923	70.3571	70.3925	70.4971	70.4432	70.3854	70.5851	70.2765	70.5547	70.6645	70.5024	70.872	69.9316	70.8772	70.7568	70.7167	70.3868	70.8282	70.7119	70.5553	70.7819	76.2866	76.4505	72.5105	72.0701	72.824	72.6305	72.3597	71.9248	72.6053	72.6569	72.3178	72.3512	72.3524	72.4752	72.4334	71.032
R.graminis_GCA_001329695.1.fna	90.3242	100	81.3967	81.2619	81.149	81.3995	70.5786	70.4182	70.4098	70.5927	70.4553	70.4009	70.4116	70.5146	70.6266	70.5765	70.6909	70.5318	70.6628	70.6513	70.7388	70.8451	70.1021	71.0224	70.9088	70.8104	70.4534	70.7812	70.8009	70.7164	70.8104	76.6674	76.9104	72.9204	72.458	72.4226	73.1247	72.8624	72.2728	72.8992	72.9283	72.8214	72.5834	72.9323	72.8951	72.5155	71.4109
R.kratochvilovae_GCA_019775375.1.fna	80.723	81.3967	100	99.251	98.4095	99.3559	71.1676	71.0753	71.0322	71.1842	70.7242	71.0228	71.0417	71.1685	71.0245	70.5598	70.7941	70.8613	70.728	71.3215	70.5646	70.9434	70.0452	71.477	71.3738	71.3203	71.038	71.078	71.3781	70.7345	71.025	77.5974	77.2781	74.0306	73.5074	73.3326	74.0843	73.8086	73.3207	73.8389	73.9364	73.7677	73.6093	73.5369	73.9948	73.5072	72.4409
R.kratochvilovae_GCA_019775385.1.fna	80.7869	81.2619	99.251	100	98.1404	99.4527	71.03	70.9417	70.8991	71.0508	70.9614	70.8855	70.9218	71.0462	70.9045	70.7976	71.0457	70.7416	70.9636	71.2011	70.8579	71.2055	70.2524	71.3238	71.2199	71.1721	70.9181	71.3131	71.2579	70.97	71.2613	77.4889	77.2682	73.9269	73.404	73.2101	73.961	73.6849	73.1115	73.7157	73.8325	73.6444	73.5108	73.4384	73.8909	73.3909	72.3472
R.kratochvilovae_GCA_019775595.1.fna	80.7473	81.149	98.4095	98.1404	100	98.6878	70.7509	70.6694	70.6272	70.7675	70.6805	70.6174	70.628	70.7658	70.6095	70.5311	70.7666	70.4625	70.6838	70.9047	70.5229	70.9248	69.995	71.0638	70.9543	70.9064	70.6254	71.0451	70.9763	70.6917	70.9929	77.2235	77.2442	73.6608	73.1352	72.9639	73.7109	73.4365	72.9591	73.4665	73.5809	73.395	73.2668	72.9351	73.6256	73.1221	72.0581
R.kratochvilovae_GCA_019923515.1.fna	80.9178	81.3995	99.3559	99.4527	98.6878	100	71.0128	70.92	70.8774	71.0293	70.9109	70.8681	70.8716	70.9979	70.8543	70.747	70.9943	70.6913	70.915	71.1507	70.8075	71.1547	70.2314	71.2965	71.2031	71.1552	70.8679	71.2645	71.2077	70.9214	71.2109	77.3993	77.5544	73.8528	73.3294	73.1623	73.9142	73.6378	73.1685	73.6686	73.7589	73.5971	73.4385	73.1643	73.8174	73.3172	72.2744
R.mucilaginosa_GCA_013030395.1.fna	70.5048	70.5786	71.1676	71.03	70.7509	71.0128	100	99.3409	99.3225	99.9523	97.6099	99.3222	98.2384	97.8484	98.1046	96.7679	96.3235	97.4374	97.4185	98.5385	97.0297	98.1706	89.9744	97.2916	97.2632	97.5124	98.2458	97.5264	98.183	97.4329	97.561	71.0705	70.5731	71.4822	70.7755	71.0282	71.6622	71.4021	70.7022	71.1384	71.7824	71.372	71.2401	71.1131	71.4778	71.1364	69.9984
R.mucilaginosa_GCA_013030415.1.fna	70.3962	70.4182	71.0753	70.9417	70.6694	70.92	99.3409	100	99.9483	99.2985	97.2484	99.7095	97.8772	98.2223	97.4466	97.1496	96.4134	97.8026	96.7769	97.8862	97.4133	97.4994	90.0686	97.3991	97.0396	97.276	97.8911	97.6066	98.253	96.8031	97.6293	70.9261	70.4687	71.3761	70.667	71.1419	71.5348	71.5489	70.8242	71.2519	71.6679	71.4897	71.1254	70.9973	71.3671	71.2649	70.1125
R.mucilaginosa_GCA_013036305.1.fna	70.3626	70.4098	71.0322	70.8991	70.6272	70.8774	99.3225	99.9483	100	99.3432	97.2384	99.6928	97.886	98.2476	97.4347	97.1454	96.4179	97.8551	96.8059	97.9004	97.4297	97.4992	90.0335	97.3951	97.0331	97.2691	97.9105	97.6014	98.2706	96.7992	97.6285	70.8987	70.4303	71.3533	70.6454	71.1209	71.5096	71.5236	70.8012	71.2308	71.6443	71.4645	71.1027	70.968	71.3442	71.2284	70.096
R.mucilaginosa_GCA_013036385.1.fna	70.5198	70.5927	71.1842	71.0508	70.7675	71.0293	99.9523	99.2985	99.3432	100	97.5768	99.2872	98.2266	97.8742	98.0707	96.7595	96.3145	97.4653	97.4451	98.547	97.04	98.1423	89.9665	97.2769	97.2397	97.4887	98.2437	97.5155	98.1769	97.4265	97.5333	71.0718	70.5842	71.4881	70.7813	71.0255	71.6595	71.4008	70.7031	71.1358	71.7847	71.3693	71.2402	71.1182	71.4794	71.1373	69.9977
R.mucilaginosa_GCA_013036515.1.fna	70.4923	70.4553	70.7242	70.9614	70.6805	70.9109	97.6099	97.2484	97.2384	97.5768	100	97.5499	99.3265	98.9453	98.5977	99.0814	96.8974	98.4831	99.2188	99.014	98.7704	99.3464	90.2573	96.7565	96.7093	96.909	99.3034	99.3387	98.6745	99.2211	99.337	70.3668	70.4757	70.837	70.1323	70.6579	71.0316	71.0148	70.5571	70.7716	71.14	71.0084	70.5918	70.4169	70.8314	70.7328	69.6004
R.mucilaginosa_GCA_013036595.1.fna	70.3571	70.4009	71.0228	70.8855	70.6174	70.8681	99.3222	99.7095	99.6928	99.2872	97.5499	100	98.1722	98.4996	97.4514	97.4354	96.4074	98.0932	96.7706	97.8671	97.6931	97.4998	89.9761	97.3973	97.0203	97.2552	98.182	97.5958	98.2465	96.7967	97.6284	70.8834	70.4169	71.3539	70.6464	71.1498	71.517	71.5009	70.8217	71.2595	71.6491	71.4931	71.1072	70.9681	71.3491	71.2428	70.0891
R.mucilaginosa_GCA_013036615.1.fna	70.3925	70.4116	71.0417	70.9218	70.628	70.8716	98.2384	97.8772	97.886	98.2266	99.3265	98.1722	100	99.6226	99.2388	98.4341	96.8393	99.1496	98.5665	99.639	98.7199	99.2938	90.1901	97.4238	97.3733	97.5573	99.9807	98.6859	99.3366	98.5785	98.6612	70.8691	70.4385	71.3494	70.651	71.1908	71.5596	71.5422	70.8504	71.3018	71.6564	71.5365	71.1072	70.9495	71.3453	71.2524	70.1191
R.mucilaginosa_GCA_013036655.1.fna	70.4971	70.5146	71.1685	71.0462	70.7658	70.9979	97.8484	98.2223	98.2476	97.8742	98.9453	98.4996	99.6226	100	98.858	98.7674	97.2364	99.508	98.2385	99.3125	99.0971	98.9153	90.1623	97.7698	97.404	97.5827	99.6057	99.0261	99.6611	98.2164	98.9906	70.9747	70.5583	71.4452	70.7461	71.2851	71.6577	71.6418	70.9482	71.396	71.7532	71.6349	71.2027	71.0378	71.4414	71.3631	70.2294
R.mucilaginosa_GCA_013036895.1.fna	70.4432	70.6266	71.0245	70.9045	70.6095	70.8543	98.1046	97.4466	97.4347	98.0707	98.5977	97.4514	99.2388	98.858	100	98.5895	96.7308	99.3092	99.3022	99.496	98.8968	99.1324	90.2488	97.2683	97.2186	97.4036	99.2161	98.5156	99.1537	99.3096	98.5176	70.9058	70.451	71.2931	70.5938	70.8823	71.5197	71.2605	70.5435	70.9947	71.6002	71.2281	71.0519	70.9088	71.2894	70.9816	69.8906
R.mucilaginosa_GCA_016584205.1.fna	70.3854	70.5765	70.5598	70.7976	70.5311	70.747	96.7679	97.1496	97.1454	96.7595	99.0814	97.4354	98.4341	98.7674	98.5895	100	96.8058	99.2085	99.2451	98.1122	99.491	98.4242	90.3108	96.68	96.3247	96.5032	98.4171	99.1515	98.4751	99.2545	99.1276	70.2351	70.3625	70.6235	69.9158	70.4303	70.8099	70.7926	70.3425	70.5452	70.9368	70.7833	70.385	70.2134	70.6173	70.5498	69.4227
R.mucilaginosa_GCA_018687845.1.fna	70.5851	70.6909	70.7941	71.0457	70.7666	70.9943	96.3235	96.4134	96.4179	96.3145	96.8974	96.4074	96.8393	97.2364	96.7308	96.8058	100	96.833	96.7958	97.1584	97.1357	97.448	89.9138	96.723	96.3679	96.4658	96.8405	97.5557	97.5013	96.7942	97.5689	70.5235	70.6347	70.8559	70.1377	70.4086	71.0497	70.791	70.352	70.519	71.1588	70.7618	70.6155	70.5244	70.8511	70.5115	69.4522
R.mucilaginosa_GCA_019189345.1.fna	70.2765	70.5318	70.8613	70.7416	70.4625	70.6913	97.4374	97.8026	97.8551	97.4653	98.4831	98.0932	99.1496	99.508	99.3092	99.2085	96.833	100	98.6606	98.8715	99.5727	98.4545	90.2046	97.3688	97.0119	97.1848	99.1648	98.5464	99.2144	98.642	98.5641	70.7641	70.2916	71.1453	70.4442	70.9809	71.3517	71.3354	70.6424	71.0931	71.452	71.3296	70.8999	70.7402	71.1407	71.0709	69.9541
R.mucilaginosa_GCA_019189485.1.fna	70.5547	70.6628	70.728	70.9636	70.6838	70.915	97.4185	96.7769	96.8059	97.4451	99.2188	96.7706	98.5665	98.2385	99.3022	99.2451	96.7958	98.6606	100	98.8678	98.9464	99.1506	90.3162	96.5928	96.551	96.7467	98.5438	99.1772	98.4933	99.9735	99.1407	70.3768	70.5163	70.7707	70.0651	70.3403	70.9869	70.7262	70.2409	70.4553	71.0739	70.6938	70.5257	70.3837	70.7649	70.4482	69.3891
R.mucilaginosa_GCA_019189665.1.fna	70.6645	70.6513	71.3215	71.2011	70.9047	71.1507	98.5385	97.8862	97.9004	98.547	99.014	97.8671	99.639	99.3125	99.496	98.1122	97.1584	98.8715	98.8678	100	98.4758	99.5764	90.1563	97.6666	97.6317	97.8088	99.6531	98.9512	99.594	98.8405	98.9671	71.1223	70.7073	71.5828	70.885	71.1697	71.8092	71.5488	70.8381	71.2811	71.8877	71.5196	71.334	71.1972	71.5794	71.2667	70.0886
R.mucilaginosa_GCA_019189975.1.fna	70.5024	70.7388	70.5646	70.8579	70.5229	70.8075	97.0297	97.4133	97.4297	97.04	98.7704	97.6931	98.7199	99.0971	98.8968	99.491	97.1357	99.5727	98.9464	98.4758	100	98.5078	90.5079	96.9247	96.5667	96.7531	98.739	98.8269	98.7857	98.9231	98.8469	70.3939	70.3855	70.7842	70.0761	70.6121	70.9915	70.9732	70.3343	70.7264	71.0919	70.9657	70.5401	70.3785	70.7784	70.7026	69.5914
R.mucilaginosa_GCA_019189985.1.fna	70.872	70.8451	70.9434	71.2055	70.9248	71.1547	98.1706	97.4994	97.4992	98.1423	99.3464	97.4998	99.2938	98.9153	99.1324	98.4242	97.448	98.4545	99.1506	99.5764	98.5078	100	90.4767	97.265	97.2426	97.436	99.2914	99.2708	99.2463	99.1655	99.2902	70.7471	70.716	71.2002	70.4968	70.781	71.4221	71.1602	70.4939	70.8944	71.5051	71.1301	70.9537	70.8091	71.1956	70.8571	69.7471
R.mucilaginosa_GCA_019190135.1.fna	69.9316	70.1021	70.0452	70.2524	69.995	70.2314	89.9744	90.0686	90.0335	89.9665	90.2573	89.9761	90.1901	90.1623	90.2488	90.3108	89.9138	90.2046	90.3162	90.1563	90.5079	90.4767	100	90.3533	90.2811	90.1817	90.1683	90.2403	90.1556	90.3129	90.194	69.9596	69.9738	70.2722	69.5448	69.8296	70.2617	70.3044	69.8663	69.9379	70.592	70.1657	70.0193	69.9789	70.2609	70.0984	68.9906
R.mucilaginosa_GCA_019190235.1.fna	70.8772	71.0224	71.477	71.3238	71.0638	71.2965	97.2916	97.3991	97.3951	97.2769	96.7565	97.3973	97.4238	97.7698	97.2683	96.68	96.723	97.3688	96.5928	97.6666	96.9247	97.265	90.3533	100	99.5984	98.9774	97.4154	97.3614	98.0238	96.6071	97.3633	71.3849	70.9121	71.8379	71.084	71.3307	71.9809	71.7354	71.1034	71.4755	72.1365	71.7127	71.5218	71.465	71.8348	71.4718	70.4219
R.mucilaginosa_GCA_019190375.1.fna	70.7568	70.9088	71.3738	71.2199	70.9543	71.2031	97.2632	97.0396	97.0331	97.2397	96.7093	97.0203	97.3733	97.404	97.2186	96.3247	96.3679	97.0119	96.551	97.6317	96.5667	97.2426	90.2811	99.5984	100	99.3789	97.3758	96.9977	97.6759	96.5653	97.0236	71.2895	70.7947	71.7452	70.9928	71.2452	71.8944	71.6493	71.0177	71.3898	72.0429	71.6265	71.435	71.3864	71.7419	71.3594	70.3238
R.mucilaginosa_GCA_019190385.1.fna	70.7167	70.8104	71.3203	71.1721	70.9064	71.1552	97.5124	97.276	97.2691	97.4887	96.909	97.2552	97.5573	97.5827	97.4036	96.5032	96.4658	97.1848	96.7467	97.8088	96.7531	97.436	90.1817	98.9774	99.3789	100	97.5485	97.1904	97.8485	96.7454	97.2016	71.2115	70.7325	71.6917	70.9385	71.1751	71.8242	71.5795	70.9441	71.3195	72.0065	71.5556	71.3943	71.3301	71.6881	71.295	70.2638
R.mucilaginosa_GCA_019190495.1.fna	70.3868	70.4534	71.038	70.9181	70.6254	70.8679	98.2458	97.8911	97.9105	98.2437	99.3034	98.182	99.9807	99.6057	99.2161	98.4171	96.8405	99.1648	98.5438	99.6531	98.739	99.2914	90.1683	97.4154	97.3758	97.5485	100	98.6595	99.3406	98.5662	98.6655	70.8861	70.4418	71.3483	70.6498	71.1888	71.5578	71.5418	70.8489	71.2999	71.6553	71.5334	71.104	70.939	71.3447	71.2489	70.1173
R.mucilaginosa_GCA_019190605.1.fna	70.8282	70.7812	71.078	71.3131	71.0451	71.2645	97.5264	97.6066	97.6014	97.5155	99.3387	97.5958	98.6859	99.0261	98.5156	99.1515	97.5557	98.5464	99.1772	98.9512	98.8269	99.2708	90.2403	97.3614	96.9977	97.1904	98.6595	100	99.3219	99.1796	99.9675	70.678	70.821	71.1347	70.4242	70.7026	71.346	71.0861	70.6025	70.816	71.4301	71.0543	70.8916	70.7398	71.13	70.7967	69.6695
R.mucilaginosa_GCA_019190745.1.fna	70.7119	70.8009	71.3781	71.2579	70.9763	71.2077	98.183	98.253	98.2706	98.1769	98.6745	98.2465	99.3366	99.6611	99.1537	98.4751	97.5013	99.2144	98.4933	99.594	98.7857	99.2463	90.1556	98.0238	97.6759	97.8485	99.3406	99.3219	100	98.5154	99.3261	71.2241	70.7754	71.6487	70.9527	71.2407	71.8749	71.6157	70.9042	71.3515	71.9532	71.5886	71.4029	71.2577	71.6455	71.3218	70.1961
R.mucilaginosa_GCA_019190805.1.fna	70.5553	70.7164	70.7345	70.97	70.6917	70.9214	97.4329	96.8031	96.7992	97.4265	99.2211	96.7967	98.5785	98.2164	99.3096	99.2545	96.7942	98.642	99.9735	98.8405	98.9231	99.1655	90.3129	96.6071	96.5653	96.7454	98.5662	99.1796	98.5154	100	99.1544	70.4078	70.5297	70.7737	70.0683	70.3434	70.9898	70.7292	70.2445	70.4583	71.0768	70.6987	70.5295	70.3892	70.7679	70.4518	69.3932
R.mucilaginosa_GCA_019190965.1.fna	70.7819	70.8104	71.025	71.2613	70.9929	71.2109	97.561	97.6293	97.6285	97.5333	99.337	97.6284	98.6612	98.9906	98.5176	99.1276	97.5689	98.5641	99.1407	98.9671	98.8469	99.2902	90.194	97.3633	97.0236	97.2016	98.6655	99.9675	99.3261	99.1544	100	70.6646	70.7802	71.0969	70.3968	70.6777	71.3158	71.0566	70.5745	70.7909	71.3998	71.0249	70.8547	70.7067	71.0921	70.7563	69.6172
R.paludigena_GCA_005281665.1.fna	76.2866	76.6674	77.5974	77.4889	77.2235	77.3993	71.0705	70.9261	70.8987	71.0718	70.3668	70.8834	70.8691	70.9747	70.9058	70.2351	70.5235	70.7641	70.3768	71.1223	70.3939	70.7471	69.9596	71.3849	71.2895	71.2115	70.8861	70.678	71.2241	70.4078	70.6646	100	94.5429	74.1464	73.4492	73.3246	74.0177	73.7355	73.1006	73.7994	73.9288	73.6973	73.7899	73.4318	74.1375	73.6047	72.5518
R.paludigena_GCA_019671115.1.fna	76.4505	76.9104	77.2781	77.2682	77.2442	77.5544	70.5731	70.4687	70.4303	70.5842	70.4757	70.4169	70.4385	70.5583	70.451	70.3625	70.6347	70.2916	70.5163	70.7073	70.3855	70.716	69.9738	70.9121	70.7947	70.7325	70.4418	70.821	70.7754	70.5297	70.7802	94.5429	100	73.4166	73.529	72.7242	73.4515	73.1641	73.2319	73.2025	73.3519	73.0934	73.0521	72.7348	73.4041	72.8655	71.9753
R.toruloides_GCA_000320785.2.fna	72.5105	72.9204	74.0306	73.9269	73.6608	73.8528	71.4822	71.3761	71.3533	71.4881	70.837	71.3539	71.3494	71.4452	71.2931	70.6235	70.8559	71.1453	70.7707	71.5828	70.7842	71.2002	70.2722	71.8379	71.7452	71.6917	71.3483	71.1347	71.6487	70.7737	71.0969	74.1464	73.4166	100	98.338	90.0851	90.3827	90.1098	96.1322	90.2925	99.4146	90.6257	98.0019	89.4879	99.774	90.4795	85.8777
R.toruloides_GCA_000988805.1.fna	72.0701	72.458	73.5074	73.404	73.1352	73.3294	70.7755	70.667	70.6454	70.7813	70.1323	70.6464	70.651	70.7461	70.5938	69.9158	70.1377	70.4442	70.0651	70.885	70.0761	70.4968	69.5448	71.084	70.9928	70.9385	70.6498	70.4242	70.9527	70.0683	70.3968	73.4492	73.529	98.338	100	89.0488	89.3526	89.0753	96.6694	89.9661	98.3603	89.5846	97.6768	88.4808	98.3842	89.4482	84.877
R.toruloides_GCA_000988875.1.fna	72.824	72.4226	73.3326	73.2101	72.9639	73.1623	71.0282	71.1419	71.1209	71.0255	70.6579	71.1498	71.1908	71.2851	70.8823	70.4303	70.4086	70.9809	70.3403	71.1697	70.6121	70.781	69.8296	71.3307	71.2452	71.1751	71.1888	70.7026	71.2407	70.3434	70.6777	73.3246	72.7242	90.0851	89.0488	100	98.4311	98.3607	91.6941	98.3177	90.1198	98.958	89.1683	90.6897	90.1033	90.6528	86.0203
R.toruloides_GCA_000988875.2.fna	72.6305	73.1247	74.0843	73.961	73.7109	73.9142	71.6622	71.5348	71.5096	71.6595	71.0316	71.517	71.5596	71.6577	71.5197	70.8099	71.0497	71.3517	70.9869	71.8092	70.9915	71.4221	70.2617	71.9809	71.8944	71.8242	71.5578	71.346	71.8749	70.9898	71.3158	74.0177	73.4515	90.3827	89.3526	98.4311	100	99.6281	91.5037	98.9489	90.4221	98.9688	89.4783	91.5371	90.4008	91.2107	86.693
R.toruloides_GCA_001255795.1.fna	72.3597	72.8624	73.8086	73.6849	73.4365	73.6378	71.4021	71.5489	71.5236	71.4008	71.0148	71.5009	71.5422	71.6418	71.2605	70.7926	70.791	71.3354	70.7262	71.5488	70.9732	71.1602	70.3044	71.7354	71.6493	71.5795	71.5418	71.0861	71.6157	70.7292	71.0566	73.7355	73.1641	90.1098	89.0753	98.3607	99.6281	100	91.4477	98.8804	90.1477	98.9056	89.202	91.2298	90.1261	91.175	86.6996
R.toruloides_GCA_001456015.1.fna	71.9248	72.2728	73.3207	73.1115	72.9591	73.1685	70.7022	70.8242	70.8012	70.7031	70.5571	70.8217	70.8504	70.9482	70.5435	70.3425	70.352	70.6424	70.2409	70.8381	70.3343	70.4939	69.8663	71.1034	71.0177	70.9441	70.8489	70.6025	70.9042	70.2445	70.5745	73.1006	73.2319	96.1322	96.6694	91.6941	91.5037	91.4477	100	91.8724	96.238	92.2389	94.8317	88.6324	96.1861	89.8125	85.1271
R.toruloides_GCA_001542265.1.fna	72.6053	72.8992	73.8389	73.7157	73.4665	73.6686	71.1384	71.2519	71.2308	71.1358	70.7716	71.2595	71.3018	71.396	70.9947	70.5452	70.519	71.0931	70.4553	71.2811	70.7264	70.8944	69.9379	71.4755	71.3898	71.3195	71.2999	70.816	71.3515	70.4583	70.7909	73.7994	73.2025	90.2925	89.9661	98.3177	98.9489	98.8804	91.8724	100	90.328	98.8563	90.0728	90.8904	90.307	90.8272	86.1991
R.toruloides_GCA_001600115.1.fna	72.6569	72.9283	73.9364	73.8325	73.5809	73.7589	71.7824	71.6679	71.6443	71.7847	71.14	71.6491	71.6564	71.7532	71.6002	70.9368	71.1588	71.452	71.0739	71.8877	71.0919	71.5051	70.592	72.1365	72.0429	72.0065	71.6553	71.4301	71.9532	71.0768	71.3998	73.9288	73.3519	99.4146	98.3603	90.1198	90.4221	90.1477	96.238	90.328	100	90.6621	98.0953	89.5284	99.4771	90.7382	85.9401
R.toruloides_GCA_001600135.1.fna	72.3178	72.8214	73.7677	73.6444	73.395	73.5971	71.372	71.4897	71.4645	71.3693	71.0084	71.4931	71.5365	71.6349	71.2281	70.7833	70.7618	71.3296	70.6938	71.5196	70.9657	71.1301	70.1657	71.7127	71.6265	71.5556	71.5334	71.0543	71.5886	70.6987	71.0249	73.6973	73.0934	90.6257	89.5846	98.958	98.9688	98.9056	92.2389	98.8563	90.6621	100	89.7093	91.2064	90.6441	91.1452	86.5048
R.toruloides_GCA_001600155.1.fna	72.3512	72.5834	73.6093	73.5108	73.2668	73.4385	71.2401	71.1254	71.1027	71.2402	70.5918	71.1072	71.1072	71.2027	71.0519	70.385	70.6155	70.8999	70.5257	71.334	70.5401	70.9537	70.0193	71.5218	71.435	71.3943	71.104	70.8916	71.4029	70.5295	70.8547	73.7899	73.0521	98.0019	97.6768	89.1683	89.4783	89.202	94.8317	90.0728	98.0953	89.7093	100	88.5882	98.1815	89.754	85.0115
R.toruloides_GCA_001600215.1.fna	72.3524	72.9323	73.5369	73.4384	72.9351	73.1643	71.1131	70.9973	70.968	71.1182	70.4169	70.9681	70.9495	71.0378	70.9088	70.2134	70.5244	70.7402	70.3837	71.1972	70.3785	70.8091	69.9789	71.465	71.3864	71.3301	70.939	70.7398	71.2577	70.3892	70.7067	73.4318	72.7348	89.4879	88.4808	90.6897	91.5371	91.2298	88.6324	90.8904	89.5284	91.2064	88.5882	100	89.5034	91.0568	85.697
R.toruloides_GCA_003234015.1.fna	72.4752	72.8951	73.9948	73.8909	73.6256	73.8174	71.4778	71.3671	71.3442	71.4794	70.8314	71.3491	71.3453	71.4414	71.2894	70.6173	70.8511	71.1407	70.7649	71.5794	70.7784	71.1956	70.2609	71.8348	71.7419	71.6881	71.3447	71.13	71.6455	70.7679	71.0921	74.1375	73.4041	99.774	98.3842	90.1033	90.4008	90.1261	96.1861	90.307	99.4771	90.6441	98.1815	89.5034	100	90.5043	85.874
R.toruloides_GCA_005387725.1.fna	72.4334	72.5155	73.5072	73.3909	73.1221	73.3172	71.1364	71.2649	71.2284	71.1373	70.7328	71.2428	71.2524	71.3631	70.9816	70.5498	70.5115	71.0709	70.4482	71.2667	70.7026	70.8571	70.0984	71.4718	71.3594	71.295	71.2489	70.7967	71.3218	70.4518	70.7563	73.6047	72.8655	90.4795	89.4482	90.6528	91.2107	91.175	89.8125	90.8272	90.7382	91.1452	89.754	91.0568	90.5043	100	85.8646
R.toruloides_GCA_007990605.1.fna	71.032	71.4109	72.4409	72.3472	72.0581	72.2744	69.9984	70.1125	70.096	69.9977	69.6004	70.0891	70.1191	70.2294	69.8906	69.4227	69.4522	69.9541	69.3891	70.0886	69.5914	69.7471	68.9906	70.4219	70.3238	70.2638	70.1173	69.6695	70.1961	69.3932	69.6172	72.5518	71.9753	85.8777	84.877	86.0203	86.693	86.6996	85.1271	86.1991	85.9401	86.5048	85.0115	85.697	85.874	85.8646	100

## Sheet: Saccharomyces
	S.arboricola_GCA_000292725.1.fna	S.cerevisiae_GCA_000146045.2.fna	S.cerevisiae_GCA_900099155.1.fna	S.cerevisiae_GCA_900099165.1.fna	S.cerevisiae_GCA_900099195.1.fna	S.cerevisiae_GCA_900099225.1.fna	S.cerevisiae_GCA_900099235.1.fna	S.cerevisiae_GCA_900099255.1.fna	S.cerevisiae_GCA_900099265.1.fna	S.cerevisiae_GCA_900099275.1.fna	S.cerevisiae_GCA_900099285.1.fna	S.cerevisiae_GCA_900099305.1.fna	S.cerevisiae_GCA_900099345.1.fna	S.cerevisiae_GCA_900099355.1.fna	S.cerevisiae_GCA_900099375.1.fna	S.cerevisiae_GCA_900099395.1.fna	S.cerevisiae_GCA_900099425.1.fna	S.cerevisiae_GCA_900099445.1.fna	S.cerevisiae_GCA_900177835.1.fna	S.cerevisiae_GCA_900177845.1.fna	S.cerevisiae_GCA_900177855.1.fna	S.cerevisiae_GCA_900177865.1.fna	S.cerevisiae_GCA_900177885.1.fna	S.cerevisiae_GCA_900177905.1.fna	S.cerevisiae_GCA_900177915.1.fna	S.cerevisiae_GCA_900177925.1.fna	S.cerevisiae_GCA_900177935.1.fna	S.cerevisiae_GCA_900177965.1.fna	S.cerevisiae_GCA_900177975.1.fna	S.cerevisiae_GCA_900177985.1.fna	S.cerevisiae_GCA_900177995.1.fna	S.cerevisiae_GCA_900178015.1.fna	S.cerevisiae_GCA_900178025.1.fna	S.cerevisiae_GCA_900178035.1.fna	S.cerevisiae_GCA_900178045.1.fna	S.cerevisiae_GCA_900178065.1.fna	S.cerevisiae_GCA_900178075.1.fna	S.cerevisiae_GCA_900178105.1.fna	S.cerevisiae_GCA_900178125.1.fna	S.cerevisiae_GCA_900178135.1.fna	S.cerevisiae_GCA_900178145.1.fna	S.cerevisiae_GCA_900178155.1.fna	S.cerevisiae_GCA_900178165.1.fna	S.cerevisiae_GCA_900178175.1.fna	S.cerevisiae_GCA_900178185.1.fna	S.cerevisiae_GCA_900178195.1.fna	S.cerevisiae_GCA_900178205.1.fna	S.cerevisiae_GCA_900178215.1.fna	S.cerevisiae_GCA_900178225.1.fna
S.arboricola_GCA_000292725.1.fna	100	81.8274	80.958	80.8744	81.861	80.9131	81.4927	81.8719	81.6484	80.4867	81.3956	81.4912	80.9598	82.1686	81.58	81.9297	81.4849	81.824	82.2614	82.0127	81.9256	82.3105	81.7058	81.5408	81.9923	81.955	81.681	82.6591	82.4074	82.2995	81.8135	82.0074	81.8833	82.2569	81.8558	81.8649	81.7198	81.2225	81.707	80.9165	81.7747	81.7383	82.2918	82.3969	80.4021	81.4785	82.1623	81.6938	80.5668
S.cerevisiae_GCA_000146045.2.fna	81.8274	100	98.0277	97.8259	97.9574	97.9945	98.4933	99.0613	98.7883	97.9292	97.3479	98.5656	97.8826	98.3766	98.6437	99.2512	98.6328	96.5486	96.5573	99.1062	97.6423	96.919	96.2224	94.8736	99.219	97.6657	97.2246	97.5274	98.5057	98.2415	98.9437	99.2198	97.9529	98.3557	97.9164	97.5024	98.8093	98.9465	98.8698	97.1356	96.9875	98.9016	96.0499	98.564	97.7488	96.4723	98.1205	97.5963	98.1293
S.cerevisiae_GCA_900099155.1.fna	80.958	98.0277	100	97.1871	97.269	97.642	98.0363	98.7763	97.7876	96.9505	96.9882	97.2867	97.965	97.9933	98.1647	98.4831	97.3405	96.4713	95.9102	98.395	97.2616	96.4347	95.2693	94.1934	98.8441	97.0591	96.6955	96.9632	98.005	98.0334	98.5846	98.8485	97.533	97.9902	97.5554	96.237	98.4634	97.7711	97.6951	95.7639	96.4225	97.7001	95.2577	97.5723	96.361	95.8803	97.4027	96.7455	96.4315
S.cerevisiae_GCA_900099165.1.fna	80.8744	97.8259	97.1871	100	97.1475	97.1196	97.6138	98.3577	97.3217	96.4889	96.5251	97.2693	97.071	97.5097	97.8024	98.3036	97.2466	95.5455	96.5919	98.7103	97.7596	96.9688	96.1169	95.3031	98.2043	97.5658	96.0048	96.8037	97.6004	97.8385	97.9899	98.1825	98.0338	97.3875	96.9873	95.5764	97.8169	97.2766	97.2494	95.5996	95.9526	97.2033	95.0931	97.2768	96.4913	96.9152	96.8861	96.5158	96.2673
S.cerevisiae_GCA_900099195.1.fna	81.861	97.9574	97.269	97.1475	100	97.2189	97.7822	98.326	98.0002	96.5962	98.9168	97.9326	98.3217	99.0949	98.9416	98.5618	97.9814	98.0639	97.5075	98.5643	98.7912	97.4221	97.0667	95.9977	98.3339	96.7996	96.2561	98.44	99.0733	97.6803	98.2111	98.486	98.5185	98.734	98.4664	96.4795	98.0721	97.4096	97.9561	95.7596	97.6516	98.0042	96.6135	98.7213	96.6763	96.9332	98.3364	98.1004	96.4618
S.cerevisiae_GCA_900099225.1.fna	80.9131	97.9945	97.642	97.1196	97.2189	100	98.28	98.3365	97.439	97.1803	97.1998	97.2957	97.6121	97.6746	97.7882	98.4819	97.34	96.1475	97.0087	98.4034	97.5094	96.1068	95.2831	94.1286	98.4817	96.7362	97.0193	96.6277	97.7008	97.659	98.2642	98.5546	97.175	97.6308	97.2675	95.9384	98.1572	97.4493	97.3414	96.7333	96.1494	97.3618	96.6533	97.3904	97.0186	95.5205	97.0649	97.3141	96.4194
S.cerevisiae_GCA_900099235.1.fna	81.4927	98.4933	98.0363	97.6138	97.7822	98.28	100	98.8288	98.0843	98.6977	98.6903	97.7938	98.0974	98.4942	98.7568	99.0902	97.742	96.6795	96.8819	98.7022	98.8625	96.7478	95.6061	94.562	99.1621	97.4729	98.2441	97.2543	98.5145	98.3681	98.9696	99.1878	97.8945	98.4527	97.9981	96.6231	98.8145	98.2271	98.2333	96.9452	97.0706	98.18	96.3846	98.0842	97.5077	96.4013	97.8592	98.4297	96.8979
S.cerevisiae_GCA_900099255.1.fna	81.8719	99.0613	98.7763	98.3577	98.326	98.3365	98.8288	100	98.4543	97.7099	97.7037	98.4249	98.2375	98.7143	98.9551	99.5071	98.4123	96.836	96.7015	99.3103	97.8722	97.0649	96.2381	95.1108	99.4088	97.6921	97.3031	97.5576	98.8004	98.6157	99.2147	99.4061	98.155	98.6138	98.1828	96.9027	99.0069	98.4732	98.4634	96.8607	97.2263	98.4057	96.3293	98.5281	97.1465	96.6616	98.1101	97.786	97.4684
S.cerevisiae_GCA_900099265.1.fna	81.6484	98.7883	97.7876	97.3217	98.0002	97.439	98.0843	98.4543	100	97.6695	97.7389	99.4108	97.581	98.737	98.2487	98.602	99.4571	96.7814	96.5365	98.3756	97.8848	97.1305	95.9248	94.8278	98.798	97.0103	96.6393	97.5593	98.7468	98.0877	98.5542	98.806	98.1501	98.572	98.1634	98.1828	98.4235	98.5391	99.7356	96.5476	97.1825	99.7828	96.0592	98.3526	97.1813	96.6523	98.1611	97.5157	97.2837
S.cerevisiae_GCA_900099275.1.fna	80.4867	97.9292	96.9505	96.4889	96.5962	97.1803	98.6977	97.7099	97.6695	100	97.6117	97.7223	97.3344	97.3265	97.6474	97.8679	97.6437	95.8403	96.133	97.6483	98.1669	96.1271	95.2128	93.9927	97.9802	96.746	97.5511	96.6074	97.4248	97.1243	97.8996	98.0839	97.2211	97.6555	97.3505	96.5631	97.7735	98.173	97.6808	96.3642	95.7713	97.6498	95.6514	96.9247	97.5483	95.1399	97.0672	97.6122	96.7661
S.cerevisiae_GCA_900099285.1.fna	81.3956	97.3479	96.9882	96.5251	98.9168	97.1998	98.6903	97.7037	97.7389	97.6117	100	97.1877	97.9466	98.6136	98.6722	97.8877	97.2467	97.74	97.5104	97.9101	99.607	97.011	96.3868	95.3899	98.0416	96.5114	97.2195	98.0409	98.7148	97.2767	97.9241	98.2199	98.1318	98.396	98.1576	96.1862	97.7948	97.1207	97.6734	95.8677	97.2825	97.7014	96.5485	98.196	96.983	96.5587	97.9521	98.5347	95.7915
S.cerevisiae_GCA_900099305.1.fna	81.4912	98.5656	97.2867	97.2693	97.9326	97.2957	97.7938	98.4249	99.4108	97.7223	97.1877	100	97.1739	98.398	97.9139	98.4999	99.3973	96.2626	96.2973	98.3064	97.4985	96.7271	96.1318	94.7466	98.2894	96.6434	96.3331	97.1852	98.4138	97.6165	98.2109	98.3917	97.7778	98.1197	97.8068	97.816	98.0239	98.0028	99.2791	96.3675	96.742	99.2595	95.8957	98.069	96.8019	96.1911	97.6071	97.3932	97.0664
S.cerevisiae_GCA_900099345.1.fna	80.9598	97.8826	97.965	97.071	98.3217	97.6121	98.0974	98.2375	97.581	97.3344	97.9466	97.1739	100	97.9904	99.196	98.4826	97.689	97.9904	96.8033	98.5334	98.226	96.8024	96.214	95.1483	98.6991	97.5714	97.1284	97.8436	97.9827	97.9508	98.5397	98.8401	97.9784	98.2507	97.9325	96.5981	98.4009	98.0904	97.5782	95.7945	96.5435	97.5692	95.6454	97.4943	97.4036	95.8169	97.6656	97.217	96.7254
S.cerevisiae_GCA_900099355.1.fna	82.1686	98.3766	97.9933	97.5097	99.0949	97.6746	98.4942	98.7143	98.737	97.3265	98.6136	98.398	97.9904	100	98.6418	98.9802	98.4201	97.7473	97.5265	98.7755	99.0703	98.1674	96.9786	95.8983	99.1009	97.4122	97.0242	98.6174	99.8402	98.4488	98.9597	99.2002	99.2356	99.4892	99.2282	97.2016	98.8136	98.1623	98.7054	96.1371	98.1746	98.7313	97.1052	99.2624	96.9157	97.5419	99.0545	98.5646	96.9224
S.cerevisiae_GCA_900099375.1.fna	81.58	98.6437	98.1647	97.8024	98.9416	97.7882	98.7568	98.9551	98.2487	97.6474	98.6722	97.9139	99.196	98.6418	100	99.1163	97.8904	97.6931	96.9445	99.1304	98.3357	96.9278	96.3374	95.2554	99.3319	97.7083	97.1452	97.9652	98.6922	98.534	99.1512	99.3641	98.123	98.5458	98.1007	96.7155	98.9457	98.3939	98.3908	96.5962	97.2951	98.3343	95.9302	98.2871	97.5927	96.6333	97.9819	97.3377	97.0508
S.cerevisiae_GCA_900099395.1.fna	81.9297	99.2512	98.4831	98.3036	98.5618	98.4819	99.0902	99.5071	98.602	97.8679	97.8877	98.4999	98.4826	98.9802	99.1163	100	98.5811	96.911	96.9803	99.5533	98.1816	97.2699	96.503	95.329	99.545	97.9286	97.5873	97.813	98.9439	98.8634	99.4415	99.6653	98.393	98.6871	98.3707	97.1099	99.2731	98.6211	98.5578	96.9425	97.3231	98.5789	96.5799	98.6516	97.4916	96.7298	98.2616	98.1115	97.6364
S.cerevisiae_GCA_900099425.1.fna	81.4849	98.6328	97.3405	97.2466	97.9814	97.34	97.742	98.4123	99.4571	97.6437	97.2467	99.3973	97.689	98.4201	97.8904	98.5811	100	96.7622	96.7391	98.3085	97.9589	97.2115	96.3526	95.2203	98.3381	97.0913	96.737	97.6319	98.4002	97.6813	98.2117	98.461	98.234	98.5461	98.217	98.2807	98.0329	98.4857	99.27	96.3075	96.7578	99.3185	96.3687	98.051	97.2533	96.1638	98.0896	97.8789	97.5534
S.cerevisiae_GCA_900099445.1.fna	81.824	96.5486	96.4713	95.5455	98.0639	96.1475	96.6795	96.836	96.7814	95.8403	97.74	96.2626	97.9904	97.7473	97.6931	96.911	96.7622	100	98.0714	97.2376	98.2567	96.8642	97.5193	96.5067	97.3249	97.5748	97.1871	99.1809	98.0186	97.9471	97.0976	97.3752	97.9748	98.3464	97.8961	97.3629	97.035	96.7545	96.8672	95.9109	97.4123	96.9049	95.5112	97.4328	96.019	96.761	97.7292	97.0083	95.4822
S.cerevisiae_GCA_900177835.1.fna	82.2614	96.5573	95.9102	96.5919	97.5075	97.0087	96.8819	96.7015	96.5365	96.133	97.5104	96.2973	96.8033	97.5265	96.9445	96.9803	96.7391	98.0714	100	96.7424	97.7608	96.8262	97.0196	96.5694	96.9422	97.5091	97.4964	98.3496	97.5797	97.4876	96.9785	96.9792	97.3502	97.7952	97.4084	97.1226	96.5786	96.3907	96.567	96.6828	96.9431	96.5576	97.0445	97.5118	96.1109	97.6334	97.5574	97.6968	95.6617
S.cerevisiae_GCA_900177845.1.fna	82.0127	99.1062	98.395	98.7103	98.5643	98.4034	98.7022	99.3103	98.3756	97.6483	97.9101	98.3064	98.5334	98.7755	99.1304	99.5533	98.3085	97.2376	96.7424	100	97.9307	97.1026	96.2996	96.0594	99.4932	97.734	97.2879	97.5145	98.823	98.6432	99.2705	99.4612	98.2106	98.6598	98.2012	96.9335	99.1314	98.539	98.4691	96.8539	97.2902	98.4738	96.2696	98.5151	97.1621	97.2276	98.1362	97.7522	97.4687
S.cerevisiae_GCA_900177855.1.fna	81.9256	97.6423	97.2616	97.7596	98.7912	97.5094	98.8625	97.8722	97.8848	98.1669	99.607	97.4985	98.226	99.0703	98.3357	98.1816	97.9589	98.2567	97.7608	97.9307	100	98.174	96.6481	96.3329	98.3935	97.0847	97.8528	98.2499	99.0474	97.6141	98.1605	98.3773	98.8968	99.3112	98.9008	96.8753	97.9828	97.821	97.9925	96.1034	97.5976	97.9986	97.6944	98.626	97.0599	97.9617	98.8284	99.3577	96.5364
S.cerevisiae_GCA_900177865.1.fna	82.3105	96.919	96.4347	96.9688	97.4221	96.1068	96.7478	97.0649	97.1305	96.1271	97.011	96.7271	96.8024	98.1674	96.9278	97.2699	97.2115	96.8642	96.8262	97.1026	98.174	100	95.8714	96.8358	97.5442	96.3141	95.8694	97.4606	98.2413	96.7766	97.2933	97.5162	98.0101	98.4282	98.0565	96.1955	97.1156	97.073	97.2016	94.731	96.8578	97.2114	97.4414	97.8563	95.676	97.1789	98.0777	97.338	96.5282
S.cerevisiae_GCA_900177885.1.fna	81.7058	96.2224	95.2693	96.1169	97.0667	95.2831	95.6061	96.2381	95.9248	95.2128	96.3868	96.1318	96.214	96.9786	96.3374	96.503	96.3526	97.5193	97.0196	96.2996	96.6481	95.8714	100	95.6539	96.3869	96.8905	96.465	97.9916	97.0051	96.9664	96.1688	96.394	96.8605	97.2628	96.8553	96.7816	95.9743	95.873	96.0283	95.8407	96.4322	96.0261	94.8687	97.2646	95.868	97.0263	97.1996	96.7878	95.9247
S.cerevisiae_GCA_900177905.1.fna	81.5408	94.8736	94.1934	95.3031	95.9977	94.1286	94.562	95.1108	94.8278	93.9927	95.3899	94.7466	95.1483	95.8983	95.2554	95.329	95.2203	96.5067	96.5694	96.0594	96.3329	96.8358	95.6539	100	95.2767	95.7578	94.9275	96.5023	95.8854	95.8835	95.0238	95.2657	96.2474	96.1435	96.1703	95.1054	95.7347	95.5291	94.8726	93.8951	95.2437	94.8966	95.556	95.6245	93.3933	95.9425	95.7145	95.3819	93.738
S.cerevisiae_GCA_900177915.1.fna	81.9923	99.219	98.8441	98.2043	98.3339	98.4817	99.1621	99.4088	98.798	97.9802	98.0416	98.2894	98.6991	99.1009	99.3319	99.545	98.3381	97.3249	96.9422	99.4932	98.3935	97.5442	96.3869	95.2767	100	98.1296	97.6551	97.9736	99.2266	98.9488	99.6936	99.9256	98.6659	99.1018	98.6337	97.2781	99.5459	98.9955	98.9206	96.7942	97.6198	98.9467	96.4199	98.7607	97.6078	97.0327	98.5657	97.759	97.639
S.cerevisiae_GCA_900177925.1.fna	81.955	97.6657	97.0591	97.5658	96.7996	96.7362	97.4729	97.6921	97.0103	96.746	96.5114	96.6434	97.5714	97.4122	97.7083	97.9286	97.0913	97.5748	97.5091	97.734	97.0847	96.3141	96.8905	95.7578	98.1296	100	99.1132	98.4089	97.4978	98.6338	98.1085	98.1257	97.4136	97.8093	97.3	98.6676	97.7344	97.5997	97.1123	96.7965	96.7975	97.1081	94.9986	97.5518	96.3805	97.4396	97.6799	96.9608	97.3439
S.cerevisiae_GCA_900177935.1.fna	81.681	97.2246	96.6955	96.0048	96.2561	97.0193	98.2441	97.3031	96.6393	97.5511	97.2195	96.3331	97.1284	97.0242	97.1452	97.5873	96.737	97.1871	97.4964	97.2879	97.8528	95.8694	96.465	94.9275	97.6551	99.1132	100	97.9973	97.0906	98.2387	97.443	97.7217	96.9046	97.46	96.9162	98.3113	97.3534	97.1739	96.6853	97.1233	96.538	96.6834	95.3195	97.1508	96.6521	95.9794	97.254	97.8166	96.2657
S.cerevisiae_GCA_900177965.1.fna	82.6591	97.5274	96.9632	96.8037	98.44	96.6277	97.2543	97.5576	97.5593	96.6074	98.0409	97.1852	97.8436	98.6174	97.9652	97.813	97.6319	99.1809	98.3496	97.5145	98.2499	97.4606	97.9916	96.5023	97.9736	98.4089	97.9973	100	98.6487	98.5138	97.7541	97.9723	98.4632	98.878	98.5097	98.2907	97.5719	97.4702	97.6321	96.6013	97.9633	97.6199	96.2744	98.8009	96.2509	98.0138	98.8983	98.1296	96.5839
S.cerevisiae_GCA_900177975.1.fna	82.4074	98.5057	98.005	97.6004	99.0733	97.7008	98.5145	98.8004	98.7468	97.4248	98.7148	98.4138	97.9827	99.8402	98.6922	98.9439	98.4002	98.0186	97.5797	98.823	99.0474	98.2413	97.0051	95.8854	99.2266	97.4978	97.0906	98.6487	100	98.4482	99.0278	99.22	99.2547	99.6864	99.3136	97.3735	98.8301	98.2914	98.8902	96.468	98.4192	98.8505	97.0887	99.4493	96.9152	97.751	99.1769	98.5123	97.0055
S.cerevisiae_GCA_900177985.1.fna	82.2995	98.2415	98.0334	97.8385	97.6803	97.659	98.3681	98.6157	98.0877	97.1243	97.2767	97.6165	97.9508	98.4488	98.534	98.8634	97.6813	97.9471	97.4876	98.6432	97.6141	96.7766	96.9664	95.8835	98.9488	98.6338	98.2387	98.5138	98.4482	100	98.8374	99.0754	97.9165	98.1531	97.8547	97.8931	98.7381	97.9855	97.9746	97.4056	97.4931	97.9994	95.6226	97.879	96.7559	97.3253	97.6863	97.1798	97.3261
S.cerevisiae_GCA_900177995.1.fna	81.8135	98.9437	98.5846	97.9899	98.2111	98.2642	98.9696	99.2147	98.5542	97.8996	97.9241	98.2109	98.5397	98.9597	99.1512	99.4415	98.2117	97.0976	96.9785	99.2705	98.1605	97.2933	96.1688	95.0238	99.6936	98.1085	97.443	97.7541	99.0278	98.8374	100	99.6681	98.4511	98.8973	98.4387	97.0207	99.299	98.7187	98.7188	96.7241	97.4075	98.6725	96.1884	98.5698	97.3933	96.8167	98.3019	97.6111	97.3472
S.cerevisiae_GCA_900178015.1.fna	82.0074	99.2198	98.8485	98.1825	98.486	98.5546	99.1878	99.4061	98.806	98.0839	98.2199	98.3917	98.8401	99.2002	99.3641	99.6653	98.461	97.3752	96.9792	99.4612	98.3773	97.5162	96.394	95.2657	99.9256	98.1257	97.7217	97.9723	99.22	99.0754	99.6681	100	98.6447	99.0748	98.6075	97.2687	99.5089	98.9726	98.8926	96.9822	97.6148	98.9245	96.4578	98.7674	97.6	97.0076	98.5589	97.8724	97.617
S.cerevisiae_GCA_900178025.1.fna	81.8833	97.9529	97.533	98.0338	98.5185	97.175	97.8945	98.155	98.1501	97.2211	98.1318	97.7778	97.9784	99.2356	98.123	98.393	98.234	97.9748	97.3502	98.2106	98.8968	98.0101	96.8605	96.2474	98.6659	97.4136	96.9046	98.4632	99.2547	97.9165	98.4511	98.6447	100	99.5176	99.1108	97.1529	98.2597	98.1214	98.2875	95.7027	97.7501	98.2801	96.8236	98.8327	96.6994	98.175	99.0293	98.3791	97.4484
S.cerevisiae_GCA_900178035.1.fna	82.2569	98.3557	97.9902	97.3875	98.734	97.6308	98.4527	98.6138	98.572	97.6555	98.396	98.1197	98.2507	99.4892	98.5458	98.6871	98.5461	98.3464	97.7952	98.6598	99.3112	98.4282	97.2628	96.1435	99.1018	97.8093	97.46	98.878	99.6864	98.1531	98.8973	99.0748	99.5176	100	99.5396	97.6596	98.6772	98.5735	98.768	96.2279	98.1572	98.7423	97.2473	99.2469	97.2244	97.5069	99.3898	98.6211	97.21
S.cerevisiae_GCA_900178045.1.fna	81.8558	97.9164	97.5554	96.9873	98.4664	97.2675	97.9981	98.1828	98.1634	97.3505	98.1576	97.8068	97.9325	99.2282	98.1007	98.3707	98.217	97.8961	97.4084	98.2012	98.9008	98.0565	96.8553	96.1703	98.6337	97.3	96.9162	98.5097	99.3136	97.8547	98.4387	98.6075	99.1108	99.5396	100	97.1454	98.6343	98.538	98.3177	95.8435	97.7531	98.272	96.9687	98.8815	96.7842	97.1574	99.0527	98.3766	96.8662
S.cerevisiae_GCA_900178065.1.fna	81.8649	97.5024	96.237	95.5764	96.4795	95.9384	96.6231	96.9027	98.1828	96.5631	96.1862	97.816	96.5981	97.2016	96.7155	97.1099	98.2807	97.3629	97.1226	96.9335	96.8753	96.1955	96.7816	95.1054	97.2781	98.6676	98.3113	98.2907	97.3735	97.8931	97.0207	97.2687	97.1529	97.6596	97.1454	100	96.9085	97.4382	98.268	96.7503	96.7089	98.2725	94.9131	97.4068	96.2764	96.2279	97.5411	96.8545	96.5961
S.cerevisiae_GCA_900178075.1.fna	81.7198	98.8093	98.4634	97.8169	98.0721	98.1572	98.8145	99.0069	98.4235	97.7735	97.7948	98.0239	98.4009	98.8136	98.9457	99.2731	98.0329	97.035	96.5786	99.1314	97.9828	97.1156	95.9743	95.7347	99.5459	97.7344	97.3534	97.5719	98.8301	98.7381	99.299	99.5089	98.2597	98.6772	98.6343	96.9085	100	99.339	98.5137	96.6394	97.2742	98.5199	96.0787	98.3555	97.2214	96.6328	98.1819	97.5424	97.2021
S.cerevisiae_GCA_900178105.1.fna	81.2225	98.9465	97.7711	97.2766	97.4096	97.4493	98.2271	98.4732	98.5391	98.173	97.1207	98.0028	98.0904	98.1623	98.3939	98.6211	98.4857	96.7545	96.3907	98.539	97.821	97.073	95.873	95.5291	98.9955	97.5997	97.1739	97.4702	98.2914	97.9855	98.7187	98.9726	98.1214	98.5735	98.538	97.4382	99.339	100	98.6499	96.5494	96.7366	98.6781	95.9158	97.8801	97.8153	96.1153	98.0903	97.2695	97.8105
S.cerevisiae_GCA_900178125.1.fna	81.707	98.8698	97.6951	97.2494	97.9561	97.3414	98.2333	98.4634	99.7356	97.6808	97.6734	99.2791	97.5782	98.7054	98.3908	98.5578	99.27	96.8672	96.567	98.4691	97.9925	97.2016	96.0283	94.8726	98.9206	97.1123	96.6853	97.6321	98.8902	97.9746	98.7188	98.8926	98.2875	98.768	98.3177	98.268	98.5137	98.6499	100	96.5208	97.2634	99.8951	96.0437	98.4954	97.2869	96.7297	98.2076	97.4044	97.3682
S.cerevisiae_GCA_900178135.1.fna	80.9165	97.1356	95.7639	95.5996	95.7596	96.7333	96.9452	96.8607	96.5476	96.3642	95.8677	96.3675	95.7945	96.1371	96.5962	96.9425	96.3075	95.9109	96.6828	96.8539	96.1034	94.731	95.8407	93.8951	96.7942	96.7965	97.1233	96.6013	96.468	97.4056	96.7241	96.9822	95.7027	96.2279	95.8435	96.7503	96.6394	96.5494	96.5208	100	95.73	96.5134	94.7592	96.0541	97.2376	95.0691	95.7635	95.9289	95.5725
S.cerevisiae_GCA_900178145.1.fna	81.7747	96.9875	96.4225	95.9526	97.6516	96.1494	97.0706	97.2263	97.1825	95.7713	97.2825	96.742	96.5435	98.1746	97.2951	97.3231	96.7578	97.4123	96.9431	97.2902	97.5976	96.8578	96.4322	95.2437	97.6198	96.7975	96.538	97.9633	98.4192	97.4931	97.4075	97.6148	97.7501	98.1572	97.7531	96.7089	97.2742	96.7366	97.2634	95.73	100	97.2761	95.5563	98.0017	95.9494	96.9405	97.7757	97.121	95.5067
S.cerevisiae_GCA_900178155.1.fna	81.7383	98.9016	97.7001	97.2033	98.0042	97.3618	98.18	98.4057	99.7828	97.6498	97.7014	99.2595	97.5692	98.7313	98.3343	98.5789	99.3185	96.9049	96.5576	98.4738	97.9986	97.2114	96.0261	94.8966	98.9467	97.1081	96.6834	97.6199	98.8505	97.9994	98.6725	98.9245	98.2801	98.7423	98.272	98.2725	98.5199	98.6781	99.8951	96.5134	97.2761	100	96.0806	98.4355	97.2836	96.6893	98.2279	97.4246	97.407
S.cerevisiae_GCA_900178165.1.fna	82.2918	96.0499	95.2577	95.0931	96.6135	96.6533	96.3846	96.3293	96.0592	95.6514	96.5485	95.8957	95.6454	97.1052	95.9302	96.5799	96.3687	95.5112	97.0445	96.2696	97.6944	97.4414	94.8687	95.556	96.4199	94.9986	95.3195	96.2744	97.0887	95.6226	96.1884	96.4578	96.8236	97.2473	96.9687	94.9131	96.0787	95.9158	96.0437	94.7592	95.5563	96.0806	100	96.7714	95.4617	94.8704	96.8497	97.113	94.9678
S.cerevisiae_GCA_900178175.1.fna	82.3969	98.564	97.5723	97.2768	98.7213	97.3904	98.0842	98.5281	98.3526	96.9247	98.196	98.069	97.4943	99.2624	98.2871	98.6516	98.051	97.4328	97.5118	98.5151	98.626	97.8563	97.2646	95.6245	98.7607	97.5518	97.1508	98.8009	99.4493	97.879	98.5698	98.7674	98.8327	99.2469	98.8815	97.4068	98.3555	97.8801	98.4954	96.0541	98.0017	98.4355	96.7714	100	96.758	97.6772	99.2597	98.5921	97.2719
S.cerevisiae_GCA_900178185.1.fna	80.4021	97.7488	96.361	96.4913	96.6763	97.0186	97.5077	97.1465	97.1813	97.5483	96.983	96.8019	97.4036	96.9157	97.5927	97.4916	97.2533	96.019	96.1109	97.1621	97.0599	95.676	95.868	93.3933	97.6078	96.3805	96.6521	96.2509	96.9152	96.7559	97.3933	97.6	96.6994	97.2244	96.7842	96.2764	97.2214	97.8153	97.2869	97.2376	95.9494	97.2836	95.4617	96.758	100	95.408	96.9058	96.8587	96.5947
S.cerevisiae_GCA_900178195.1.fna	81.4785	96.4723	95.8803	96.9152	96.9332	95.5205	96.4013	96.6616	96.6523	95.1399	96.5587	96.1911	95.8169	97.5419	96.6333	96.7298	96.1638	96.761	97.6334	97.2276	97.9617	97.1789	97.0263	95.9425	97.0327	97.4396	95.9794	98.0138	97.751	97.3253	96.8167	97.0076	98.175	97.5069	97.1574	96.2279	96.6328	96.1153	96.7297	95.0691	96.9405	96.6893	94.8704	97.6772	95.408	100	97.2879	96.4687	95.1169
S.cerevisiae_GCA_900178205.1.fna	82.1623	98.1205	97.4027	96.8861	98.3364	97.0649	97.8592	98.1101	98.1611	97.0672	97.9521	97.6071	97.6656	99.0545	97.9819	98.2616	98.0896	97.7292	97.5574	98.1362	98.8284	98.0777	97.1996	95.7145	98.5657	97.6799	97.254	98.8983	99.1769	97.6863	98.3019	98.5589	99.0293	99.3898	99.0527	97.5411	98.1819	98.0903	98.2076	95.7635	97.7757	98.2279	96.8497	99.2597	96.9058	97.2879	100	98.5585	97.1988
S.cerevisiae_GCA_900178215.1.fna	81.6938	97.5963	96.7455	96.5158	98.1004	97.3141	98.4297	97.786	97.5157	97.6122	98.5347	97.3932	97.217	98.5646	97.3377	98.1115	97.8789	97.0083	97.6968	97.7522	99.3577	97.338	96.7878	95.3819	97.759	96.9608	97.8166	98.1296	98.5123	97.1798	97.6111	97.8724	98.3791	98.6211	98.3766	96.8545	97.5424	97.2695	97.4044	95.9289	97.121	97.4246	97.113	98.5921	96.8587	96.4687	98.5585	100	96.7011
S.cerevisiae_GCA_900178225.1.fna	80.5668	98.1293	96.4315	96.2673	96.4618	96.4194	96.8979	97.4684	97.2837	96.7661	95.7915	97.0664	96.7254	96.9224	97.0508	97.6364	97.5534	95.4822	95.6617	97.4687	96.5364	96.5282	95.9247	93.738	97.639	97.3439	96.2657	96.5839	97.0055	97.3261	97.3472	97.617	97.4484	97.21	96.8662	96.5961	97.2021	97.8105	97.3682	95.5725	95.5067	97.407	94.9678	97.2719	96.5947	95.1169	97.1988	96.7011	100
S.cerevisiae_GCA_900178235.1.fna	81.4819	97.5902	96.7578	96.6331	98.202	97.8606	97.8219	97.8624	97.5729	96.7293	98.1292	97.4453	96.8656	98.429	97.639	97.9592	97.388	96.7299	97.683	97.7934	98.3489	96.9004	96.0712	94.9061	97.7844	96.3114	96.5115	97.4909	98.5898	97.0302	97.7059	97.9595	97.8822	98.3074	98.0958	96.2146	97.5458	96.9151	97.5352	96.3903	97.2032	97.5003	97.2006	98.3797	96.9153	96.4988	98.0154	98.2137	96.0912
S.cerevisiae_GCA_900178245.1.fna	81.5554	99.2822	97.9948	97.5472	97.6752	97.6805	98.5027	98.7237	98.7932	98.372	97.3747	98.2479	98.289	98.3947	98.6414	98.9231	98.7282	96.9871	96.7845	98.7943	98.1042	97.3569	96.3006	95.0052	99.2264	98.0657	97.5939	97.9038	98.5175	98.2616	98.9544	99.202	98.3848	98.807	98.404	97.8728	98.8442	99.4302	98.8811	96.8722	96.981	98.9139	96.1837	98.3228	98.1621	96.477	98.5067	97.6639	98.2126
S.cerevisiae_GCA_900178255.1.fna	82.2527	97.2544	96.7577	96.2801	97.8438	96.381	97.199	97.4649	97.5471	96.4969	97.3456	97.1572	97.1596	98.5768	97.3716	97.7149	97.6413	98.4016	98.0848	97.5578	98.2648	97.4205	97.6113	96.4838	97.8469	98.0602	97.6409	99.1955	98.6411	98.495	97.6978	97.9531	98.4809	98.7834	98.4446	97.9912	97.5641	97.4201	97.5372	96.4262	97.8078	97.5768	96.2069	98.1175	96.1366	97.2234	98.3071	97.7263	96.1944
S.cerevisiae_GCA_900178265.1.fna	81.8408	98.9073	97.4141	97.0832	98.1754	97.2343	97.9269	98.3021	99.5476	97.3522	97.7022	99.1291	97.5898	98.4401	98.3715	98.4879	99.1831	96.8731	96.5968	98.379	97.7224	96.9564	96.1383	94.7451	98.6328	97.0762	96.6122	97.6024	98.5598	97.7259	98.3678	98.64	97.9845	98.4138	97.9805	98.2133	98.2573	98.3634	99.6023	96.3671	97.2102	99.6279	95.8855	98.5209	97.1492	96.6058	98.2017	97.4822	97.4866
S.cerevisiae_GCA_900178275.1.fna	82.1018	98.3373	97.8111	97.3343	98.7679	97.4807	98.2808	98.5176	98.5949	97.5218	98.4022	98.0488	98.0959	99.5251	98.4444	98.6684	98.5298	98.1164	97.757	98.5976	99.2908	98.4482	97.2535	96.1691	99.0487	97.6784	97.2259	98.8829	99.6437	98.1412	98.7769	99.0195	99.5009	99.8784	99.5014	97.4774	98.6563	98.564	98.6642	95.948	98.0632	98.7108	97.3125	99.2129	97.1623	97.5175	99.4507	98.635	97.2794
S.cerevisiae_GCA_900178285.1.fna	81.9936	99.1546	98.5581	98.0933	98.2109	98.2226	99.0135	99.2671	98.7013	97.8261	97.8962	98.1632	98.4353	98.9643	99.1907	99.4297	98.2185	97.1358	96.8667	99.3624	98.2227	97.4528	96.3835	95.1275	99.7886	98.1233	97.6606	97.9781	99.0853	98.8284	99.5219	99.7679	98.4984	98.9226	98.4926	97.3113	99.393	98.8671	98.7633	96.761	97.555	98.7935	96.297	98.7875	97.5835	97.0158	98.5795	97.736	97.6053
S.cerevisiae_GCA_900178295.1.fna	80.7987	98.3287	97.1954	96.9352	97.0654	97.6237	98.9392	98.1334	97.9654	99.3106	97.7116	98.2601	97.638	97.6517	97.8466	98.3988	98.1738	96.0235	96.4747	98.069	98.5043	96.4263	95.6792	94.2668	98.2104	97.1067	97.8905	96.8554	97.6332	97.5444	98.1032	98.3573	97.5399	97.8747	97.5619	96.8242	98.0138	98.3573	97.8763	96.6441	96.0493	97.8758	96.045	97.1667	97.8493	95.3833	97.3192	98.2119	97.9461
S.cerevisiae_GCA_900178305.1.fna	81.071	96.6068	96.1617	95.7772	96.799	96.8502	97.2834	96.966	96.205	96.4418	97.1603	95.7361	97.5798	96.508	97.842	97.0385	96.1914	97.6481	97.9305	97.1092	97.4304	95.3727	96.184	95.19	97.1499	97.7014	97.7856	97.9356	96.7005	97.7501	97.0287	97.3691	96.5508	96.9375	96.5332	96.7611	96.9749	96.6097	96.1309	96.9277	96.0038	96.1685	95.3405	96.2245	97.2968	95.5091	96.4646	96.3865	95.4238
S.cerevisiae_GCA_900178315.1.fna	81.814	99.0321	97.4155	97.2614	97.9899	97.3868	97.8553	98.4535	99.5138	97.3298	97.3968	99.2743	97.3066	98.4377	98.047	98.6294	99.3369	96.6296	96.5287	98.48	97.668	96.9396	96.1796	94.8795	98.6153	96.9721	96.5448	97.4774	98.5587	97.7222	98.3342	98.6005	97.9516	98.3929	97.973	98.1558	98.211	98.3621	99.5751	96.4697	97.0543	99.6067	96.0657	98.5053	97.09	96.5152	98.0945	97.5924	97.5593
S.cerevisiae_GCA_900178325.1.fna	82.8582	97.8273	96.834	96.558	98.0368	96.7758	97.3572	97.9098	97.5395	96.0486	97.3766	97.3631	96.6904	98.4605	97.4077	97.9589	97.4095	98.2396	98.1515	97.9895	97.9136	97.1334	97.9087	96.4651	97.9726	98.1032	97.718	99.2047	98.7561	98.4764	97.7168	97.9838	98.1582	98.5519	98.0893	98.0245	97.6574	97.0703	97.6362	96.9036	98.0373	97.6858	96.09	98.7512	95.8804	97.5595	98.388	97.9517	96.4385
S.cerevisiae_GCA_900178335.1.fna	82.4001	98.6608	97.6029	97.3981	98.8018	97.5802	98.0816	98.6249	98.3953	96.885	98.1198	98.1816	97.4534	99.2134	98.207	98.7836	98.2255	97.3379	97.4621	98.6644	98.5428	97.7849	97.2307	95.7431	98.8024	97.4687	97.0796	98.593	99.3352	97.8843	98.5233	98.7853	98.771	99.1283	98.7653	97.3249	98.3897	97.9088	98.4531	96.1594	97.904	98.4693	96.8826	99.5809	96.6905	97.4566	99.1777	98.6902	97.2767
S.cerevisiae_GCA_900178345.1.fna	81.6583	99.4714	97.9131	97.7601	98.0956	97.932	98.3781	98.9416	98.7311	98.2683	97.4783	98.4961	98.4028	98.2999	98.7487	99.0989	98.9882	97.104	96.8134	99.0366	97.9876	97.3317	96.4862	95.2196	99.133	97.8626	97.4398	97.7223	98.4424	98.1424	98.8665	99.1223	98.268	98.7048	98.2955	97.698	98.7384	99.3252	98.7803	97.0211	96.8948	98.8195	96.3957	98.2782	98.0166	96.3387	98.3591	97.8091	98.3664
S.cerevisiae_GCA_900178355.1.fna	82.113	98.297	97.6269	97.148	98.5614	97.2749	98.1082	98.3515	98.4021	97.3339	98.1823	97.8806	97.9146	99.2965	98.2379	98.5019	98.3564	97.9047	97.7513	98.3707	99.0817	98.2569	97.2938	95.9479	98.8084	97.7481	97.3178	98.938	99.4155	97.901	98.5509	98.8036	99.2873	99.645	99.269	97.5815	98.4069	98.3463	98.4616	95.8808	97.9094	98.4891	97.0898	99.3209	97.0984	97.4659	99.4634	98.6475	97.3176
S.cerevisiae_GCA_900178365.1.fna	81.8167	95.3849	94.8147	94.5092	95.774	95.1932	96.5471	95.6818	95.5498	95.2524	96.603	95.1109	94.6228	96.412	95.3686	95.8287	95.1678	95.4391	96.3457	96.0558	97.6919	96.2862	95.574	95.5354	95.7979	95.6114	96.0949	96.3002	96.5452	95.8162	96.0695	96.3601	96.2887	96.5838	95.9387	95.0912	96.0097	94.8563	95.3984	94.512	96.5012	95.4379	96.0109	96.3052	95.0068	95.5798	95.9901	96.6652	94.5866
S.cerevisiae_GCA_900178375.1.fna	82.0032	99.2077	98.6355	98.2343	98.2433	98.2902	99.1394	99.414	98.7845	97.9712	97.9334	98.2946	98.4834	98.9688	99.2977	99.4658	98.2903	97.1551	96.9325	99.4192	98.3069	97.5963	96.4197	95.1505	99.8098	98.1615	97.6867	98.0146	99.1997	98.8455	99.6191	99.8204	98.5673	99.028	98.6185	97.3635	99.426	98.9371	98.9021	96.9074	97.615	98.8656	96.3267	98.8486	97.6484	97.0906	98.591	97.7501	97.6634
S.cerevisiae_GCA_900178385.1.fna	82.8613	97.8355	96.8119	96.61	98.0693	96.7854	97.3432	97.8919	97.5933	96.0707	97.3904	97.3814	96.6789	98.4777	97.4122	97.9796	97.4241	98.2226	98.1391	98.0014	97.8976	97.143	97.9	96.4521	97.9926	98.0863	97.7062	99.1957	98.7661	98.4885	97.7302	97.9953	98.1457	98.5369	98.112	98.0159	97.6632	97.1174	97.6626	96.9051	98.0705	97.691	96.1211	98.7739	95.8908	97.5709	98.4079	97.9733	96.4657
S.cerevisiae_GCA_900178395.1.fna	81.4287	98.4627	97.7048	97.574	97.9477	98.2956	99.4708	98.8251	97.8468	98.2601	98.4655	97.8149	97.9469	98.2002	98.5834	99.0396	97.7587	96.3877	96.8261	98.7588	98.555	96.5019	95.7509	94.5526	98.7113	97.2773	98.0807	97.0821	98.2307	98.0828	98.6309	98.8706	97.5745	97.9963	97.6911	96.4007	98.525	97.8267	97.8049	96.9563	96.8374	97.7609	96.3342	97.9925	97.347	96.0115	97.5702	98.589	96.9108
S.cerevisiae_GCA_900178405.1.fna	82.4607	98.5648	97.524	97.4377	98.7947	97.5024	98.0487	98.5626	98.2771	96.8193	98.1189	98.0563	97.3627	99.1715	98.1125	98.6995	98.1057	97.4359	97.4962	98.5629	98.5289	97.7286	97.2469	95.7784	98.6788	97.3928	97.0575	98.5724	99.2944	97.7817	98.4157	98.6752	98.7359	99.087	98.7214	97.2987	98.2944	97.7801	98.3415	96.1797	97.9448	98.3613	96.858	99.6087	96.6216	97.5557	99.1309	98.7677	97.3086
S.cerevisiae_GCA_900178415.1.fna	81.3364	98.3125	97.8992	97.5834	97.5955	97.5149	98.24	98.6189	98.0209	97.0292	97.2797	97.482	97.8178	98.177	98.5969	98.6384	97.5386	96.5357	95.9933	98.5365	97.4077	96.6082	95.4466	94.2945	99.0193	97.196	96.7701	97.0817	98.3127	98.0081	98.7471	99.0189	97.6848	98.1425	97.7038	96.4383	98.6005	98.061	97.9741	95.9718	96.7323	98.0173	95.4718	97.8799	96.6382	96.2749	97.6981	96.8609	96.7261
S.cerevisiae_GCA_900178425.1.fna	81.2174	98.1576	96.4708	96.5228	96.5046	96.5024	97.0142	97.5171	97.3544	96.8778	95.8588	97.1343	96.7954	96.9548	97.1156	97.6945	97.6049	95.4998	95.4955	97.5444	96.6222	95.8059	95.0845	93.8249	97.702	96.5013	96.2061	96.5073	97.0296	96.6596	97.4288	97.6818	96.79	97.2798	96.89	96.477	97.2936	97.89	97.4283	95.7219	95.9684	97.4702	95.0289	97.1534	96.7895	95.316	97.0786	96.6526	97.0841
S.cerevisiae_GCA_900178435.1.fna	80.936	98.4908	97.2055	96.9233	97.3275	97.7822	98.7458	98.1212	97.8929	98.6403	97.7965	97.7813	97.8468	97.5587	97.9047	98.412	98.2215	96.3071	96.6837	98.1993	98.4109	96.4963	95.6919	94.4778	98.2105	97.184	97.9705	97.0348	97.5729	97.5947	98.1047	98.3319	97.5025	97.8425	97.5504	96.9784	97.9933	98.2617	97.7633	96.9547	96.1294	97.7571	96.0829	97.3093	97.757	95.33	97.4031	98.3352	97.3312
S.cerevisiae_GCA_900178445.1.fna	81.5504	99.1699	97.5441	97.2703	97.359	97.5307	97.9101	98.4932	98.2169	97.81	96.7462	98.0229	97.8158	97.7745	98.0654	98.6232	98.4282	96.4905	96.7605	98.6518	97.6324	96.9494	96.5199	94.8127	98.7103	97.9406	97.5034	97.8505	97.9549	97.7498	98.5201	98.7094	97.907	98.3701	97.9699	97.7885	98.3361	98.7951	98.3237	96.6531	96.5082	98.2831	95.8503	98.5461	97.7147	96.1775	98.2192	97.68	98.244
S.cerevisiae_GCA_900178455.1.fna	81.4459	97.8163	96.2749	95.9668	96.2149	96.0973	96.8926	97.3059	97.0372	96.7084	95.7907	96.7735	96.7539	96.6698	97.1219	97.3649	97.2036	97.0051	96.5113	97.368	96.4721	95.7351	96.1892	94.84	97.4816	97.817	97.5358	97.6658	97.0094	97.9232	97.2827	97.4855	96.7497	97.3122	96.7841	97.7844	97.1326	97.6684	97.2116	96.9633	96.1036	97.2183	94.5444	96.7385	96.5236	95.7156	96.8755	96.2101	96.6711
S.cerevisiae_GCA_900178465.1.fna	81.7394	99.3845	98.1307	97.6248	97.7905	97.8271	98.6062	98.8522	98.906	98.0424	97.458	98.3752	97.9766	98.4848	98.7019	98.997	98.425	96.741	96.4437	98.8871	97.7472	97.0499	95.9199	94.635	99.3007	97.688	97.3133	97.5248	98.623	98.3478	99.0762	99.309	98.0237	98.4644	98.0417	97.5625	98.9228	99.051	98.9541	97.2579	97.3169	98.9882	95.843	98.3764	97.8459	96.555	98.1439	97.3239	97.8501
S.cerevisiae_GCA_900178475.1.fna	82.1919	98.472	97.6387	97.4962	98.8346	97.5898	98.1371	98.7031	98.3454	97.3509	98.1646	98.1844	97.8989	99.2524	98.2758	98.7432	98.6155	97.8519	97.7912	98.6717	99.0752	98.3343	97.4385	96.2326	98.7907	97.5611	97.1087	98.7469	99.4632	97.8561	98.5825	98.7945	99.2618	99.6883	99.324	97.3571	98.3734	98.294	98.4904	96.0336	97.8633	98.445	97.3722	99.2889	96.9791	97.3671	99.2928	98.7783	97.4289
S.cerevisiae_GCA_900178485.1.fna	82.2899	98.585	97.8356	97.582	98.9552	97.667	98.4621	98.7933	98.6047	97.2424	98.4771	98.3088	97.7218	99.5644	98.5427	98.8614	98.2948	97.711	97.4921	98.8213	98.9386	98.0992	97.1319	95.8799	99.0756	97.3666	96.9958	98.5662	99.7666	98.1471	98.8729	99.0562	99.13	99.5501	99.1529	97.1858	98.6595	98.141	98.7633	96.2465	98.2227	98.733	97.0582	99.4019	96.832	97.6325	99.098	98.5126	97.7595
S.cerevisiae_GCA_900178495.1.fna	82.1661	98.2891	97.6713	97.194	98.6221	97.3483	98.1163	98.3775	98.4671	97.3849	98.2573	97.9316	97.9733	99.3923	98.2885	98.5528	98.4142	98.0486	97.7188	98.4495	99.145	98.3532	97.2326	96.0176	98.8999	97.691	97.2409	98.8776	99.5234	97.9821	98.6204	98.8766	99.3528	99.7323	99.3615	97.5833	98.4893	98.4438	98.5424	95.9515	98.0185	98.5714	97.1579	99.2351	97.1232	97.4779	99.4407	98.6138	97.2841
S.cerevisiae_GCA_900178505.1.fna	81.616	99.4755	97.9809	97.802	97.9761	97.9857	98.4585	98.9984	98.7657	98.3545	97.3786	98.5239	98.3414	98.3772	98.6556	99.1517	99.0251	97.0214	96.8048	99.0993	98.0611	97.2877	96.4133	95.2806	99.1985	97.7983	97.3754	97.6753	98.4964	98.2294	98.9278	99.1913	98.333	98.7671	98.3315	97.6468	98.8028	99.3858	98.8381	96.9799	96.9392	98.8788	96.4616	98.2221	98.0506	96.3193	98.2961	97.7972	98.3225
S.eubayanus_GCA_001298625.1.fna	81.884	81.2928	80.4641	81.0841	81.4124	80.3358	80.977	81.3112	81.2027	79.9875	80.9026	80.9486	80.4287	81.7801	81.1187	81.4305	80.9342	80.3221	81.3241	82.3111	82.2935	81.6989	81.2909	80.0384	81.7207	81.7292	80.3596	81.8557	82.1076	81.1222	81.5372	81.7279	82.5911	81.9483	81.4473	80.5755	81.4366	80.7806	81.2941	79.3526	80.9222	81.2642	79.8448	82.1077	79.9215	81.2404	81.7721	81.1718	80.0471
S.eubayanus_GCA_001515405.1.fna	82.1285	81.4347	80.6066	81.2346	81.5551	80.4799	81.1078	81.4444	81.3495	80.13	81.0513	81.0965	80.5729	81.9278	81.2592	81.5791	81.0874	80.5818	81.461	82.4444	82.4297	81.8366	81.4283	80.1722	81.872	81.8973	80.5465	81.9865	82.2377	81.2473	81.6876	81.8786	82.7254	82.079	81.5835	80.8135	81.5685	80.9289	81.4432	79.5938	81.1479	81.4081	79.9921	82.259	80.0572	81.3787	81.9056	81.2958	80.1902
S.eubayanus_GCA_001515405.2.fna	82.0686	81.4252	80.5965	81.221	81.5383	80.4644	81.111	81.4477	81.3326	80.1156	81.0385	81.0801	80.5578	81.9138	81.2529	81.5653	81.0721	80.5136	81.461	82.4445	82.4298	81.8367	81.4302	80.1722	81.8547	81.8993	80.5514	81.9884	82.2379	81.2492	81.6707	81.8606	82.7254	82.079	81.5855	80.7678	81.5686	80.9162	81.4253	79.5478	81.1188	81.4026	79.9808	82.2462	80.0605	81.3809	81.9089	81.299	80.1806
S.eubayanus_GCA_003327605.1.fna	81.9481	81.3849	80.5555	81.1741	81.5023	80.4306	81.0724	81.4007	81.3	80.0986	81.0151	81.043	80.5221	81.8856	81.2288	81.5384	81.0304	80.4066	81.4217	82.4275	82.3978	81.7999	81.3876	80.1534	81.8225	81.8304	80.4412	81.9473	82.2003	81.2094	81.6525	81.8287	82.7022	82.0479	81.5474	80.6657	81.5499	80.8958	81.4005	79.4381	81.0207	81.3639	79.9456	82.2016	80.0244	81.3376	81.8648	81.2613	80.1387
S.eubayanus_GCA_015353015.1.fna	82.5949	81.5105	80.6735	80.5783	81.6166	80.5528	81.225	81.591	81.4086	80.1876	81.1356	81.1882	80.6644	82.0111	81.3274	81.6606	81.1715	81.024	81.3878	81.9532	81.9329	81.3507	81.3627	80.122	81.9307	81.8047	81.079	82.5962	82.4692	81.9063	81.7734	81.965	82.2475	82.3158	81.7317	81.3081	81.7232	80.9865	81.5013	80.0075	81.6857	81.5012	80.058	82.3189	80.1207	81.3052	82.0398	81.4169	80.265
S.eubayanus_GCA_015353045.1.fna	82.7576	82.1362	81.3037	81.2575	82.2518	81.1793	81.8241	82.1572	82.0394	80.8334	81.7533	81.7834	81.2757	82.6296	81.9651	82.2775	81.7681	81.1645	81.4923	82.4724	82.4647	81.8692	81.4648	80.2143	82.5712	81.9051	81.204	82.7043	82.9697	81.999	82.3979	82.5887	82.7648	82.8169	82.2998	81.4282	82.297	81.6239	82.1292	80.1324	81.7498	82.1004	80.7001	82.9659	80.6862	81.3971	82.6221	82.0181	80.8943
S.kudriavzevii_GCA_003327635.1.fna	83.4756	82.8302	81.9971	81.8358	82.9719	81.9462	82.4783	82.8177	82.6894	81.4756	82.4529	82.5237	81.9338	83.3112	82.5429	82.9432	82.513	82.594	82.8592	83.1897	83.1829	82.1823	82.7818	81.4563	83.0241	82.8652	82.2571	83.3999	83.4475	83.1256	83.1186	83.2951	83.265	83.5844	82.9536	82.5328	82.9696	82.324	82.7797	81.556	83.4492	82.765	81.3069	83.5451	81.87	82.704	83.2467	82.7397	81.6181
S.kudriavzevii_GCA_900682665.1.fna	82.4742	81.8607	81.0993	80.8638	82.0138	81.0189	81.4575	81.8475	81.7368	80.4856	81.4565	81.548	81.0469	82.3541	81.5709	81.9715	81.5342	81.704	82.0892	82.282	82.2924	81.7824	82.3881	80.5153	82.1473	82.5146	81.3492	82.5093	82.4744	82.5691	82.223	82.3891	82.8733	82.6853	82.0778	81.654	82.0768	81.3606	81.8182	80.5462	82.4905	81.8064	80.2736	82.5786	80.8191	81.7188	82.2837	81.7378	81.7122
S.kudriavzevii_GCA_900682695.1.fna	82.2883	81.7233	80.8705	80.7148	81.8215	80.8258	81.3493	81.706	81.5871	80.3619	81.3022	81.4229	80.8231	82.1686	81.427	81.8332	81.411	81.4416	81.8002	82.0435	82.1033	81.5779	82.1519	80.242	81.9174	82.2954	81.1489	82.2124	82.3017	82.5731	81.9895	82.1684	82.6424	82.4208	81.8034	81.4218	81.8398	81.2169	81.6742	80.4418	82.301	81.6672	80.1468	82.396	80.7028	81.5476	82.0973	81.5939	81.592
S.mikatae_GCA_000166975.1.fna	81.7428	85.5702	84.7415	84.5541	85.1537	84.6723	85.2705	85.5547	85.3692	84.6585	84.7863	85.0701	85.0895	85.5781	85.3483	85.7062	85.4636	84.4345	84.5525	85.6705	85.5381	84.6924	84.418	82.9175	85.8351	85.231	84.821	85.4939	85.7225	85.1161	85.6608	85.8435	85.657	85.9885	85.5151	84.8425	85.4926	85.3801	85.4238	83.5099	84.9205	85.4313	83.75	85.7172	84.4781	84.1088	85.9304	85.3608	84.66
S.paradoxus_GCA_000166955.1.fna	82.2086	89.1509	87.9459	87.8959	87.9727	87.924	88.5622	88.9356	88.4413	87.7514	87.5457	88.2641	87.8823	88.3417	88.5511	88.9737	88.2354	88.11	88.3165	89.1695	88.1029	87.2841	88.1553	86.6408	89.1935	89.2856	89.0474	89.1094	88.7701	89.6154	89.015	89.2213	88.1942	88.6423	88.0494	88.9253	88.908	88.5091	88.5065	88.3809	88.033	88.5217	86.1177	88.7223	87.5678	87.695	88.3609	87.8307	87.8183
S.paradoxus_GCA_002079055.1.fna	83.111	89.0172	88.1367	87.964	89.2108	88.0961	88.6957	89.1121	88.8265	87.5866	88.7586	88.6545	88.0638	89.6071	88.7215	89.1429	88.6274	89.3662	89.5327	89.3361	89.4268	88.6273	89.4191	87.9391	89.3531	89.4539	89.1458	90.4298	90.0544	89.8462	89.1804	89.3867	89.4848	89.8677	89.3236	89.2813	89.0749	88.3669	88.8921	88.2105	89.3235	88.9045	87.4329	90.0048	87.4146	88.8986	89.6356	89.1008	87.7412
S.paradoxus_GCA_002079085.1.fna	81.6779	87.428	86.6856	86.3831	88.5003	86.6126	87.1464	87.5402	87.2617	86.0294	88.052	87.0696	87.5001	88.0259	88.0214	87.5646	87.0502	88.7574	88.3475	87.9583	88.2393	86.9998	88.2297	86.83	87.8475	87.9344	87.6528	89.4288	88.4195	88.3268	87.6609	87.9024	87.9069	88.331	87.8035	87.772	87.5538	86.7622	87.2915	86.7316	87.7018	87.3019	85.7784	88.4154	86.2935	87.2829	88.0343	87.4797	86.1488
S.paradoxus_GCA_002079115.1.fna	83.0112	89.6599	88.7759	88.6549	88.8117	88.7428	89.3898	89.7527	88.961	88.2405	88.357	88.7922	88.7207	89.2072	89.377	89.842	88.7685	88.8652	89.1662	90.0596	88.97	88.1446	88.9757	87.4837	90.0087	90.1465	89.82	89.9985	89.6026	90.5031	89.8547	90.0729	89.1319	89.4857	88.8847	89.4159	89.7656	89.0033	89.0145	88.8591	88.7186	89.0107	86.9694	89.5592	88.0938	88.4306	89.1675	88.6909	88.3471
S.paradoxus_GCA_002079145.1.fna	82.3059	87.9901	87.1006	87	88.2964	87.0952	87.7429	88.1042	87.8264	86.558	87.7647	87.6572	87.0709	88.6772	87.7417	88.1814	87.6556	88.3509	88.513	88.3676	88.4561	87.6299	88.3412	86.9297	88.3675	88.3834	88.1511	89.4523	89.0647	88.8673	88.1758	88.3926	88.532	88.8724	88.3368	88.2793	88.0876	87.3921	87.8825	87.1928	89.4152	87.8886	86.4224	89.006	86.7989	87.8814	88.6187	88.162	86.7006
S.paradoxus_GCA_002079175.1.fna	83.7771	87.1375	86.3753	86.1984	87.5917	86.3483	86.994	87.3609	87.0877	86.2315	87.0227	86.9985	86.7673	87.955	86.9723	87.4944	87.3542	87.887	88.752	87.6119	88.464	88.8063	88.0028	88.1134	87.5159	88.0581	87.914	89.0738	88.3388	88.2973	87.4561	87.666	88.1171	88.4032	87.9289	87.9668	87.3726	86.8608	87.0092	86.478	87.4128	87.0181	88.9422	88.2087	86.0349	86.9361	88.1272	87.9091	86.2592
S.paradoxus_GCA_004352945.1.fna	82.8881	88.6545	87.9049	87.6915	89.1005	87.9096	88.541	88.8764	88.6116	87.3973	88.5761	88.5131	87.9145	89.4928	88.4936	89.0253	88.4855	89.0352	89.2094	88.9873	89.0891	88.2197	88.9611	87.5231	88.8627	89.0586	88.8789	90.0849	89.6824	89.6659	88.7898	89.0118	89.173	89.3862	89.0908	88.9048	88.7378	87.9909	88.5359	88.0277	88.8495	88.5238	87.2173	89.5294	87.1986	88.4588	89.2648	89.0863	87.3519
S.paradoxus_GCA_004352955.1.fna	83.0267	88.7491	88.2221	87.9398	89.2266	87.9864	88.8467	88.9988	88.9356	87.7043	88.8695	88.6272	88.2145	89.7949	88.8245	89.1208	88.5805	89.3174	89.6069	89.1227	89.4104	88.5641	89.0608	87.7425	89.1644	89.5967	89.1639	90.3728	90.01	89.9748	89.297	89.313	89.4951	89.6819	89.3893	89.1956	89.0687	88.2902	88.8305	88.1645	89.1349	88.8249	87.3343	89.7193	87.522	88.8818	89.5583	89.1736	87.4414
S.paradoxus_GCA_004352965.1.fna	82.9332	88.793	87.9067	87.7517	89.0079	87.8825	88.5137	88.8855	88.6143	87.4028	88.5319	88.4391	87.8429	89.3768	88.5045	88.9242	88.4098	89.1597	89.3845	89.1229	89.1801	88.3886	89.1991	87.7532	89.1446	89.2589	89.0163	90.1847	89.8131	89.6328	88.9739	89.1806	89.2427	89.6375	89.0943	89.0958	88.8676	88.1635	88.6793	88.0544	89.0694	88.6927	87.2011	89.7517	87.2216	88.6956	89.3877	88.8614	87.5263
S.paradoxus_GCA_004353035.1.fna	82.9444	89.6195	88.9913	88.7078	88.9661	89.0219	89.5682	89.8607	89.0591	88.4212	88.5438	88.9494	88.9917	89.3651	89.4704	90.0048	88.9187	88.9757	89.2639	90.101	89.0742	88.1542	88.9391	87.4705	89.9484	90.1599	89.9902	89.999	89.5403	90.6806	89.8704	90.0944	89.1286	89.3896	89.0426	89.4323	89.8205	88.9692	88.9711	89.0353	88.7244	88.9657	87.1086	89.3752	88.2521	88.3346	89.1181	88.9974	88.2712
S.paradoxus_GCA_004353095.1.fna	82.0598	87.693	86.9879	86.814	89.0935	87.0001	87.6877	87.9776	87.6824	86.5361	88.6293	87.5726	87.921	88.5634	88.483	88.0821	87.553	89.0383	88.8533	88.3237	88.7259	87.3282	88.5522	87.2254	88.0325	88.3109	88.1032	89.7667	88.8574	88.8063	87.9538	88.2196	88.2882	88.5431	88.1274	88.0775	87.8979	87.0334	87.5754	87.221	88.1831	87.5755	86.296	88.7338	86.7981	87.6265	88.3261	88.1935	86.4024
S.paradoxus_GCA_004353105.1.fna	83.3946	89.1548	88.2157	88.0891	89.3604	88.1867	88.8395	89.199	88.9545	87.7076	88.8609	88.7645	88.1394	89.7372	88.8237	89.2659	88.7398	89.45	89.6939	89.4959	89.5795	88.7373	89.5304	88.0726	89.4748	89.5774	89.2747	90.5879	90.1649	89.9895	89.2928	89.5131	89.6812	90.0184	89.4421	89.4192	89.2088	88.4876	89.031	88.3338	89.2566	89.0329	87.4977	90.1337	87.541	89.009	89.7602	89.2332	87.8589
S.paradoxus_GCA_009805645.1.fna	83.136	88.9809	88.0962	87.9066	89.2282	88.0724	88.7008	89.0662	88.7839	87.5665	88.7219	88.6142	88.0228	89.5798	88.676	89.1096	88.5844	89.3256	89.5376	89.3253	89.3761	88.6028	89.3644	87.8789	89.3228	89.3984	89.1532	90.3804	90.0253	89.7964	89.1476	89.3563	89.4361	89.8383	89.2976	89.2433	89.0445	88.337	88.8613	88.2249	89.2957	88.8744	87.4131	89.9684	87.3743	88.8381	89.5985	89.0758	87.7005
S.uvarum_GCA_000166995.1.fna	81.7271	79.8606	79.0761	79.1946	80.1812	79.764	80.1881	80.0503	79.8961	79.1172	80.2025	79.663	79.1043	80.6132	79.8192	80.1448	79.6098	79.9633	81.0181	80.1693	80.8601	80.5581	80.5663	78.9394	80.1638	80.7123	80.2409	80.9882	80.8516	81.0699	80.09	80.2592	80.9612	80.5966	80.2895	79.9663	80.0224	79.3697	79.8918	79.801	80.4188	79.8609	79.6835	80.5965	79.3632	79.8525	80.4503	80.4585	79.7559
S.uvarum_GCA_000167035.1.fna	82.7798	81.7641	81.0216	81.0011	81.1708	81.6694	82.0388	81.8924	81.3649	81.0684	81.2237	81.1079	81.0301	81.5681	81.7298	82.0488	81.0715	81.0422	81.9096	82.0419	81.6372	80.4674	81.1447	79.7464	82.039	82.1284	82.2072	82.0445	81.7376	82.4128	81.9878	82.1642	81.3341	81.5487	81.2267	81.4991	81.8754	81.2747	81.3468	81.8048	81.0637	81.286	80.2175	81.5672	81.2794	80.7554	81.366	81.3756	80.5316
S.uvarum_GCA_002242635.1.fna	80.7846	79.8498	79.4346	78.9649	79.2405	80.1299	80.1459	79.9426	79.3458	79.1274	79.272	79.1624	79.4834	79.642	79.7218	80.1007	79.1173	79.4675	80.4027	80.4374	80.1505	79.2138	79.9985	78.1606	80.1944	81.0073	80.2997	80.0997	79.7754	81.1105	80.3348	80.52	80.2975	80.0293	79.3311	79.5944	80.2672	79.3754	79.4214	79.8639	79.6419	79.368	78.3362	79.6358	79.821	78.8257	79.5052	79.503	79.5957
S.uvarum_GCA_002242645.1.fna	81.4997	80.6259	79.9405	79.9247	80.0396	80.704	80.986	80.8308	80.2067	79.9367	80.0771	79.9649	79.8875	80.4088	80.6526	80.9341	79.917	79.886	81.3399	81.2927	80.9619	79.4362	80.3411	79.0467	81.0671	81.6257	81.2249	81.2246	80.7127	81.3556	81.3006	81.5029	80.8093	80.8174	80.1122	80.5157	81.2062	80.1467	80.1827	80.4545	80.4944	80.1211	79.2285	80.6158	80.7784	79.6445	80.2715	80.2778	79.3756
S.uvarum_GCA_002242675.1.fna	83.0763	82.1146	81.2967	81.2416	81.4138	81.1644	81.9054	82.1973	81.5848	80.8164	80.9815	81.332	81.2261	81.7969	81.9871	82.2536	81.3116	81.3465	81.6705	82.5963	81.7491	80.7633	81.71	80.2848	82.3966	82.649	81.9362	82.3145	81.9963	82.6144	82.5176	82.6838	81.9104	82.1771	81.5059	81.7594	82.4467	81.676	81.7103	81.0956	81.9248	81.6709	79.6832	81.9365	81.2764	81.1147	81.7712	81.1845	80.8861
S.uvarum_GCA_002242715.1.fna	83.393	80.4176	79.6453	79.5955	79.8186	80.3077	80.7087	80.5088	79.9422	79.7097	79.8546	79.7437	79.6534	80.2189	80.3296	80.6788	79.7059	79.6405	81.1392	80.8331	80.4346	80.0807	79.8743	79.6676	80.6705	80.8623	80.7339	80.525	80.2581	80.9501	80.832	81.0083	80.1156	80.3935	79.7918	80.0342	80.7234	79.9603	79.9864	80.4018	80.2399	79.932	80.8321	80.2023	80.3888	79.3276	80.0386	80.0324	79.1659
S.uvarum_GCA_013179815.1.fna	82.1889	81.3811	80.504	80.5017	80.7459	80.4091	81.0238	81.3806	80.8344	80.1461	80.3184	80.6652	80.5594	81.1298	81.2228	81.6172	80.6353	80.4619	80.6646	81.5208	80.6578	80.4928	81.0713	79.1109	81.6426	82.329	81.1023	81.6826	81.1841	82.4167	81.4837	81.6461	81.5854	81.0737	80.7031	80.9182	81.344	80.8757	80.9459	80.3462	80.6124	80.8913	78.9784	81.2001	79.8799	80.2643	80.9869	80.49	81.2196
S.uvarum_GCA_013179855.1.fna	82.9821	82.1238	81.2982	81.7664	81.8983	81.997	82.344	82.2044	81.6376	81.4184	81.9447	81.4278	81.7491	81.9155	82.4273	82.3967	81.3966	81.7201	82.1397	82.2482	81.8097	80.6448	81.3025	80.2689	82.3819	82.346	82.4616	82.2658	81.9676	82.7236	82.2756	82.4422	81.5354	81.8293	81.485	81.7626	82.1546	81.605	81.6828	82.0943	81.3894	81.624	80.4748	81.9219	81.5505	81.5211	81.7319	81.73	80.8472
S.uvarum_GCA_013179935.1.fna	82.5543	79.9527	79.0997	79.0792	79.5736	79.7817	80.1705	80.0269	79.4363	79.2156	79.6229	79.2564	79.4265	79.7366	80.0763	80.2302	79.2201	78.9677	80.0416	80.1153	79.648	79.6434	78.6832	78.4886	80.1997	79.6886	79.883	79.678	79.8459	80.1456	80.0526	80.232	79.339	79.7051	79.3207	79.1761	79.9724	79.4296	79.4962	79.527	79.2281	79.463	80.3631	79.7404	79.3209	78.7227	79.5837	79.5733	78.686
S.uvarum_GCA_013179955.1.fna	83.3149	81.5737	80.7566	80.7562	81.8733	81.6025	81.7713	81.6608	81.5134	80.9039	81.8826	81.3532	80.833	82.2454	81.4962	81.8872	81.2956	81.7131	82.6938	81.6878	82.2885	81.029	81.6375	80.3726	81.8188	81.838	81.9062	82.6084	82.2795	82.2078	81.6881	81.8983	81.864	82.1629	81.8688	81.6529	81.6041	81.0502	81.5551	81.4127	81.91	81.4986	81.0352	82.2701	81.1161	81.4648	82.1091	82.1269	80.3669
S.uvarum_GCA_013179965.1.fna	82.6831	79.4256	78.6732	80.0127	79.7426	79.4098	79.7054	79.5768	79.4828	78.7462	79.7544	79.2834	79.1374	79.7332	79.7877	79.774	79.2392	79.5505	81.2088	80.1411	80.5124	80.4786	79.8786	80.0929	79.7586	80.7165	79.7774	80.5575	79.783	80.3276	79.6051	79.7853	80.3662	79.5789	79.2871	79.4965	79.4976	78.9809	79.5142	79.4309	79.4826	79.4503	80.4306	79.6848	79.1832	80.1954	79.4952	79.5101	78.1836
S.uvarum_GCA_013180005.1.fna	83.7694	82.7969	81.9242	82.0481	82.0655	81.7962	82.477	82.8368	82.2528	81.4933	81.6391	81.9922	81.8927	82.453	82.6317	82.9094	81.9698	81.9833	82.0434	83.0056	82.0919	81.4167	82.0744	80.6653	83.052	83.0345	82.6201	82.9655	82.6586	83.2806	82.898	83.0635	82.263	82.5597	82.176	82.4327	82.8177	82.3026	82.3716	81.761	82.0968	82.3344	80.3433	82.6131	81.4101	81.9159	82.4553	81.8691	81.5496
S.uvarum_GCA_013180055.1.fna	83.3724	81.635	80.8057	80.78	81.9166	81.4869	81.8168	81.6745	81.5747	80.9243	81.9145	81.3873	80.867	82.3092	81.5105	81.9023	81.3519	81.7224	82.5153	81.7621	82.2776	81.0896	81.7125	80.3697	81.8852	81.8114	81.9248	82.6723	82.3417	82.2522	81.7492	81.923	81.9317	82.1924	81.8812	81.6695	81.6374	81.1276	81.6375	81.6082	81.8142	81.5818	80.9209	82.3328	81.0409	81.4424	82.1469	82.1377	80.4362
S.uvarum_GCA_013180195.1.fna	82.9235	82.0334	81.2424	81.2211	81.4553	82.0778	82.2419	82.1398	81.5542	81.3665	81.5181	81.3954	81.314	81.822	81.9774	82.369	81.3396	81.2929	82.2869	82.1617	81.8353	80.5561	81.246	79.8811	82.3002	82.3252	82.3554	82.1758	81.8541	82.6306	82.1809	82.3749	81.4692	81.7876	81.4497	81.6446	82.0868	81.5314	81.5938	81.8677	81.3837	81.5411	80.5719	81.8423	81.594	81.0191	81.6719	81.6866	80.8085
S.uvarum_GCA_013180235.1.fna	84.3942	81.4072	80.5233	80.4985	80.6717	80.4117	81.0416	81.3873	80.853	80.0986	80.2468	80.6015	80.4994	81.047	81.2297	81.5368	80.5683	80.5966	81.0774	81.5867	80.6635	81.0955	80.6348	80.3659	81.6657	81.828	81.2284	81.7865	81.2602	81.8842	81.5055	81.6686	81.0524	81.1582	80.7322	81.0488	81.3755	80.9056	80.9763	80.3721	80.6614	80.9162	80.9542	81.224	79.929	80.3598	81.0133	80.4118	80.165
S.uvarum_GCA_013180255.1.fna	81.7843	80.8148	80.0944	80.0896	80.217	80.8892	81.1247	81.0078	80.4155	80.156	80.3055	80.1773	80.0905	80.6008	80.8323	81.1298	80.1131	80.1288	81.2856	81.0844	80.8075	80.0413	80.6788	78.8114	81.0694	81.7826	81.3182	81.0776	80.7948	81.9887	81.0334	81.2433	80.924	80.6212	80.3211	80.5929	80.9528	80.2861	80.3643	80.6961	80.1603	80.3089	79.4105	80.6297	80.4216	79.8537	80.4651	80.4825	80.5991
S.uvarum_GCA_013180345.1.fna	82.7796	81.0713	80.2635	80.2539	81.3772	81.0866	81.2795	81.1684	81.0201	80.4025	81.3932	80.8516	80.3404	81.7492	80.9993	81.3928	80.7935	81.2116	82.1498	81.1807	81.7699	80.5119	81.111	79.8558	81.3274	81.5229	81.4054	82.3296	81.7848	81.7043	81.1902	81.39	81.5798	81.6616	81.3688	81.1404	81.1024	80.5524	81.0681	80.895	81.3325	81.0046	80.5348	81.7807	80.5732	80.9411	81.6161	81.6334	79.8681
S.uvarum_GCA_013181555.1.fna	82.9207	82.0359	81.2285	81.2119	81.7053	82.0618	82.241	82.1276	81.5367	81.3741	81.7605	81.3798	81.5652	81.8145	82.2243	82.3524	81.3254	81.5297	82.2341	82.1545	81.8016	80.537	81.1904	79.838	82.2808	82.313	82.3668	82.1383	81.8356	82.6058	82.1504	82.3633	81.4342	81.7693	81.438	81.647	82.0663	81.5158	81.5742	81.887	81.3712	81.5259	80.5533	81.8369	81.5613	81.0075	81.6768	81.6969	80.7838
S.uvarum_GCA_013265705.1.fna	82.8398	81.8916	81.0937	81.2229	81.3079	81.9406	82.0981	81.9899	81.4091	81.2237	81.3694	81.2423	81.1631	81.6812	81.8263	82.2221	81.184	81.1432	82.1211	82.027	81.689	80.5036	81.1121	79.8618	82.164	82.1641	82.231	82.0177	81.7142	82.4877	82.032	82.238	81.3099	81.6438	81.3048	81.498	81.9459	81.3883	81.4458	81.7333	81.2345	81.3974	80.5572	81.6983	81.4283	81.005	81.525	81.5468	80.6482
S.uvarum_GCA_013265745.1.fna	81.0211	80.2738	79.4197	79.3987	80.9384	80.1259	80.4505	80.3228	80.2085	79.6105	80.934	80.0177	79.8728	80.9675	80.528	80.5462	79.9741	79.8753	80.3564	80.3549	80.9058	80.2399	79.9231	77.9805	80.5281	80.3404	79.7158	80.6271	81.0055	80.5661	80.3754	80.5505	81.3411	80.8277	80.48	79.454	80.2263	79.7225	80.2726	79.3635	80.0329	80.2136	79.5281	80.9816	79.608	79.5263	80.7997	80.7877	80.1501
S.uvarum_GCA_013265775.1.fna	82.815	81.1015	80.2669	80.2574	81.3892	80.9702	81.2906	81.1477	81.0464	80.3886	81.3869	80.8561	80.3366	81.7839	80.9858	81.3801	80.8156	81.1961	81.9622	81.2229	81.7313	80.5673	81.1483	79.8471	81.3585	81.4837	81.4061	82.3449	81.8185	81.7201	81.2156	81.3899	81.5993	81.6617	81.3576	81.1452	81.109	80.5997	81.1144	81.0779	81.3152	81.052	80.4265	81.8044	80.5036	80.9237	81.6189	81.6129	79.9018
[truncated: 72 more columns]

## Sheet: Schizosaccharomyces
	S.cryophilus_GCA_000004155.2.fna	S.japonicus_GCA_000149845.2.fna	S.japonicus_GCA_019702855.1.fna	S.octosporus_GCA_000150505.2.fna	S.pombe_GCA_000002945.2.fna	S.pombe_GCA_003086255.1.fna	S.pombe_GCA_006386075.1.fna	S.pombe_GCA_006386085.1.fna	S.pombe_GCA_006386095.1.fna	S.pombe_GCA_006386105.1.fna	S.pombe_GCA_006386175.1.fna	S.pombe_GCA_006386185.1.fna	S.pombe_GCA_006386205.1.fna	S.pombe_GCA_006386235.1.fna	S.pombe_GCA_006386245.1.fna	S.pombe_GCA_006386275.1.fna	S.pombe_GCA_006386295.1.fna	S.pombe_GCA_006386305.1.fna	S.pombe_GCA_006386315.1.fna	S.pombe_GCA_006386355.1.fna	S.pombe_GCA_006386365.1.fna	S.pombe_GCA_006386395.1.fna	S.pombe_GCA_006386405.1.fna
S.cryophilus_GCA_000004155.2.fna	100	62.0244	61.3402	79.6787	66.7051	66.8294	67.0195	66.7155	66.8266	66.9649	66.7401	67.1025	66.5296	66.3699	66.5256	66.7644	66.5775	67.532	67.1921	66.8113	66.9603	67.0146	67.272
S.japonicus_GCA_000149845.2.fna	62.0244	100	86.2805	61.4348	61.5905	61.5719	61.7838	61.721	61.7841	61.7249	61.4995	61.8941	61.4782	61.531	61.5188	61.8106	61.4268	62.2432	61.9693	61.6803	61.8024	61.6188	62.0018
S.japonicus_GCA_019702855.1.fna	61.3402	86.2805	100	60.8484	61.0404	60.9239	61.0971	61.0321	61.1294	61.1775	60.8446	61.2386	60.8915	60.8924	61.0947	61.1735	60.8049	61.6042	61.3284	61.0181	61.2401	61.0478	61.3383
S.octosporus_GCA_000150505.2.fna	79.6787	61.4348	60.8484	100	66.0816	65.8152	66.358	66.1352	66.2005	66.1096	66.0456	66.4067	66.1039	65.6872	65.5598	65.985	65.7486	66.5149	66.4482	66.2045	66.2939	66.1706	66.2788
S.pombe_GCA_000002945.2.fna	66.7051	61.5905	61.0404	66.0816	100	97.1889	95.4703	95.8841	96.8345	99.1603	96.0506	96.2203	96.3412	94.9114	94.5823	94.7991	97.7866	97.1529	96.2882	95.6893	97.232	95.118	96.0523
S.pombe_GCA_003086255.1.fna	66.8294	61.5719	60.9239	65.8152	97.1889	100	96.2719	96.194	96.2433	97.2887	97.4536	96.7702	96.1093	94.4467	94.2873	95.3604	97.86	96.7756	97.1469	95.8045	95.6954	96.1859	96.8928
S.pombe_GCA_006386075.1.fna	67.0195	61.7838	61.0971	66.358	95.4703	96.2719	100	97.6194	96.6062	95.585	97.0071	95.9763	95.6519	94.4018	93.9801	94.956	95.7177	96.9292	95.9789	95.4706	95.2327	95.9144	96.2383
S.pombe_GCA_006386085.1.fna	66.7155	61.721	61.0321	66.1352	95.8841	96.194	97.6194	100	95.3874	95.9585	95.877	95.9142	95.5375	94.2452	94.333	95.06	95.9018	96.3796	95.9743	95.5033	95.3626	95.582	95.2225
S.pombe_GCA_006386095.1.fna	66.8266	61.7841	61.1294	66.2005	96.8345	96.2433	96.6062	95.3874	100	96.5219	96.982	96.4435	96.3479	94.7177	95.6756	94.9553	96.5664	97.487	95.9872	95.6	96.4639	95.8641	97.4388
S.pombe_GCA_006386105.1.fna	66.9649	61.7249	61.1775	66.1096	99.1603	97.2887	95.585	95.9585	96.5219	100	95.5364	96.396	95.8155	95.0403	94.6824	95.3564	98.1776	97.766	96.9123	95.5553	96.9585	95.2477	96.2507
S.pombe_GCA_006386175.1.fna	66.7401	61.4995	60.8446	66.0456	96.0506	97.4536	97.0071	95.877	96.982	95.5364	100	96.6978	96.8656	94.4498	94.039	95.23	96.0041	96.7139	96.7753	95.8176	95.8135	96.5991	96.9386
S.pombe_GCA_006386185.1.fna	67.1025	61.8941	61.2386	66.4067	96.2203	96.7702	95.9763	95.9142	96.4435	96.396	96.6978	100	95.7593	95.1843	93.6367	96.5841	96.4649	97.1284	97.0631	96.7076	96.6554	95.0772	97.8189
S.pombe_GCA_006386205.1.fna	66.5296	61.4782	60.8915	66.1039	96.3412	96.1093	95.6519	95.5375	96.3479	95.8155	96.8656	95.7593	100	93.841	93.9614	95.2466	96.0924	96.3934	96.6453	95.8413	96.6229	95.8457	96.1448
S.pombe_GCA_006386235.1.fna	66.3699	61.531	60.8924	65.6872	94.9114	94.4467	94.4018	94.2452	94.7177	95.0403	94.4498	95.1843	93.841	100	93.3652	93.6548	94.3975	95.665	95.4681	95.699	95.35	93.9923	94.8538
S.pombe_GCA_006386245.1.fna	66.5256	61.5188	61.0947	65.5598	94.5823	94.2873	93.9801	94.333	95.6756	94.6824	94.039	93.6367	93.9614	93.3652	100	93.309	94.1251	95.4411	94.1648	93.3525	94.2354	93.3606	95.3053
S.pombe_GCA_006386275.1.fna	66.7644	61.8106	61.1735	65.985	94.7991	95.3604	94.956	95.06	94.9553	95.3564	95.23	96.5841	95.2466	93.6548	93.309	100	95.3334	96.116	96.0421	95.658	95.0806	94.4665	95.8472
S.pombe_GCA_006386295.1.fna	66.5775	61.4268	60.8049	65.7486	97.7866	97.86	95.7177	95.9018	96.5664	98.1776	96.0041	96.4649	96.0924	94.3975	94.1251	95.3334	100	96.9295	96.8121	95.7763	96.2081	95.5192	96.3536
S.pombe_GCA_006386305.1.fna	67.532	62.2432	61.6042	66.5149	97.1529	96.7756	96.9292	96.3796	97.487	97.766	96.7139	97.1284	96.3934	95.665	95.4411	96.116	96.9295	100	97.9624	96.4225	97.4008	96.7543	97.4139
S.pombe_GCA_006386315.1.fna	67.1921	61.9693	61.3284	66.4482	96.2882	97.1469	95.9789	95.9743	95.9872	96.9123	96.7753	97.0631	96.6453	95.4681	94.1648	96.0421	96.8121	97.9624	100	96.7552	96.8898	96.2381	96.5821
S.pombe_GCA_006386355.1.fna	66.8113	61.6803	61.0181	66.2045	95.6893	95.8045	95.4706	95.5033	95.6	95.5553	95.8176	96.7076	95.8413	95.699	93.3525	95.658	95.7763	96.4225	96.7552	100	96.232	94.8398	96.39
S.pombe_GCA_006386365.1.fna	66.9603	61.8024	61.2401	66.2939	97.232	95.6954	95.2327	95.3626	96.4639	96.9585	95.8135	96.6554	96.6229	95.35	94.2354	95.0806	96.2081	97.4008	96.8898	96.232	100	94.9478	96.1836
S.pombe_GCA_006386395.1.fna	67.0146	61.6188	61.0478	66.1706	95.118	96.1859	95.9144	95.582	95.8641	95.2477	96.5991	95.0772	95.8457	93.9923	93.3606	94.4665	95.5192	96.7543	96.2381	94.8398	94.9478	100	95.1365
S.pombe_GCA_006386405.1.fna	67.272	62.0018	61.3383	66.2788	96.0523	96.8928	96.2383	95.2225	97.4388	96.2507	96.9386	97.8189	96.1448	94.8538	95.3053	95.8472	96.3536	97.4139	96.5821	96.39	96.1836	95.1365	100

## Sheet: Starmerella
	S.apicola_GCA_001005415.1.fna	S.apicola_GCA_004124965.1.fna	S.bacillaris_GCA_002024125.1.fna	S.bacillaris_GCA_002094175.1.fna	S.bacillaris_GCA_002270425.1.fna	S.bacillaris_GCA_003033765.1.fna	S.bacillaris_GCA_003260575.1.fna	S.bombicola_GCA_000950655.1.fna	S.bombicola_GCA_001599315.1.fna	S.bombicola_GCA_003033785.1.fna	S.bombicola_GCA_004124885.1.fna	S.davenportii_GCA_004124985.1.fna	S.geochares_GCA_004125165.1.fna	S.gropengiesseri_GCA_004125075.1.fna	S.kuoi_GCA_004124915.1.fna	S.magnoliae_GCA_003033435.1.fna	S.ratchasimensis_GCA_004124975.1.fna	S.riodocensis_GCA_004124955.1.fna	S.sorbosivorans_GCA_004125005.1.fna	S.vaccinii_GCA_004125185.1.fna
S.apicola_GCA_001005415.1.fna	100	95.4865	61.2286	60.998	61.3672	61.0179	60.9444	64.2361	64.2356	64.5664	64.27	62.1299	63.3613	62.5817	65.4681	64.6139	63.8995	65.026	64.5633	64.5859
S.apicola_GCA_004124965.1.fna	95.4865	100	61.9917	61.7659	61.8829	61.8018	61.7279	64.8767	64.8676	65.1822	64.9093	62.6926	63.6847	62.9544	65.8102	65.2895	64.5078	65.6779	65.2343	65.25
S.bacillaris_GCA_002024125.1.fna	61.2286	61.9917	100	97.1854	96.8122	97.9704	97.55	61.759	61.7408	62.0231	61.7817	65.2103	60.0321	59.2687	62.362	60.9743	60.7331	61.0787	60.9916	61.7182
S.bacillaris_GCA_002094175.1.fna	60.998	61.7659	97.1854	100	96.1857	97.3616	96.9319	61.5411	61.5282	61.7817	61.5642	64.9559	59.7776	59.0527	62.1321	60.7255	60.5054	60.8316	60.7482	61.4526
S.bacillaris_GCA_002270425.1.fna	61.3672	61.8829	96.8122	96.1857	100	96.2075	96.2001	62.2398	62.2225	62.1414	62.2534	65.3047	60.1102	59.3862	62.4758	61.0839	60.8778	61.2042	61.0446	61.8283
S.bacillaris_GCA_003033765.1.fna	61.0179	61.8018	97.9704	97.3616	96.2075	100	97.2554	61.4509	61.4375	61.8076	61.4738	64.8937	59.8323	59.0509	62.146	60.8099	60.6299	60.8856	60.8285	61.529
S.bacillaris_GCA_003260575.1.fna	60.9444	61.7279	97.55	96.9319	96.2001	97.2554	100	61.3978	61.3853	61.6933	61.4229	64.8434	59.6846	58.95	61.9786	60.6422	60.476	60.7543	60.6514	61.415
S.bombicola_GCA_000950655.1.fna	64.2361	64.8767	61.759	61.5411	62.2398	61.4509	61.3978	100	99.9301	89.8561	99.5159	62.5608	64.0555	63.174	69.6622	65.4115	64.5591	68.5826	65.3873	65.5669
S.bombicola_GCA_001599315.1.fna	64.2356	64.8676	61.7408	61.5282	62.2225	61.4375	61.3853	99.9301	100	89.8556	99.5267	62.5574	64.0326	63.1642	69.66	65.4028	64.5611	68.5787	65.3858	65.5507
S.bombicola_GCA_003033785.1.fna	64.5664	65.1822	62.0231	61.7817	62.1414	61.8076	61.6933	89.8561	89.8556	100	89.8977	62.6187	64.1984	63.2976	70.7114	65.49	64.8954	68.7431	65.5321	65.7394
S.bombicola_GCA_004124885.1.fna	64.27	64.9093	61.7817	61.5642	62.2534	61.4738	61.4229	99.5159	99.5267	89.8977	100	62.5878	64.0907	63.1927	69.6974	65.4433	64.593	68.6127	65.4238	65.5919
S.davenportii_GCA_004124985.1.fna	62.1299	62.6926	65.2103	64.9559	65.3047	64.8937	64.8434	62.5608	62.5574	62.6187	62.5878	100	64.5765	64.958	62.3257	67.9281	64.461	67.1063	67.984	66.0404
S.geochares_GCA_004125165.1.fna	63.3613	63.6847	60.0321	59.7776	60.1102	59.8323	59.6846	64.0555	64.0326	64.1984	64.0907	64.5765	100	71.5527	64.128	79.4529	64.4209	67.2155	79.7002	78.6643
S.gropengiesseri_GCA_004125075.1.fna	62.5817	62.9544	59.2687	59.0527	59.3862	59.0509	58.95	63.174	63.1642	63.2976	63.1927	64.958	71.5527	100	63.4741	74.8557	64.182	67.0799	75.131	73.3621
S.kuoi_GCA_004124915.1.fna	65.4681	65.8102	62.362	62.1321	62.4758	62.146	61.9786	69.6622	69.66	70.7114	69.6974	62.3257	64.128	63.4741	100	65.0882	64.8813	68.8768	65.0657	65.7417
S.magnoliae_GCA_003033435.1.fna	64.6139	65.2895	60.9743	60.7255	61.0839	60.8099	60.6422	65.4115	65.4028	65.49	65.4433	67.9281	79.4529	74.8557	65.0882	100	66.9952	70.4351	88.5026	81.6145
S.ratchasimensis_GCA_004124975.1.fna	63.8995	64.5078	60.7331	60.5054	60.8778	60.6299	60.476	64.5591	64.5611	64.8954	64.593	64.461	64.4209	64.182	64.8813	66.9952	100	67.3238	67.0979	66.0259
S.riodocensis_GCA_004124955.1.fna	65.026	65.6779	61.0787	60.8316	61.2042	60.8856	60.7543	68.5826	68.5787	68.7431	68.6127	67.1063	67.2155	67.0799	68.8768	70.4351	67.3238	100	70.6542	68.8117
S.sorbosivorans_GCA_004125005.1.fna	64.5633	65.2343	60.9916	60.7482	61.0446	60.8285	60.6514	65.3873	65.3858	65.5321	65.4238	67.984	79.7002	75.131	65.0657	88.5026	67.0979	70.6542	100	81.8395
S.vaccinii_GCA_004125185.1.fna	64.5859	65.25	61.7182	61.4526	61.8283	61.529	61.415	65.5669	65.5507	65.7394	65.5919	66.0404	78.6643	73.3621	65.7417	81.6145	66.0259	68.8117	81.8395	100

[truncated: 2 more sheets: Torulaspora, Yarrowia]
