# Supplementary material for: Evaluating the Genome-Based Average Nucleotide Identity Calculation for Identification of Twelve Yeast Species
Source: J Fungi (Basel). 2024 Sep 11;10(9):646. doi: 10.3390/jof10090646 (PMC11433037; doi:10.3390/jof10090646)
Supplement: Supplementary file 1 [file jof-10-00646-s001.zip › Supplementary Table S7.xlsx]

## Sheet: Sheet1
	Candida		Debaryomyces		Hanseniaspora		Kluyveromyces		Rhodotorula		Saccharomyces		Schizosaccharomyces		Starmerella		Torulaspora		Yarrowia
	W	p-value	W	p-value	W	p-value	W	p-value	W	p-value	W	p-value	W	p-value	W	p-value	W	p-value	W	p-value
MAOG-D1D2	147992	< 2.2E-016	784	1.192e-10	59351	< 2.2E-016	207	9.388e-05	271784	< 2.2E-016	9318955	< 2.2E-016	32851	< 2.2E-016	7265	< 2.2E-016	23076	< 2.2E-016	976	0.0002004
FastANI-D1D2	137095	< 2.2E-016	754	2.732e-09	58112	< 2.2E-016	201	0.0002101	265631	< 2.2E-016	7732795	< 2.2E-016	31355	< 2.2E-016	7274	< 2.2E-016	20162	< 2.2E-016	976	0.0002004
FastANI-MAOG	73411	0.006875	364	0.6522	24201	1.759e-06	101	0.6437	103261	< 2.2E-016	4935803	0.4319	3261	< 2.2E-016	1192	< 2.2E-016	9276	0.001671	615	0.716
